# Supplementary material for: An inflammatory and quiescent HSC subpopulation expands with age in humans
Source: Genome Biol. 2026 Jan 16;27:30. doi: 10.1186/s13059-026-03936-z (PMC12892447; doi:10.1186/s13059-026-03936-z)
Supplement: Supplementary file 1 — Additional file 1. Supplementary tables S1-S4. [file 13059_2026_3936_MOESM1_ESM.xlsx]

## Sheet: Legends
Table 1. Single-cell datasets used for our integrated analysis of HSC aging. a. Summary of the seven datasets used in the study, including the preprocessing of the original count matrices. b. Detailed information on individual HSC samples. Only 96 out of 98 individuals are included, because two did not have any BoneMarrowMap-annotated HSCs.
Table 2. The results of Aged vs Young pseudobulk gene expression changes analysis. a. DESeq2 results, positive logFC corresponds to upregulation in Aged samples. b. GSEA results, positive NES corresponds to positive enrichment in Aged samples.
Table 3. Z-scores of gene contributions to metaGEPs 1-4. Averaged Z-score values of genes (rows) contributing to meta-gene expression programs (metaGEPs) 1-4 (columns).
Table 4. The results of a gene-set over-representation analysis of mouse HSC aging signature. Hallmark and C2 gene sets of MSigDB were assessed.

## Sheet: Table S1, a
Dataset	Publication DOI	Accession code / dataset link	Technology	Initial cell number	Filtering parameters	CellTypes subsetted	Final cell number	Samples per cohort	Notes
Adelman2019	https://doi.org/10.1158/2159-8290.CD-18-1474	GSE104408	Fluidigm C1	650	mito.high < 0.2	-	639	5 young, 4 aged	Fluidigm data has low cell counts but high transcript counts
Ainciburu2023	https://doi.org/10.7554/eLife.79363	GSE180298	10x 3' single-cell gene expression (v3.1)	84910	mito.high < 0.2 Ncount > 100 Nfeature > 500 Ncount < quantile(Ncount, 0.99) Nfeature < quantile(Nfeature, 0.99) doublet.score < 0.2	-	76618	5 young, 3 aged	-
Weng2024	https://doi.org/10.1038/s41586-024-07066-z	https://doi.org/10.6084/m9.figshare.28279262.v1	10x multi-ome with modifications, see manuscript for ReDeeM details	127536	mito.high < 0.2 Ncount > 100 Nfeature > 500 Ncount < quantile(Ncount, 0.99) Nfeature < quantile(Nfeature, 0.99) doublet.score < 0.2 or < 0.5 (for HSC-enriched samples)	Yes, HSC, MPP, CMP, MKP, MEP, CLP, ProB, GMP, EryP, MDP, LMPP	73986	8 young, 5 aged	Highly homogeneous HSC-enriched samples produce high doublet scores prompting us to use a lenient doublet.score threshold for these samples
Li2024	https://www.nature.com/articles/s41592-024-02495-0	GSE189161	InDrop	57921	mito.high < 0.2 Ncount > 100 Nfeature > 500 Ncount < quantile(Ncount, 0.99) Nfeature < quantile(Nfeature, 0.99) doublet.score < 0.25	-	49596	9 prenatal, 2 cord blood, 5 child, 4 young, 2 middle, 4 aged	Due to differences in gene names, some of the important genes (e.g. HLA genes) were labeled differently in the Li dataset compared to their common notation; given that 99.9% of genes shared across the other six datasets (n=11618) were present in the Hojun data, we only renamed HLA genes as potentially important.
Oetjen2018 (Hourigan2018 in *.rds objects)	https://doi.org/10.1172/jci.insight.124928	GSE120221	10x 3' single-cell gene expression (v2)	90132	mito.high < 0.2 Ncount > 100 Nfeature > 500 Ncount < quantile(Ncount, 0.99) Nfeature < quantile(Nfeature, 0.99) doublet.score < 0.2	Yes, Early erythroid progenitors, Monocyte progenitors, HSPC	4014	4 young, 13 middle, 5 aged	This is unsorted BM so the minority of cells are HSPCs
Safina2025 (Safina2024 in *.rds objects)	This study	GSE302126	10x 3' single-cell gene expression (BM1, BM2: v3; SBM1073, SBM1096, SBM1264, SBM1307: v3.1; SBM1177, SBM1237, SBM1271: v4	116301	mito.high < 0.2 Ncount > 100 Nfeature > 500 Ncount < quantile(Ncount, 0.99) Nfeature < quantile(Nfeature, 0.99) doublet.score < 0.2	Yes, based on the identified clusters (c(33,30,36,28))	2477	2 young, 7 aged	This is unsorted BM so the minority of cells are HSPCs. BM1 and BM2 were previously used as healthy controls (PMIDs: 35359938, 37286599).
Zhang2022	https://doi.org/10.1016/j.devcel.2022.11.013	http://scrna.sklehabc.com/HSPC/	modified Smart-seq2	6102	mito.high < 0.2 Ncount > 100 Nfeature > 500 Ncount < quantile(Ncount, 0.99) Nfeature < quantile(Nfeature, 0.99) doublet.score < 0.2	-	5909	4 infant, 2 child, 3 young, 2 aged	The count matrix has been preprocessed by the authors

## Sheet: Table S1, b
Dataset	Sample	Age	Sex	Cohort	Number of HSCs	Included in DEseq2 analysis	Included in young vs aged comparison in DESeq2 analysis	Included in cNMF analysis
Adelman2019	HSCP_BM861	28	F	Young	32	Yes	Yes	No
Adelman2019	HSCP_BMD18_057	24	M	Young	25	Yes	Yes	No
Adelman2019	HSCP_BMD18_058	24	F	Young	29	Yes	Yes	No
Adelman2019	HSCP_BMD605	36	F	Young	39	Yes	Yes	No
Adelman2019	HSCP_BMD787	37	F	Young	23	Yes	Yes	No
Adelman2019	HSCP_FIGMICH	71	F	Aged	35	Yes	Yes	No
Adelman2019	HSCP_UMC0029	66	M	Aged	50	Yes	Yes	No
Adelman2019	HSCP_UMHC0016	64	F	Aged	31	Yes	Yes	No
Adelman2019	UMHC0026	71	F	Aged	36	Yes	Yes	No
Ainciburu2023	elderly1	61	M	Aged	1004	Yes	Yes	Yes
Ainciburu2023	elderly2	74	M	Aged	6014	Yes	Yes	Yes
Ainciburu2023	elderly3	72	M	Aged	2512	Yes	Yes	Yes
Ainciburu2023	young1	20	F	Young	102	Yes	Yes	Yes
Ainciburu2023	young2	23	F	Young	175	Yes	Yes	Yes
Ainciburu2023	young3	20	F	Young	209	Yes	Yes	Yes
Ainciburu2023	young4	19	F	Young	413	Yes	Yes	Yes
Ainciburu2023	young5	23	F	Young	339	Yes	Yes	Yes
Hourigan2018	BM_A	59	F	Middle	56	No	No	No
Hourigan2018	BM_B	47	M	Middle	30	No	No	No
Hourigan2018	BM_C	60	F	Aged	39	No	No	No
Hourigan2018	BM_Ck	59	F	Middle	1	No	No	No
Hourigan2018	BM_E	30	M	Young	18	No	No	No
Hourigan2018	BM_F	41	F	Middle	7	No	No	No
Hourigan2018	BM_G	58	M	Middle	19	No	No	No
Hourigan2018	BM_H	50	F	Middle	7	No	No	No
Hourigan2018	BM_J	43	F	Middle	16	No	No	No
Hourigan2018	BM_K	84	M	Aged	9	No	No	No
Hourigan2018	BM_L	57	M	Middle	20	No	No	No
Hourigan2018	BM_M	60	M	Aged	7	No	No	No
Hourigan2018	BM_N	67	M	Aged	5	No	No	No
Hourigan2018	BM_O	50	M	Middle	11	No	No	No
Hourigan2018	BM_P	58	F	Middle	47	No	No	No
Hourigan2018	BM_Q	66	M	Aged	5	No	No	No
Hourigan2018	BM_R	31	M	Young	6	No	No	No
Hourigan2018	BM_S	56	F	Middle	20	No	No	No
Hourigan2018	BM_Sk	55	F	Middle	4	No	No	No
Hourigan2018	BM_T	24	F	Young	7	No	No	No
Hourigan2018	BM_U	46	F	Middle	8	No	No	No
Hourigan2018	BM_W	28	F	Young	13	No	No	No
Li2024	BM1	25	M	Young	242	Yes	Yes	Yes
Li2024	BM2	32	M	Young	343	Yes	Yes	Yes
Li2024	BM3	25	F	Young	221	Yes	Yes	Yes
Li2024	CB1	-	F	Cord	214	Yes	No	No
Li2024	CB2	-	F	Cord	758	Yes	No	No
Li2024	GR72	22w	M	Prenatal	198	Yes	No	No
Li2024	GR73	23w	M	Prenatal	230	Yes	No	No
Li2024	GR74	23w	M	Prenatal	477	Yes	No	No
Li2024	GR90	17	F	Child	129	Yes	No	No
Li2024	GR91	62	M	Aged	96	Yes	Yes	No
Li2024	GR92	76	F	Aged	325	Yes	Yes	Yes
Li2024	GR93	77	F	Aged	213	Yes	Yes	Yes
Li2024	GR94	62	F	Aged	373	Yes	Yes	Yes
Li2024	GR95	2	M	Child	35	Yes	No	No
Li2024	GR96	10	M	Child	84	Yes	No	No
Li2024	GR97	11w	F	Prenatal	145	Yes	No	No
Li2024	Samp21	10w	F	Prenatal	64	Yes	No	No
Li2024	Samp22	13w	F	Prenatal	39	Yes	No	No
Li2024	Samp23	14w	M	Prenatal	195	Yes	No	No
Li2024	Samp24	35	F	Young	135	Yes	Yes	Yes
Li2024	Samp25	45	F	Middle	128	Yes	No	No
Li2024	Samp26	53	M	Middle	250	Yes	No	No
Li2024	Samp41	15w	F	Prenatal	99	Yes	No	No
Li2024	Samp42	20w	F	Prenatal	131	Yes	No	No
Li2024	Samp43	12	M	Child	70	Yes	No	No
Li2024	Samp44	4	M	Child	201	Yes	No	No
Safina2024	BM1	31	M	Young	34	No	No	No
Safina2024	BM2	37	F	Young	34	No	No	No
Safina2024	SBM1073	78	F	Aged	21	No	No	No
Safina2024	SBM1096	66	M	Aged	8	No	No	No
Safina2024	SBM1177	73	M	Aged	1	No	No	No
Safina2024	SBM1237	71	M	Aged	1	No	No	No
Safina2024	SBM1264	77	M	Aged	18	No	No	No
Weng2024	Aged1	undefined	M	Aged	220	Yes	Yes	Yes
Weng2024	Aged2	undefined	M	Aged	685	Yes	Yes	Yes
Weng2024	Aged3	undefined	M	Aged	3	No	No	No
Weng2024	Aged4	undefined	F	Aged	4	No	No	No
Weng2024	Aged5	undefined	M	Aged	6	No	No	No
Weng2024	Young1	undefined	F	Young	6535	Yes	Yes	Yes
Weng2024	Young2	undefined	M	Young	3428	Yes	Yes	Yes
Weng2024	Young3	undefined	F	Young	61	Yes	Yes	No
Weng2024	Young4	undefined	M	Young	104	Yes	Yes	Yes
Weng2024	Young5	undefined	F	Young	38	Yes	Yes	No
Weng2024	Young6	undefined	F	Young	77	Yes	Yes	No
Weng2024	Young7	undefined	F	Young	154	Yes	Yes	Yes
Weng2024	Young8	undefined	F	Young	90	Yes	Yes	No
Zhang2022	BM1	33	M	Young	24	Yes	Yes	No
Zhang2022	BM2	29	F	Young	55	Yes	Yes	No
Zhang2022	BM3	35	M	Young	110	Yes	Yes	Yes
Zhang2022	D0_BM1	1d	F	Infant	83	Yes	No	No
Zhang2022	D0_BM4	1d	F	Infant	52	Yes	No	No
Zhang2022	M4_BM	4m	M	Infant	70	Yes	No	No
Zhang2022	M7_BM	7m	M	Infant	72	Yes	No	No
Zhang2022	Y11_BM	11	M	Child	16	No	No	No
Zhang2022	Y12_BM	12	M	Child	63	Yes	No	No
Zhang2022	Y68_BM	68	F	Aged	44	Yes	Yes	No
Zhang2022	Y87_BM	87	F	Aged	60	Yes	Yes	No

## Sheet: Table S2, a
gene	baseMean	log2FoldChange	lfcSE	pvalue	padj	is_significant	in_Aging_signature
ZFP36	810.167	2.41514	0.318818	4.1407e-16	4.75353e-12	TRUE	YES
JUNB	402.739	2.75133	0.420617	2.26504e-14	1.30014e-10	TRUE	YES
DUSP1	1402.67	1.51635	0.249866	1.01082e-11	3.86807e-08	TRUE	YES
ID1	251.892	3.49747	0.976288	1.61644e-10	4.63917e-07	TRUE	YES
BIRC3	169.034	1.62726	0.288417	2.34831e-10	5.38299e-07	TRUE	YES
FOSB	718.318	1.7068	0.305027	2.81341e-10	5.38299e-07	TRUE	YES
EGR1	441.664	1.90524	0.356988	3.42238e-10	5.61271e-07	TRUE	YES
NOTCH4	24.7459	2.26098	0.448283	1.97458e-09	2.83352e-06	TRUE	YES
JUN	888.377	1.45208	0.29536	8.68033e-09	1.10722e-05	TRUE	YES
ZDHHC11	6.5823	0.0592517	0.183237	1.02842e-08	1.17837e-05	FALSE
GADD45B	119.22	2.58974	0.704614	1.1291e-08	1.17837e-05	TRUE	YES
MPO	104.123	-1.88806	0.385741	1.41067e-08	1.34954e-05	TRUE
GNG11	129.217	-2.95403	0.725579	1.5286e-08	1.34987e-05	TRUE
HSPA1B	143.921	2.81612	0.696227	3.9509e-08	3.23973e-05	TRUE	YES
IER2	417.808	1.72568	0.423165	6.55622e-08	5.0177e-05	TRUE	YES
PDZK1IP1	34.7077	1.9039	0.417907	1.94735e-07	0.00013972	TRUE	YES
MORC4	20.3587	2.74485	0.678092	2.8093e-07	0.00017917	TRUE	YES
ZFAND5	207.865	0.82917	0.184432	2.72128e-07	0.00017917	FALSE
CCNH	286.017	0.842403	0.188682	3.38764e-07	0.00020468	FALSE
COL9A3	8.75711	0.0996937	0.214105	5.526e-07	0.00031719	FALSE
PPP1R15A	448.089	0.878546	0.207093	9.82892e-07	0.00053731	FALSE
SAT1	747.121	1.01088	0.246153	1.46961e-06	0.0007178	TRUE	YES
IRF7	34.005	1.84783	0.638014	1.48671e-06	0.0007178	TRUE	YES
NFKBIA	894.241	0.895348	0.21395	1.50063e-06	0.0007178	FALSE
SPIB	16.4133	2.39511	0.724618	1.61245e-06	0.00074044	TRUE	YES
SOCS3	93.1277	1.72702	0.449252	1.86405e-06	0.00082305	TRUE	YES
TG	14.3846	0.0564728	0.181825	3.05038e-06	0.00129698	FALSE
ALG2	30.273	-1.56558	0.45262	3.9667e-06	0.00162635	TRUE
NBL1	51.1471	1.57027	0.496465	4.24714e-06	0.00164198	TRUE	YES
MCM4	73.0946	-1.09373	0.293632	4.29088e-06	0.00164198	TRUE
PLAC8	427.628	-0.693149	0.175298	4.66275e-06	0.00172672	FALSE
IER5	49.6501	1.6863	0.678759	6.08218e-06	0.00205363	TRUE	YES
KLF4	74.9461	2.00307	0.604262	5.81621e-06	0.00205363	TRUE	YES
HBB	411.014	2.22034	0.753993	6.0277e-06	0.00205363	TRUE	YES
CTNNAL1	30.7559	-2.3306	0.759003	6.39083e-06	0.00209619	TRUE
GTF2IRD2B	36.2771	1.10752	0.315994	7.6418e-06	0.00243689	TRUE	YES
BOD1	45.6483	1.80092	0.789998	9.07613e-06	0.00267164	TRUE	YES
CDKN1A	68.5737	2.56595	0.729623	8.76677e-06	0.00267164	TRUE	YES
SFMBT2	59.145	1.37334	0.453987	8.86685e-06	0.00267164	TRUE	YES
IER3	28.5876	2.24228	0.701244	1.0028e-05	0.00280785	TRUE	YES
ARL4A	184.207	0.830307	0.22637	9.96278e-06	0.00280785	FALSE
DMC1	18.4505	-1.88522	0.532556	1.07062e-05	0.00292637	TRUE
CALCOCO2	161.644	-0.548322	0.146044	1.18016e-05	0.00311443	FALSE
MXRA7	23.5312	2.03062	0.863805	1.19368e-05	0.00311443	TRUE	YES
TPM4	224.541	-0.767817	0.214423	1.46689e-05	0.00374219	FALSE
ESR2	30.1605	2.08507	0.993024	1.53043e-05	0.00381942	TRUE	YES
MGRN1	50.0734	-0.996811	0.292176	1.65542e-05	0.00404346	FALSE
SOD2	408.669	0.706617	0.200369	1.77793e-05	0.00425221	FALSE
DUSP6	291.474	0.960489	0.279128	1.95662e-05	0.00458408	FALSE
ARL5B	80.7201	0.986525	0.282748	2.01158e-05	0.0046186	FALSE
ST8SIA1	35.1651	-1.66398	0.560893	2.05824e-05	0.00463306	TRUE
XRN1	200.989	-0.855917	0.249068	2.16539e-05	0.00478051	FALSE
MCM7	220.346	-0.663214	0.185437	2.25705e-05	0.00488886	FALSE
PTGS1	174.535	0.829007	0.240091	2.42053e-05	0.00514586	FALSE
FAM177A1	110.631	0.585505	0.164379	2.5998e-05	0.0054265	FALSE
ABCA6	15.0452	-0.136803	0.26278	2.67068e-05	0.0054749	FALSE
MME	19.9805	-2.18937	0.679739	2.95034e-05	0.00594208	TRUE
FOS	3321.94	1.09643	0.331675	3.10129e-05	0.00613842	TRUE	YES
HSPA1A	271.207	1.583	0.578204	3.43869e-05	0.00669088	TRUE	YES
ARNT2	14.8665	1.7479	0.561914	4.03875e-05	0.00772747	TRUE	YES
ARIH2OS	29.5828	1.60189	0.549118	4.12955e-05	0.00777167	TRUE	YES
IQCA1	27.4169	-1.82917	0.769279	4.27233e-05	0.0079107	TRUE
IFI6	143.512	1.10656	0.383598	4.49492e-05	0.00819075	TRUE	YES
MLH1	120.478	-1.06948	0.329472	4.80846e-05	0.00862517	TRUE
COCH	11.7991	-0.134617	0.260555	4.88397e-05	0.00862584	FALSE
PTPN23	29.8342	1.18051	0.384419	5.63044e-05	0.00964737	TRUE	YES
PHLDB1	32.9033	1.63878	0.543616	5.6242e-05	0.00964737	TRUE	YES
THRA	30.2865	1.35572	0.507857	5.93847e-05	0.0100255	TRUE	YES
CCDC142	34.2793	1.65299	0.578574	6.29307e-05	0.0101953	TRUE	YES
INTS12	66.9861	-0.729979	0.229547	6.30547e-05	0.0101953	FALSE
APOBEC2	5.73162	-0.0756526	0.194078	6.14016e-05	0.0101953	FALSE
ZDBF2	32.763	-1.44543	0.494078	6.67644e-05	0.0106452	TRUE
ATF3	76.3306	1.29101	0.443354	6.83291e-05	0.0107455	TRUE	YES
NFKBIZ	309.306	0.662297	0.207638	6.95808e-05	0.0107944	FALSE
PTMS	61.7277	1.21526	0.695577	7.38268e-05	0.0113004	TRUE	YES
THBS4	7.7455	-0.0668773	0.188348	8.23849e-05	0.0123378	FALSE
NR4A1	133.085	1.65549	0.550781	8.27534e-05	0.0123378	TRUE	YES
RHOBTB2	13.0134	-1.96424	0.850363	8.95248e-05	0.0131762	TRUE
KLB	12.6019	0.142254	0.270064	9.39405e-05	0.013439	FALSE
TMEM107	98.8743	0.847263	0.287302	9.48224e-05	0.013439	FALSE
DNAJB1	168.755	0.841403	0.278419	9.38067e-05	0.013439	FALSE
SRP19	103.385	-0.733754	0.242331	9.74088e-05	0.0136372	FALSE
KRIT1	77.5791	0.657963	0.236126	0.00010112	0.013986	FALSE
CAPZA1	521.89	-0.46767	0.144079	0.00010437	0.0142639	FALSE
DNTT	25.6767	-1.47325	0.637075	0.00011553	0.0156037	TRUE
TRIM56	177.325	0.651451	0.217459	0.00011983	0.0158999	FALSE
ZNF688	23.453	1.21918	0.669597	0.0001205	0.0158999	TRUE	YES
PTGS2	140.473	1.46757	0.51455	0.00012448	0.0161327	TRUE	YES
SERTAD1	62.0044	1.68198	0.636503	0.00012507	0.0161327	TRUE	YES
VPREB1	14.281	-2.0399	0.724725	0.00012849	0.0163899	TRUE
PAG1	55.9158	-1.51738	0.556743	0.0001336	0.0168539	TRUE
MX2	55.6558	1.26268	0.547848	0.00013556	0.0169153	TRUE	YES
CLU	318.778	0.756692	0.252584	0.00013764	0.0169904	FALSE
ARHGAP29	26.4542	-0.106369	0.220204	0.00014062	0.0171737	FALSE
CD69	484.61	1.14542	0.420808	0.00014658	0.0177133	TRUE	YES
RNF220	491.193	0.545062	0.179266	0.00014974	0.0177221	FALSE
PSMD9	57.9429	-0.766355	0.271192	0.00014887	0.0177221	FALSE
KLHL6	102.452	0.62011	0.21516	0.00015194	0.0177983	FALSE
SAAL1	57.8446	-0.874359	0.294391	0.00015866	0.0183978	FALSE
ADK	193.309	-0.651511	0.216646	0.00016522	0.018967	FALSE
CACHD1	27.7004	1.61321	0.728441	0.00016846	0.019027	TRUE	YES
BTG2	208.606	0.963814	0.351499	0.00016905	0.019027	FALSE
PLK3	24.6774	1.31461	0.509776	0.00017503	0.0193211	TRUE	YES
PSMC3IP	10.3493	-0.120118	0.237779	0.00017345	0.0193211	FALSE
ATP10A	16.4183	-0.0827004	0.197571	0.00017698	0.01935	FALSE
WDR3	62.3084	-0.774407	0.262881	0.00017873	0.0193565	FALSE
FAM133A	38.8794	0.913618	0.31695	0.00018283	0.019448	FALSE
SGPP1	17.2629	-0.174726	0.34606	0.00018296	0.019448	FALSE
RHOB	27.0246	1.26777	0.518054	0.00019219	0.0198699	TRUE	YES
FBLN5	18.2771	-0.106149	0.219892	0.00019385	0.0198699	FALSE
CST3	227.559	0.768869	0.280058	0.00019191	0.0198699	FALSE
MIDN	65.2802	0.779636	0.265682	0.0001897	0.0198699	FALSE
ZMAT3	28.3652	1.25146	0.552471	0.00019603	0.0199149	TRUE	YES
CD151	54.8829	0.890201	0.330818	0.00020906	0.0210525	FALSE
HSPA4L	82.506	0.668241	0.232706	0.00021323	0.0212862	FALSE
ANK3	125.384	-0.941609	0.353482	0.00021945	0.0217182	FALSE
SRSF7	565.203	0.408481	0.132198	0.00022661	0.0218747	FALSE
CHST10	17.1518	1.33673	0.84473	0.00022866	0.0218747	TRUE	YES
ETV1	21.8994	0.121241	0.236473	0.00022685	0.0218747	FALSE
WFDC1	20.7904	1.45538	0.659734	0.00022775	0.0218747	TRUE	YES
PHC1	67.3631	0.756285	0.27317	0.00023358	0.0221615	FALSE
POU2F2	109.481	0.560501	0.194242	0.00024594	0.0231422	FALSE
PPP1R10	124.157	0.60392	0.213865	0.00025591	0.0238847	FALSE
NPDC1	101.773	0.945539	0.358749	0.00026703	0.0245238	FALSE
KMT5C	23.3002	1.16888	0.722463	0.00026632	0.0245238	TRUE	YES
KIF2C	9.0801	-0.121102	0.238682	0.00027154	0.024546	FALSE
LIMK1	21.338	1.10479	0.604196	0.00026995	0.024546	TRUE	YES
FAM43A	28.9406	0.127031	0.241064	0.00027441	0.0246112	FALSE
ZNF320	50.4359	-1.12892	0.604369	0.00027802	0.0247415	TRUE
C3orf38	55.4282	-0.759395	0.282907	0.00029205	0.0248349	FALSE
SNX24	13.9913	0.0384715	0.174006	0.00029184	0.0248349	FALSE
GSDMD	94.1983	0.63136	0.226207	0.00028633	0.0248349	FALSE
MBD6	45.6856	0.942479	0.484121	0.00028691	0.0248349	FALSE
AP5M1	71.8457	-0.689211	0.253103	0.00028907	0.0248349	FALSE
SYNE2	52.9471	1.30124	0.802115	0.00028351	0.0248349	TRUE	YES
UBQLN2	59.7834	0.856502	0.408778	0.00030946	0.0261222	FALSE
C1orf216	31.9946	0.993702	0.470057	0.0003186	0.0265041	FALSE
GPN1	78.3626	-0.632995	0.233386	0.00031726	0.0265041	FALSE
EMILIN2	20.1018	1.11933	0.81417	0.00032813	0.0269063	TRUE	YES
CXADR	7.40502	-1.77061	0.797408	0.00032736	0.0269063	TRUE
FAM71D	30.8373	-1.65937	0.888111	0.00035009	0.0285035	TRUE
WEE1	60.1058	-0.806426	0.34201	0.00037832	0.0305851	FALSE
GALM	36.3101	0.960247	0.402465	0.0003868	0.0309463	FALSE
FAM83F	16.845	-1.51083	0.709329	0.00038818	0.0309463	TRUE
AKAP11	80.0287	0.61047	0.230198	0.00039593	0.0313464	FALSE
HPGD	28.0155	-0.137577	0.262929	0.00040142	0.0313494	FALSE
FOSL1	28.5052	1.52895	0.652959	0.00040064	0.0313494	TRUE	YES
ZNF780A	33.6958	-0.16053	0.303689	0.0004056	0.0314614	FALSE
STMN1	749.068	-0.482118	0.174032	0.00040963	0.0315609	FALSE
FILIP1	9.33826	-0.115684	0.232581	0.00041847	0.0320269	FALSE
SH3BP1	21.2864	-1.18605	0.507412	0.0004225	0.0321214	TRUE
PLCB1	408.393	-0.800084	0.316762	0.0004271	0.0322574	FALSE
MZF1	35.3049	0.726975	0.26863	0.00043366	0.0325386	FALSE
ACHE	17.7926	2.00322	1.08522	0.00044312	0.0326771	TRUE	YES
EIF5	475.004	0.474185	0.1736	0.00044404	0.0326771	FALSE
PARVB	98.5321	0.574255	0.21354	0.00044263	0.0326771	FALSE
FAAP20	117.265	0.884145	0.377424	0.00046019	0.0328132	FALSE
NBPF14	174.073	0.642799	0.246098	0.00045505	0.0328132	FALSE
CCNE2	261.568	-0.0800289	0.196115	0.00045636	0.0328132	FALSE
CYP2E1	7.66524	-0.0780347	0.194818	0.00045744	0.0328132	FALSE
DDX52	105.317	-0.552683	0.208038	0.00045934	0.0328132	FALSE
MAGIX	12.4757	0.120339	0.233087	0.00046402	0.0328822	FALSE
DIP2A	96.0497	0.629798	0.246844	0.00047581	0.0335112	FALSE
CNTNAP2	22.7251	-2.02169	0.965847	0.0004801	0.0336067	TRUE
TM9SF2	165.842	-0.493212	0.178621	0.00049118	0.0341744	FALSE
NDUFB4	328.356	-0.408539	0.145858	0.00050187	0.0347075	FALSE
RIN1	13.2198	0.0895271	0.20305	0.00050793	0.0347086	FALSE
PAK1	87.4203	-0.719914	0.297401	0.00050723	0.0347086	FALSE
HSPB1	779.586	0.50665	0.19445	0.00052083	0.0351712	FALSE
PRKG1	192.266	1.56843	0.862585	0.00051879	0.0351712	TRUE	YES
MKI67	35.4094	0.132085	0.247057	0.00053383	0.0358383	FALSE
C12orf60	13.6606	-0.0887511	0.202346	0.00054638	0.0362566	FALSE
CAPNS1	188.027	0.69585	0.294785	0.00054354	0.0362566	FALSE
FAM107B	23.6084	-1.25525	0.522615	0.00057038	0.0376319	TRUE
MECOM	296.475	0.509337	0.195056	0.00058598	0.0377343	FALSE
LAT	8.0062	-0.11209	0.225041	0.00058643	0.0377343	FALSE
ZNF207	446.528	-0.376413	0.134198	0.00058564	0.0377343	FALSE
NDUFV2	153.444	1.02828	0.633234	0.00058837	0.0377343	TRUE	YES
MAFF	131.375	1.21033	0.50102	0.00058113	0.0377343	TRUE	YES
P2RY1	20.1328	1.11934	0.661473	0.00060136	0.0381412	TRUE	YES
CCNL1	573.706	0.484096	0.184836	0.00059843	0.0381412	FALSE
ERG	476.858	0.417582	0.153007	0.00061614	0.0388641	FALSE
TRAPPC11	79.7856	-0.614922	0.241992	0.00062581	0.039045	FALSE
TMEM161B	60.4584	-0.60544	0.244684	0.00062365	0.039045	FALSE
TNFAIP3	141.032	0.951377	0.408002	0.00062972	0.0390764	FALSE
MTHFD2L	173.018	-0.612522	0.240612	0.00063373	0.0391141	FALSE
NR4A2	265.151	1.17406	0.483427	0.00065905	0.0404591	TRUE	YES
IL1RAP	23.1605	-1.38533	0.738832	0.00067021	0.0405896	TRUE
DNMBP	17.6214	0.160228	0.29476	0.00067178	0.0405896	FALSE
RAD51	13.9577	-0.106639	0.220068	0.00066631	0.0405896	FALSE
CIT	32.7006	-0.0861855	0.201658	0.00067685	0.040682	FALSE
TNFSF10	142.151	0.696763	0.283385	0.00069106	0.0409353	FALSE
TMEM129	27.5642	0.87974	0.690093	0.00069283	0.0409353	FALSE
GADD45G	4.87322	0.130272	0.250822	0.00069533	0.0409353	FALSE
SLFN12	22.5108	-0.130949	0.248686	0.00069072	0.0409353	FALSE
APOBEC3F	29.6569	-1.06942	0.506552	0.00070384	0.0412248	TRUE
FAM111B	12.4691	-1.50995	0.826623	0.00071698	0.0417815	TRUE
S1PR1	4.46103	-2.03021	1.02756	0.00072369	0.0419428	TRUE
ASAH2B	5.8928	1.89742	1.83141	0.00072706	0.0419428	TRUE	YES
KLHL21	25.2613	0.98225	0.518261	0.00076194	0.0425771	FALSE
CENPO	13.1384	-1.5104	0.79087	0.0007627	0.0425771	TRUE
BCKDHB	73.0347	-0.704629	0.329464	0.00075459	0.0425771	FALSE
RNASET2	175.34	0.901631	0.594786	0.00076258	0.0425771	FALSE
PAPSS2	8.1383	-0.0788468	0.19559	0.00075461	0.0425771	FALSE
TDRD12	12.5457	-0.0853159	0.200117	0.00076401	0.0425771	FALSE
CDC45	11.1326	-0.133168	0.254691	0.00075404	0.0425771	FALSE
DOCK4	26.911	-1.42313	0.95205	0.00077399	0.0426847	TRUE
TMEM203	21.8073	1.12413	0.899511	0.0007771	0.0426847	TRUE	YES
TGFB1I1	23.6519	1.07068	0.588279	0.00077209	0.0426847	TRUE	YES
MVP	52.3786	0.881349	0.547761	0.00080909	0.0442304	FALSE
GINS2	32.2739	-1.17955	0.763211	0.00081521	0.0443533	TRUE
EXO5	18.8597	-0.150935	0.283218	0.00083271	0.0450918	FALSE
CSE1L	91.1657	-0.572401	0.240339	0.00084707	0.0456544	FALSE
MED30	84.5178	-0.610178	0.275213	0.0008644	0.0463706	FALSE
PPP1R13B	14.3555	-0.0947082	0.208409	0.00088178	0.0468651	FALSE
SDR42E1	29.4551	-0.245403	0.679907	0.00088102	0.0468651	FALSE
SLAMF6	8.34222	0.156288	0.297878	0.000887	0.0469253	FALSE
MTRNR2L1	191.44	1.17119	1.37441	0.00091889	0.048037	TRUE	YES
MATK	45.5888	0.698541	0.936656	0.00091566	0.048037	FALSE
MYPOP	10.0187	1.09494	0.550813	0.00092057	0.048037	TRUE	YES
RTN1	14.0004	0.110715	0.222425	0.00092624	0.0481141	FALSE
LEPR	38.1293	0.823394	1.12642	0.00095603	0.0487135	FALSE
CXCL8	294.047	0.112965	0.224099	0.00096677	0.0487135	FALSE
EGFL8	11.649	0.20379	0.416556	0.00095664	0.0487135	FALSE
NCAM1	16.595	-0.0889115	0.203219	0.00097597	0.0487135	FALSE
SRPRA	105.387	-0.695266	0.364347	0.00096963	0.0487135	FALSE
UNC119B	38.3364	0.934989	0.511407	0.0009726	0.0487135	FALSE
SPSB3	49.0525	0.871748	0.417787	0.00097276	0.0487135	FALSE
ZNF423	13.8202	0.0996131	0.211587	0.00095572	0.0487135	FALSE
SLC16A6	5.47618	0.0823142	0.197989	0.00095255	0.0487135	FALSE
NBPF11	44.8134	0.776006	0.383771	0.00098401	0.0489025	FALSE
ANXA2R	34.5301	0.850732	0.390486	0.00100148	0.0495562	FALSE
GLB1L	25.3647	0.920238	0.488883	0.00102723	0.0506122	FALSE
PRPF38B	281.654	0.384891	0.152339	0.00104413	0.0509626	FALSE
GRINA	84.3448	0.649241	0.295188	0.00104766	0.0509626	FALSE
UHRF1	39.2848	-1.07256	0.580426	0.00103992	0.0509626	FALSE
ZBTB20	735.399	0.370992	0.142753	0.00111101	0.0514288	FALSE
CXCL2	102.51	1.11169	0.563001	0.001096	0.0514288	FALSE
ZGRF1	22.7924	-0.970763	1.39052	0.00109844	0.0514288	FALSE
SLC23A1	9.31485	-1.61077	0.83429	0.00110247	0.0514288	FALSE
TBCC	79.9098	-0.674591	0.321784	0.00109246	0.0514288	FALSE
GPR82	11.8876	0.0734206	0.19146	0.00108594	0.0514288	FALSE
UBE2A	97.5236	-0.477326	0.193248	0.00107023	0.0514288	FALSE
MEGF11	33.4956	-0.0726919	0.190994	0.00109641	0.0514288	FALSE
CBFA2T3	74.609	0.551739	0.230338	0.00109749	0.0514288	FALSE
SULF2	24.7792	-0.116575	0.232574	0.00111094	0.0514288	FALSE
HNRNPUL1	215.376	0.348374	0.131055	0.00110276	0.0514288	FALSE
PKNOX1	42.6592	0.645078	0.311483	0.00110742	0.0514288	FALSE
CNRIP1	14.7527	-0.114782	0.227921	0.0011653	0.0537254	FALSE
GPSM3	127.166	0.603469	0.283373	0.00117744	0.0538041	FALSE
ZNF730	12.5368	-0.197127	0.403414	0.00117479	0.0538041	FALSE
CYP2S1	8.16979	0.071009	0.189165	0.00118107	0.0538041	FALSE
ATXN1L	26.0027	-0.907028	0.550137	0.00120362	0.0544675	FALSE
SAT2	113.095	0.603438	0.274466	0.00120512	0.0544675	FALSE
GOLT1B	58.9078	-0.715908	0.352269	0.00122673	0.0552268	FALSE
PREPL	62.3451	0.686726	0.3649	0.00124919	0.0558586	FALSE
ANLN	31.7209	-0.0922929	0.206838	0.00125049	0.0558586	FALSE
HMMR	9.98865	-0.0803356	0.196043	0.00126433	0.056258	FALSE
EIF4A3	83.7718	0.761119	0.435643	0.00130717	0.0579394	FALSE
ORC1	11.3909	-1.19498	0.737498	0.00133376	0.0585745	FALSE
RTCA	75.2995	0.549556	0.261322	0.00136366	0.0585745	FALSE
CLK1	362.395	0.418884	0.168691	0.00134251	0.0585745	FALSE
BLOC1S4	26.6835	0.144583	0.263024	0.00138552	0.0585745	FALSE
SSC4D	4.34604	0.0875206	0.201899	0.0013812	0.0585745	FALSE
ATP6V1B2	62.153	-0.603298	0.283472	0.00133117	0.0585745	FALSE
CA3	14.1498	-0.114204	0.228545	0.00138664	0.0585745	FALSE
CD274	7.71643	0.0366366	0.17357	0.0013489	0.0585745	FALSE
SLFN5	20.344	0.0726411	0.189507	0.00136165	0.0585745	FALSE
SMAD2	200.354	-0.429968	0.17936	0.00137056	0.0585745	FALSE
COMMD7	226.846	0.415513	0.176832	0.00136362	0.0585745	FALSE
ZNF57	8.07047	0.0778549	0.192952	0.00138783	0.0585745	FALSE
DERL3	11.6363	-0.15617	0.289701	0.00137755	0.0585745	FALSE
EDF1	460.253	0.414035	0.173146	0.00139766	0.0587732	FALSE
TYMS	73.1994	-0.707209	0.364826	0.00142053	0.059517	FALSE
CPA3	16.1729	-0.114169	0.22689	0.00142839	0.0596289	FALSE
RPAP2	145.993	0.417829	0.173961	0.00143771	0.0598005	FALSE
TTC33	37.632	-0.88091	0.637551	0.00147376	0.0610784	FALSE
PDLIM5	96.0074	-0.621548	0.313747	0.00151542	0.0612626	FALSE
EMCN	167.041	0.513166	0.229361	0.00151555	0.0612626	FALSE
MTRR	43.6515	-0.54108	0.25361	0.00151049	0.0612626	FALSE
MFSD3	13.1094	1.02172	0.883276	0.00151092	0.0612626	FALSE
COPB1	177.116	-0.403218	0.16131	0.0014956	0.0612626	FALSE
DNA2	18.9733	-1.13195	1.27361	0.00150243	0.0612626	FALSE
KCTD5	20.7204	0.183039	0.332632	0.00148715	0.0612626	FALSE
PLLP	11.6863	0.11704	0.228382	0.0015274	0.0615247	FALSE
DLD	158.886	-0.50644	0.219423	0.00153293	0.0615318	FALSE
BHLHE40	56.028	0.821753	0.485074	0.00156017	0.0624069	FALSE
CCDC24	9.18454	0.0879471	0.200599	0.00157967	0.0629673	FALSE
NOD2	9.23542	0.0870796	0.200853	0.00159106	0.0632019	FALSE
MFSD9	18.1421	0.771171	1.47908	0.00160349	0.0633986	FALSE
ZNF211	34.3197	-1.02747	0.578415	0.00160706	0.0633986	FALSE
STX16	132.987	0.396083	0.166562	0.00162851	0.0640251	FALSE
ZC3H6	67.7817	0.634526	0.341699	0.00163417	0.0640282	FALSE
RUFY4	7.388	0.0434745	0.175631	0.00165916	0.0641318	FALSE
BICD2	53.4794	0.654319	0.31136	0.00164866	0.0641318	FALSE
PLEKHA5	199.458	0.406175	0.169288	0.00165459	0.0641318	FALSE
BCL7C	37.0119	0.818904	0.475162	0.00165499	0.0641318	FALSE
CFAP54	53.4742	0.0952032	0.206332	0.00170338	0.0656203	FALSE
RGS2	145.513	0.910256	0.493695	0.00171524	0.065856	FALSE
TUBA1A	822.794	0.508165	0.234893	0.00173277	0.0663074	FALSE
NCOR2	69.5485	0.677295	0.40537	0.00175078	0.066774	FALSE
LPGAT1	79.1771	0.672535	0.359638	0.00177225	0.0673688	FALSE
C19orf25	30.5233	0.256209	0.570939	0.00178611	0.0676716	FALSE
ERAP1	76.9458	-0.590632	0.298847	0.00183545	0.0680298	FALSE
PDE7B	16.2642	0.0862898	0.198048	0.00183638	0.0680298	FALSE
RRP12	68.517	0.676277	0.394372	0.0018148	0.0680298	FALSE
PPL	11.4892	-0.0806709	0.196544	0.00183704	0.0680298	FALSE
IFT20	80.3931	-0.471964	0.215686	0.00182733	0.0680298	FALSE
RNF43	16.4344	-0.171717	0.320772	0.00180784	0.0680298	FALSE
ZNF98	10.2206	-0.0547057	0.180733	0.00183251	0.0680298	FALSE
RAG1	19.4187	-1.25862	0.851756	0.00187082	0.0688366	FALSE
ANPEP	27.5833	-1.03909	1.07494	0.00186489	0.0688366	FALSE
S1PR4	55.1407	0.806968	0.548697	0.00189454	0.0694865	FALSE
ARL4C	17.5788	-0.137214	0.259628	0.00191957	0.070073	FALSE
TGFBR2	95.7615	-0.588569	0.285383	0.00192273	0.070073	FALSE
IRF1	226.001	0.431452	0.186355	0.00193871	0.0704318	FALSE
ZNF446	13.1645	0.895941	0.733952	0.00195011	0.0706221	FALSE
PIGA	28.2114	-0.994999	0.605492	0.00195669	0.0706377	FALSE
PRKCQ	66.9995	0.70648	0.401057	0.0019676	0.0708089	FALSE
MYH7B	14.8211	1.21388	0.769793	0.00197721	0.0709324	FALSE
SPAG6	10.713	0.0682058	0.186848	0.00199465	0.0713352	FALSE
CLSPN	23.9549	-0.141906	0.260558	0.00200926	0.0714126	FALSE
ASF1B	9.95326	-1.11126	0.643049	0.00200625	0.0714126	FALSE
NLRP12	12.1483	0.0921832	0.20352	0.00206742	0.0732531	FALSE
FLOT2	84.1789	0.530945	0.26762	0.00207731	0.0733769	FALSE
IRF2BP2	487.119	0.366843	0.154578	0.00210482	0.0741207	FALSE
IL1R1	25.6801	1.09239	1.1711	0.00212512	0.0743794	FALSE
XAF1	111.07	0.68078	0.368579	0.0021189	0.0743794	FALSE
SELP	67.5573	0.836463	0.454508	0.00215227	0.0748729	FALSE
TUBB4B	179.483	0.559273	0.315438	0.00214886	0.0748729	FALSE
HSD3B7	11.9903	0.0916002	0.20338	0.00217182	0.0753248	FALSE
BHLHE41	17.5558	0.108027	0.220193	0.00221005	0.0764196	FALSE
ZBTB17	30.2093	0.739243	0.457655	0.00223254	0.0767353	FALSE
CCDC81	10.2164	-0.109899	0.222142	0.00222932	0.0767353	FALSE
CD9	40.3447	0.896191	0.694458	0.00224685	0.0769967	FALSE
SCNN1A	15.5213	1.09652	0.64542	0.00226478	0.0771607	FALSE
SLC37A1	85.8122	0.58745	0.28991	0.00226508	0.0771607	FALSE
HBP1	118.618	-0.493939	0.231882	0.00230425	0.0780319	FALSE
MRPL43	127.865	0.429165	0.198165	0.00230059	0.0780319	FALSE
PSMD14	94.3609	-0.548577	0.287975	0.00237041	0.0795681	FALSE
FLT3	192.965	-0.458303	0.220646	0.00236037	0.0795681	FALSE
SIN3A	138.577	-0.388103	0.166013	0.00236818	0.0795681	FALSE
MILR1	10.9073	0.135358	0.250032	0.00240859	0.080614	FALSE
PTCH2	23.2722	0.907738	0.738742	0.00248306	0.0827554	FALSE
SUPV3L1	50.4067	-0.595133	0.310524	0.00248699	0.0827554	FALSE
ARPC1B	387.558	-0.440682	0.206111	0.00250295	0.083046	FALSE
ARHGAP22	73.225	0.505497	0.253966	0.00253404	0.083835	FALSE
CITED2	107.777	0.721477	0.512254	0.00254598	0.0839881	FALSE
SMARCD2	74.195	0.580769	0.310768	0.00255332	0.083989	FALSE
PSMD1	139.02	-0.457408	0.217686	0.00256637	0.0841769	FALSE
NUDT14	27.1813	0.813793	0.729843	0.00258449	0.0845297	FALSE
PRRT3	20.3086	0.718514	0.571924	0.00259238	0.0845471	FALSE
POLA2	22.7404	0.154243	0.273566	0.00262691	0.0854304	FALSE
CAT	501.044	-0.411982	0.189103	0.00264485	0.0857709	FALSE
SF3A2	42.1508	0.270782	0.611928	0.00268248	0.0867462	FALSE
NME7	75.7455	-0.508472	0.252259	0.0026964	0.0869513	FALSE
C1D	110.725	-0.43402	0.204784	0.00271907	0.0871925	FALSE
ATF4	375.956	0.390258	0.187858	0.00271573	0.0871925	FALSE
EPB41L2	50.8409	0.158629	0.280323	0.00272974	0.0872909	FALSE
GHRL	5.84139	-1.40268	0.889688	0.00275897	0.0875358	FALSE
NOM1	32.514	0.899381	0.686038	0.00276028	0.0875358	FALSE
YIF1B	34.5093	0.675992	0.516232	0.00274651	0.0875358	FALSE
MICALL1	45.3174	-0.782509	0.931339	0.00277476	0.0877528	FALSE
ARHGAP18	23.3278	-1.01601	0.817759	0.00278718	0.0879035	FALSE
GK	38.7737	-0.730973	0.427554	0.00287668	0.0904274	FALSE
AP1G1	107.043	-0.492413	0.245032	0.00289084	0.0904274	FALSE
BACE2	18.9628	0.149969	0.275284	0.0028882	0.0904274	FALSE
OSM	21.0897	0.100092	0.209529	0.00289947	0.0904508	FALSE
ZNF696	11.0142	0.165799	0.30395	0.00290899	0.0905019	FALSE
TSC2	50.3016	0.617247	0.567708	0.00292447	0.0907377	FALSE
FAM234B	67.8919	-0.657665	0.402651	0.0029596	0.0915802	FALSE
ITGB4	10.8165	0.0689275	0.187752	0.00297698	0.0916238	FALSE
TRIM65	21.3226	0.219661	0.444666	0.00297633	0.0916238	FALSE
SMAP1	88.6385	0.482779	0.27859	0.00300633	0.0920337	FALSE
TMEM106A	53.4658	0.58934	0.334765	0.00300426	0.0920337	FALSE
FBXO6	13.8637	0.892321	1.11124	0.00305091	0.0920591	FALSE
XKR8	19.1801	0.100604	0.209063	0.00304009	0.0920591	FALSE
GPM6B	23.389	-0.158352	0.289365	0.00303171	0.0920591	FALSE
FAM102A	16.9582	0.185863	0.348023	0.00305527	0.0920591	FALSE
FBXO21	89.6388	-0.47227	0.236699	0.00302891	0.0920591	FALSE
NME3	76.8415	0.556789	0.309428	0.00302133	0.0920591	FALSE
PSAT1	5.19283	-0.0374217	0.173932	0.00309519	0.0930177	FALSE
MX1	82.2917	0.567227	0.309408	0.00310769	0.0931495	FALSE
NUSAP1	33.2276	-0.799702	0.531936	0.00312799	0.0935139	FALSE
ATG9B	13.078	0.199559	0.401298	0.00314536	0.093789	FALSE
THAP5	90.7897	0.523225	0.288972	0.00323758	0.0962887	FALSE
E2F1	10.3825	-0.0955816	0.207977	0.00325382	0.0963914	FALSE
CCNE1	8.40753	-0.128121	0.243489	0.00325783	0.0963914	FALSE
PHF19	31.9237	0.237228	0.459051	0.0032841	0.0969191	FALSE
PASK	21.2669	-0.0915697	0.203939	0.00334606	0.0984944	FALSE
NCKAP5L	24.2562	0.617534	0.452833	0.003355	0.0985047	FALSE
MCM9	66.63	-0.628116	0.438375	0.00340155	0.0996169	FALSE
RETSAT	17.4927	0.227293	0.466694	0.00341899	0.0998727	FALSE
MAMDC4	7.06604	-0.105896	0.217478	0.00345497	0.100159	FALSE
NOMO1	18.4751	0.819246	0.591028	0.00344603	0.100159	FALSE
DAND5	7.12033	-0.0458613	0.176701	0.00345472	0.100159	FALSE
NLRP1	88.5076	0.456167	0.236145	0.00346932	0.100322	FALSE
LRRC36	13.4792	-0.0774719	0.19322	0.0034869	0.100577	FALSE
KCNK12	12.816	0.112134	0.224374	0.00350639	0.100869	FALSE
STAR	5.84583	-0.0928967	0.206029	0.00351459	0.100869	FALSE
EBLN2	11.0251	0.10777	0.216123	0.00354996	0.101377	FALSE
CYSLTR1	166.358	0.457848	0.25577	0.0035488	0.101377	FALSE
PVRIG	107.402	-0.0138375	0.169375	0.00357523	0.101593	FALSE
MAP2K7	42.9656	0.472868	0.786278	0.00357481	0.101593	FALSE
RPP21	41.1554	-0.58277	0.512748	0.00360857	0.102287	FALSE
MFSD14A	82.4465	-0.527686	0.303104	0.0036439	0.102781	FALSE
PMFBP1	9.79739	-0.0531094	0.179859	0.00364046	0.102781	FALSE
ELF4	33.4562	0.111833	0.218453	0.00367001	0.103264	FALSE
KBTBD12	15.2596	-0.15149	0.276285	0.00368932	0.103301	FALSE
TPBG	24.9214	0.124697	0.232931	0.00368467	0.103301	FALSE
RSAD2	29.4204	0.843738	0.651209	0.00371346	0.1035	FALSE
NPEPPS	149.818	-0.355881	0.163761	0.00371445	0.1035	FALSE
SIAE	38.6251	-0.581405	0.429213	0.00373366	0.103641	FALSE
PER1	108.038	0.577786	0.310983	0.00373759	0.103641	FALSE
KIF5C	9.48945	-0.0680258	0.188072	0.0038051	0.104067	FALSE
SP140	7.60235	-0.0714448	0.189895	0.00379352	0.104067	FALSE
ATP2B1	381.386	-0.386296	0.182048	0.00380733	0.104067	FALSE
MAN2A2	104.351	0.45318	0.244499	0.00378763	0.104067	FALSE
TST	14.6551	-0.0950157	0.206781	0.00377649	0.104067	FALSE
TRPM2	17.0195	-0.0703838	0.188946	0.00377194	0.104067	FALSE
SLC25A20	27.8416	0.218656	0.411094	0.00387343	0.105221	FALSE
DOCK9	48.0695	-1.29454	1.5061	0.00387009	0.105221	FALSE
RNF152	11.9004	-0.0935327	0.205491	0.00387705	0.105221	FALSE
PPP1R15B	99.6828	0.466701	0.240278	0.0039037	0.105446	FALSE
ITCH	108.085	-0.471307	0.239221	0.00390221	0.105446	FALSE
SSBP3	190.225	0.360892	0.170289	0.00394069	0.105903	FALSE
GSTM3	83.2058	0.622427	0.402897	0.00395753	0.105903	FALSE
CNST	192.253	0.356563	0.164877	0.00394822	0.105903	FALSE
LMOD3	15.2828	-0.0678977	0.187249	0.00395633	0.105903	FALSE
PLB1	27.5524	0.108242	0.215237	0.00402247	0.107141	FALSE
DDIAS	13.3993	-0.103747	0.214225	0.00402194	0.107141	FALSE
GTF2IRD2	44.8988	0.549319	0.364708	0.00407075	0.107583	FALSE
KNTC1	46.3362	-0.566709	0.507147	0.00406565	0.107583	FALSE
SLA2	22.2881	0.112957	0.219403	0.00407655	0.107583	FALSE
AURKC	4.1955	-0.0372997	0.174191	0.00407122	0.107583	FALSE
CEP44	52.2264	-0.556435	0.366911	0.00410426	0.108066	FALSE
PLK4	14.9115	-0.181243	0.338905	0.00412974	0.108241	FALSE
ZNF316	17.5113	0.179027	0.323559	0.00412485	0.108241	FALSE
DHRS1	48.5122	0.29617	0.584206	0.00416258	0.108853	FALSE
ZC3H3	19.3297	0.143655	0.253633	0.00419658	0.109493	FALSE
RGS5	29.8558	-0.142741	0.26541	0.00427817	0.109628	FALSE
MAGI1	21.1422	0.119112	0.230025	0.00426323	0.109628	FALSE
RAI14	24.7185	0.0749471	0.19017	0.00423078	0.109628	FALSE
DHFR	65.2287	-0.57637	0.356016	0.00424353	0.109628	FALSE
NOS3	11.273	0.0475049	0.177334	0.00425934	0.109628	FALSE
PLPP6	9.19796	0.0772023	0.191984	0.00422323	0.109628	FALSE
JUND	856.04	0.460964	0.262824	0.00421341	0.109628	FALSE
ZNF726	31.2894	-0.78352	0.754107	0.00427422	0.109628	FALSE
COMMD8	48.9019	-0.571802	0.345581	0.00429208	0.10974	FALSE
NCF2	10.2568	-0.0933496	0.205502	0.00432033	0.110217	FALSE
ALOX15B	10.1705	0.174771	0.322529	0.00434129	0.110505	FALSE
SEC61B	283.952	-0.356487	0.169861	0.00437343	0.111077	FALSE
DDX20	48.5244	-0.520138	0.308506	0.00445431	0.111647	FALSE
METTL14	75.006	0.419339	0.230189	0.00445717	0.111647	FALSE
BTBD3	61.6589	-0.625828	0.531033	0.00443145	0.111647	FALSE
CHERP	39.7865	-0.543879	0.49894	0.00446393	0.111647	FALSE
ZNF529	56.1285	-0.448441	0.260097	0.00444282	0.111647	FALSE
SCAF1	17.7162	0.682269	0.604573	0.00440636	0.111647	FALSE
TNFRSF13C	8.684	-0.0776131	0.192838	0.00443219	0.111647	FALSE
SLC25A53	20.0986	-0.887387	0.790533	0.00448087	0.111827	FALSE
FSIP2	171.331	0.168298	0.304245	0.00450839	0.111953	FALSE
MAN2B2	47.2128	0.610235	0.580029	0.00450446	0.111953	FALSE
TMEM219	186.056	0.382279	0.197616	0.00451516	0.111953	FALSE
MCL1	525.882	0.629001	0.449004	0.00454836	0.112533	FALSE
AGRN	13.6213	-0.140184	0.258759	0.00456768	0.112614	FALSE
NR3C2	34.1366	0.0963493	0.207441	0.00457128	0.112614	FALSE
PGGT1B	117.302	-0.378267	0.189295	0.00459504	0.112716	FALSE
BST2	728.505	0.362088	0.175304	0.00459394	0.112716	FALSE
RC3H1	210.149	-0.514695	0.309027	0.00462293	0.112762	FALSE
PHIP	544.737	-0.403295	0.213817	0.00462639	0.112762	FALSE
IQCD	4.392	-0.051627	0.179113	0.00460855	0.112762	FALSE
YTHDC1	283.347	0.296282	0.13296	0.00464965	0.112787	FALSE
JAKMIP2	84.6658	-0.487102	1.65043	0.00466671	0.112787	FALSE
RASSF8	33.9225	-0.21295	0.41585	0.00464859	0.112787	FALSE
ANKS3	30.4948	0.544896	0.662167	0.00465729	0.112787	FALSE
MOB2	42.4919	0.147032	0.257241	0.00470875	0.113486	FALSE
ADSL	110.197	-0.482853	0.29839	0.0047154	0.113486	FALSE
NUP210	63.6803	-0.63601	0.435669	0.0047468	0.113992	FALSE
CALN1	418.033	0.42174	0.226846	0.00475627	0.113992	FALSE
GNA11	21.1799	0.654392	0.527476	0.0047701	0.114085	FALSE
NAF1	58.9143	-0.576948	0.400799	0.00479507	0.114206	FALSE
RING1	82.7863	0.556179	0.441341	0.00478592	0.114206	FALSE
MAPK7	17.9002	-0.16061	0.296982	0.00483257	0.114861	FALSE
MYB	369.909	0.440168	0.246747	0.00491457	0.116569	FALSE
BTRC	58.0141	-0.519258	0.369906	0.0049977	0.118296	FALSE
THSD7A	40.1338	0.0899426	0.201571	0.00509387	0.120324	FALSE
ELMO1	932.432	0.303833	0.141566	0.00512611	0.120837	FALSE
BRAP	44.4226	-0.530253	0.351056	0.00515383	0.121242	FALSE
FAF1	163.833	-0.476915	0.308358	0.00517682	0.121285	FALSE
SNAPC2	28.4207	0.107068	0.213107	0.00517397	0.121285	FALSE
LTBP1	25.0666	-0.0745573	0.191115	0.00525493	0.122538	FALSE
SH3TC2	29.4531	-0.0605438	0.183321	0.00525536	0.122538	FALSE
TSC1	85.5334	-0.467268	0.275016	0.00528366	0.122538	FALSE
PIH1D2	4.39149	-0.0490355	0.178399	0.00526503	0.122538	FALSE
PDS5B	214.584	-0.318977	0.149086	0.00528115	0.122538	FALSE
HADHB	223.915	-0.323702	0.154892	0.00532033	0.122866	FALSE
CSRNP1	107.344	0.612576	0.417619	0.00533253	0.122866	FALSE
ZNF131	175.022	0.33234	0.166952	0.00531643	0.122866	FALSE
SEMA3C	29.1826	0.116508	0.223743	0.00536203	0.122866	FALSE
DNAJC4	131.002	0.501346	0.395041	0.00535538	0.122866	FALSE
KIF3B	24.1259	0.695168	0.812407	0.00534702	0.122866	FALSE
MAP3K14	25.246	0.612731	0.75811	0.00539433	0.122934	FALSE
ZNF799	7.69179	-0.151201	0.276941	0.00539709	0.122934	FALSE
USE1	103.157	0.393702	0.230233	0.00538393	0.122934	FALSE
LIX1L	100.97	0.433217	0.248033	0.00550841	0.123993	FALSE
GFM2	37.4673	-0.560777	0.400613	0.00547659	0.123993	FALSE
RABGAP1	253.142	0.344748	0.17673	0.00547134	0.123993	FALSE
EXT2	56.9473	-0.559721	0.407368	0.00550294	0.123993	FALSE
PRICKLE1	12.3172	-0.0646268	0.185348	0.0054933	0.123993	FALSE
FGD6	12.5346	-0.186361	0.35348	0.00546044	0.123993	FALSE
IL1B	233.788	0.463496	0.27986	0.00554789	0.124554	FALSE
TAGAP	92.1459	-0.469123	0.443294	0.005555	0.124554	FALSE
PIP4K2C	18.4818	0.553842	0.354054	0.00561584	0.125672	FALSE
PTAR1	127.556	-0.34101	0.170048	0.0056659	0.126546	FALSE
PECR	13.888	0.0947737	0.203573	0.00568233	0.126666	FALSE
CNOT8	116.069	-0.398303	0.212483	0.00572019	0.127263	FALSE
NUP98	164.839	-0.435176	0.243356	0.00574996	0.127266	FALSE
SLC2A4RG	11.8943	-0.121554	0.232747	0.00574498	0.127266	FALSE
ZNF562	87.4502	-0.504445	0.331983	0.00575357	0.127266	FALSE
CCDC141	16.6775	-0.0441588	0.176078	0.00591589	0.128695	FALSE
MREG	20.0234	0.0953773	0.203348	0.00592358	0.128695	FALSE
RNF122	5.45381	0.728532	0.794346	0.00591942	0.128695	FALSE
LY6E	229.351	0.401936	0.233453	0.00588464	0.128695	FALSE
NDUFA9	108.47	-0.355284	0.186658	0.005937	0.128695	FALSE
SLC22A17	32.3728	0.585683	0.662374	0.00588699	0.128695	FALSE
NRL	9.97954	0.0813617	0.195333	0.00591994	0.128695	FALSE
HDDC3	47.2618	0.537491	0.425995	0.00590906	0.128695	FALSE
PITPNA	51.7129	0.482453	0.650796	0.00583038	0.128695	FALSE
KCTD15	39.3709	0.154413	0.274365	0.00594148	0.128695	FALSE
TBC1D22A	74.4978	0.46576	0.737662	0.00584266	0.128695	FALSE
SFMBT1	6.83103	-0.0812132	0.196419	0.00598494	0.129392	FALSE
PRSS2	119.962	-0.112321	0.22072	0.00602044	0.129428	FALSE
TIMELESS	29.6607	-0.151963	0.272894	0.00602034	0.129428	FALSE
FITM2	10.6756	0.106977	0.215346	0.00601378	0.129428	FALSE
RBKS	15.4798	0.193733	0.369261	0.00605388	0.129777	FALSE
CRHBP	1297.33	0.40765	0.227108	0.0060593	0.129777	FALSE
E4F1	21.0919	-0.152199	0.272971	0.00609736	0.130107	FALSE
IRF3	71.5545	0.427576	0.248981	0.00609455	0.130107	FALSE
FAM189B	36.4596	0.547732	1.07311	0.00617766	0.130607	FALSE
EIF4E2	92.13	-0.40236	0.220478	0.00615055	0.130607	FALSE
PLPP5	101.595	0.349468	0.181098	0.00616378	0.130607	FALSE
C8orf37	9.98585	0.0805288	0.193659	0.00617585	0.130607	FALSE
YTHDF1	48.5985	0.571488	0.429806	0.00613934	0.130607	FALSE
PRDM16	52.113	0.558475	0.55008	0.00619633	0.130761	FALSE
PGRMC1	80.3235	0.498072	0.350994	0.00625765	0.131813	FALSE
PRIM2	65.4325	-0.49109	0.356918	0.00627673	0.131972	FALSE
COPS5	137.874	0.353858	0.181772	0.00629923	0.132203	FALSE
ITSN2	253.561	0.341582	0.181475	0.00633606	0.132734	FALSE
FTO	153.912	0.460994	0.323924	0.00635662	0.132922	FALSE
NMD3	118.216	-0.377422	0.208908	0.00641518	0.133241	FALSE
EBF1	11.8229	-0.150919	0.275645	0.0064262	0.133241	FALSE
EFCAB10	12.218	-0.0783398	0.194166	0.00640634	0.133241	FALSE
NDRG1	41.9892	0.52113	0.528107	0.00638634	0.133241	FALSE
HIF1A	369.201	-0.348874	0.179492	0.0064299	0.133241	FALSE
BBS5	9.60649	-0.0863762	0.198271	0.00645414	0.133262	FALSE
PLEKHO2	22.5373	0.140808	0.253104	0.00644609	0.133262	FALSE
CALU	106.044	-0.347757	0.177154	0.00651196	0.134214	FALSE
RIBC2	5.4307	-0.101507	0.214027	0.00652963	0.134337	FALSE
GLO1	171.875	-0.388226	0.213206	0.00657918	0.135115	FALSE
SPARC	31.6494	-0.600412	0.920281	0.00659417	0.135181	FALSE
RBMS3	21.3379	-0.113907	0.224043	0.00664044	0.135644	FALSE
PLCH1	14.9592	-0.102794	0.215081	0.00663254	0.135644	FALSE
RAB13	222.846	0.305894	0.150766	0.00669247	0.136243	FALSE
NOSTRIN	10.9822	-0.0724876	0.190398	0.00669347	0.136243	FALSE
SLC18A2	21.6613	0.0934574	0.202856	0.00670983	0.136334	FALSE
HSPH1	144.319	0.421162	0.271555	0.00674354	0.136777	FALSE
SLC2A3	94.7997	0.623261	0.508292	0.00679361	0.137472	FALSE
ULK1	73.8751	-0.516859	0.457212	0.00680177	0.137472	FALSE
ZFP69	14.1212	0.0669659	0.185654	0.00684638	0.137529	FALSE
OSBPL6	15.4623	0.113151	0.224621	0.0068504	0.137529	FALSE
PLSCR4	49.4792	0.433737	0.651322	0.00681776	0.137529	FALSE
PGPEP1	72.9843	0.43187	0.256122	0.00685248	0.137529	FALSE
TRMT11	54.9168	-0.465687	0.315435	0.00690975	0.137993	FALSE
SYTL4	99.0493	0.418293	0.26256	0.00691167	0.137993	FALSE
JRK	30.8934	0.140862	0.25494	0.00691096	0.137993	FALSE
LMNA	119.962	0.739065	0.551989	0.00694225	0.138076	FALSE
ACER2	5.69701	-0.0502571	0.179234	0.00695192	0.138076	FALSE
SPNS1	20.6143	0.167252	0.30207	0.00693431	0.138076	FALSE
ERICH1	240.074	0.27661	0.128167	0.00698213	0.138437	FALSE
SCYL1	41.7891	0.223427	0.404703	0.00701917	0.138931	FALSE
TMEM30A	80.7676	-0.413165	0.249736	0.00706142	0.138979	FALSE
CDK6	902.1	-0.29476	0.148966	0.00704976	0.138979	FALSE
TLR7	6.46105	1.85896	0.936949	0.00705705	0.138979	FALSE
PNMA1	41.1339	0.506723	0.529335	0.00707003	0.138979	FALSE
GADD45A	139.523	0.483744	0.451352	0.00712052	0.13902	FALSE
CHN1	6.98436	-0.0485981	0.178041	0.00708848	0.13902	FALSE
PARP4	135.428	-0.40005	0.232448	0.00709896	0.13902	FALSE
FBXL12	32.8852	0.41534	0.604013	0.00711526	0.13902	FALSE
CAV2	13.8551	0.0693551	0.186697	0.00716682	0.139686	FALSE
B3GALT4	9.85022	0.198002	0.366622	0.00730968	0.142229	FALSE
ECHDC3	11.4573	0.220098	0.445541	0.00732579	0.142301	FALSE
DTL	30.9583	-0.131321	0.246655	0.00744629	0.142474	FALSE
GEMIN6	47.5896	0.480676	0.374718	0.00745202	0.142474	FALSE
C4orf48	45.6939	0.131872	0.238448	0.00741962	0.142474	FALSE
TCEAL2	61.627	0.570978	0.459596	0.00739948	0.142474	FALSE
RECK	54.3392	-0.52005	0.483894	0.00745878	0.142474	FALSE
ADAMTS13	20.5406	0.048931	0.17787	0.00738927	0.142474	FALSE
KCNQ1	15.9151	0.105273	0.214641	0.00743944	0.142474	FALSE
SPRED3	6.85976	-0.0838606	0.197898	0.00744669	0.142474	FALSE
PRR34	3.6573	0.104618	0.215462	0.00743404	0.142474	FALSE
HSPA13	42.9098	-0.425821	0.674654	0.00736187	0.142474	FALSE
ERCC6L	4.66496	0.0377514	0.173711	0.00748842	0.142802	FALSE
SPTBN2	9.11781	-0.0686149	0.187204	0.00754895	0.14351	FALSE
CCNT1	129.454	0.391406	0.221978	0.00755053	0.14351	FALSE
ACTR10	130.259	-0.325372	0.172716	0.00758135	0.143858	FALSE
PRR7	18.1643	0.135534	0.245271	0.00760405	0.14405	FALSE
ANKS6	22.5566	0.223347	0.427511	0.00762376	0.144186	FALSE
MMP2	40.5746	0.525484	0.534833	0.00768375	0.145081	FALSE
SPON2	9.47885	0.0925663	0.203158	0.00772904	0.1456	FALSE
TBCD	79.4638	-0.521398	0.410642	0.00773656	0.1456	FALSE
SYVN1	29.1805	0.284329	0.592842	0.00777178	0.146023	FALSE
LRRIQ3	12.6541	-0.0684072	0.187415	0.00780425	0.146393	FALSE
LRRN1	19.1649	0.14228	0.256658	0.00793923	0.147676	FALSE
SHQ1	48.0362	-0.467547	0.441957	0.007898	0.147676	FALSE
IER5L	10.7666	0.18132	0.333364	0.00793622	0.147676	FALSE
TMEM241	50.8564	0.546302	0.543745	0.00790974	0.147676	FALSE
FBL	540.624	0.34682	0.204979	0.00794981	0.147676	FALSE
LCA5L	14.9749	-0.11457	0.226322	0.00794452	0.147676	FALSE
KIF18A	27.9692	-0.130522	0.244275	0.00797949	0.147749	FALSE
BAG3	14.8791	0.113508	0.221808	0.00797663	0.147749	FALSE
NANOS3	13.9471	-0.16716	0.297713	0.00799337	0.147768	FALSE
ZFPM1	21.1554	-0.211064	0.407649	0.00800659	0.147774	FALSE
FANCI	38.8165	-0.518249	0.409052	0.00803312	0.148026	FALSE
CREBZF	82.5285	0.408184	0.297096	0.00806484	0.148135	FALSE
HSCB	50.1378	0.471049	0.370621	0.0080606	0.148135	FALSE
TNRC6A	155.336	0.34677	0.210386	0.00813954	0.149268	FALSE
EIF5B	341.212	-0.354659	0.200723	0.00818852	0.149927	FALSE
CD38	41.0358	-0.517893	0.927379	0.00830514	0.151709	FALSE
EBF4	6.59974	0.0765048	0.191802	0.00831226	0.151709	FALSE
APLF	30.8667	-0.341548	1.12829	0.00833046	0.1518	FALSE
CTPS1	32.865	-0.249178	0.523639	0.00837339	0.152099	FALSE
COL4A4	20.3619	-0.0438383	0.176092	0.00837253	0.152099	FALSE
MFSD2B	42.6447	-0.501081	0.817131	0.00842065	0.152235	FALSE
AMPD3	42.6256	0.387808	0.633478	0.00841365	0.152235	FALSE
CKAP2	137.953	-0.36353	0.205616	0.00841242	0.152235	FALSE
ALDH18A1	85.2346	-0.429168	0.295329	0.00846707	0.152354	FALSE
CPSF6	225.468	-0.257811	0.121958	0.00845278	0.152354	FALSE
C14orf178	2.45549	0.0517134	0.179557	0.00846286	0.152354	FALSE
NFKBIB	33.625	0.435766	0.504672	0.00848863	0.152503	FALSE
DPH6	74.7589	0.47514	0.401097	0.00852087	0.152843	FALSE
UBE4B	88.5697	0.441021	0.317233	0.00862458	0.154221	FALSE
TSPYL2	77.1291	0.460632	0.369709	0.00862111	0.154221	FALSE
RBBP9	21.5326	-0.111572	0.219973	0.00865129	0.154459	FALSE
CHORDC1	114.282	0.371238	0.234786	0.00867678	0.154606	FALSE
BCL2A1	51.612	0.440378	0.34809	0.00868649	0.154606	FALSE
CD47	311.609	-0.284517	0.144342	0.00870216	0.154645	FALSE
TAF2	158.542	-0.474591	0.49583	0.00873531	0.154755	FALSE
FBXL14	5.07441	0.0459309	0.176128	0.00873365	0.154755	FALSE
BUB1B	14.272	-0.0836376	0.19739	0.00876994	0.155129	FALSE
E2F2	11.3222	-0.1269	0.23923	0.00879435	0.155262	FALSE
TOR2A	25.099	-0.137415	0.251169	0.0088045	0.155262	FALSE
FAM120C	39.5175	-0.283734	0.625415	0.00884034	0.155417	FALSE
PRKAR1A	369.741	-0.398855	0.263187	0.008829	0.155417	FALSE
CHST13	46.1609	0.155337	0.271413	0.00886713	0.155649	FALSE
SLC48A1	123.686	0.360792	0.213325	0.00897815	0.156879	FALSE
SLC7A6	32.7377	0.317896	0.657436	0.00896978	0.156879	FALSE
MRPL12	58.4059	0.475076	0.532104	0.00895657	0.156879	FALSE
CENPH	66.1097	-0.261247	0.586002	0.00906248	0.157632	FALSE
PXT1	5.31566	0.0305491	0.17199	0.00906088	0.157632	FALSE
FASN	47.0342	-0.501485	0.550363	0.00904039	0.157632	FALSE
RAB31	19.2713	0.0977762	0.205972	0.00911433	0.158294	FALSE
ZNF354C	21.7712	0.18683	0.330228	0.00913626	0.158435	FALSE
NOVA1	17.0659	-0.097808	0.209535	0.00915285	0.158484	FALSE
POLR1C	55.6522	0.435369	0.446525	0.00918658	0.158828	FALSE
IDUA	6.43894	0.0740525	0.189021	0.00923577	0.159439	FALSE
RAI1	37.5149	0.186537	0.323432	0.00928935	0.160123	FALSE
ESYT3	12.0789	-0.0835819	0.197331	0.00941028	0.160723	FALSE
NOCT	10.1712	0.120485	0.228492	0.00941453	0.160723	FALSE
OTUD6B	37.1713	-0.395372	0.3649	0.0093908	0.160723	FALSE
CLEC2D	155.214	-0.363088	0.231926	0.00949636	0.160723	FALSE
NEK3	46.8056	-0.421811	0.488629	0.00946286	0.160723	FALSE
IRF2BPL	19.3243	0.53278	0.493852	0.00952016	0.160723	FALSE
MESP1	6.67453	0.0617339	0.182993	0.00945523	0.160723	FALSE
COQ9	41.0726	-0.438256	0.342611	0.00934161	0.160723	FALSE
TRAPPC2L	59.9339	-0.411742	0.29383	0.00946946	0.160723	FALSE
PIP4K2B	77.495	0.449265	0.481525	0.00945865	0.160723	FALSE
ICAM2	93.9251	0.361173	0.227116	0.00949695	0.160723	FALSE
KCNK6	17.1633	0.317565	0.683121	0.00939317	0.160723	FALSE
TIAM1	19.1426	-0.134069	0.249086	0.00952001	0.160723	FALSE
ITSN1	51.3082	-0.134224	0.25048	0.00951323	0.160723	FALSE
CD83	72.1716	0.553107	0.456555	0.00961495	0.162085	FALSE
KCND3	11.9588	-0.0707433	0.188514	0.00968316	0.162262	FALSE
ATG10	87.7534	-0.378863	0.245673	0.00968161	0.162262	FALSE
PRSS27	15.4721	0.159436	0.277461	0.00968425	0.162262	FALSE
TANC2	81.977	-0.447945	0.512069	0.00967847	0.162262	FALSE
NFKBID	36.4991	0.564921	0.667204	0.00969615	0.162262	FALSE
PIK3CD	69.6514	0.335153	0.189315	0.0099439	0.162596	FALSE
SRP9	410.732	-0.268296	0.137364	0.00977734	0.162596	FALSE
TTC30A	7.58233	-0.0923201	0.203517	0.00995146	0.162596	FALSE
FAM117B	64.4873	-0.409944	0.299871	0.0099347	0.162596	FALSE
GRK4	21.0153	0.115943	0.220611	0.00985653	0.162596	FALSE
PDE4D	104.889	-0.402499	0.295502	0.00989371	0.162596	FALSE
FAXDC2	44.8713	0.24089	0.430703	0.00997896	0.162596	FALSE
TSPAN33	28.4231	0.135913	0.239738	0.00978204	0.162596	FALSE
TBC1D25	21.5052	0.191195	0.334706	0.00993764	0.162596	FALSE
ZXDB	20.7458	0.122105	0.228826	0.00981858	0.162596	FALSE
ASAH1	283.046	-0.302295	0.168809	0.0099057	0.162596	FALSE
SDCBP	222.656	-0.309584	0.167515	0.00977038	0.162596	FALSE
RGP1	43.7955	0.422581	0.314285	0.00994831	0.162596	FALSE
SLC25A25	12.4756	0.0833131	0.194551	0.0099852	0.162596	FALSE
SART1	40.3194	0.479344	0.53306	0.00987364	0.162596	FALSE
DNM1L	182.456	-0.338887	0.198739	0.00988719	0.162596	FALSE
ANXA2	35.6315	-0.132426	0.244095	0.00989525	0.162596	FALSE
ZNF682	23.8063	-0.202866	0.357683	0.00997858	0.162596	FALSE
DBP	16.99	0.149535	0.26361	0.00974061	0.162596	FALSE
GMFB	92.4248	-0.462628	0.462855	0.0100191	0.162916	FALSE
HEXIM1	42.3915	0.415742	0.331116	0.0100985	0.163874	FALSE
USP18	10.6826	0.0674089	0.185081	0.0101065	0.163874	FALSE
C17orf49	121.258	-0.101632	0.210292	0.0101667	0.164618	FALSE
AGBL2	11.881	-0.0691939	0.187342	0.0102068	0.165033	FALSE
GPR19	5.74696	0.0563581	0.181492	0.0102242	0.165083	FALSE
TRMT1	87.7271	0.36635	0.232798	0.0102446	0.16518	FALSE
CD74	5285.59	0.329813	0.201286	0.0102592	0.165184	FALSE
SRPK2	136.27	0.339228	0.234321	0.0103029	0.165617	FALSE
ADGRG3	11.8808	0.094824	0.203635	0.010315	0.165617	FALSE
HMGB2	375.567	-0.268926	0.142265	0.0103774	0.165676	FALSE
SRF	34.5631	0.151192	0.262435	0.0104192	0.165676	FALSE
UNC13B	31.6428	0.105725	0.212611	0.0103423	0.165676	FALSE
ZC3H12C	71.2087	0.415282	0.466626	0.0103634	0.165676	FALSE
LTBR	49.3259	0.467621	0.439176	0.0103486	0.165676	FALSE
PAN3	641.895	-0.290359	0.157324	0.0104197	0.165676	FALSE
HMG20B	70.5518	0.428473	0.357965	0.0104004	0.165676	FALSE
TAB1	22.2199	-0.391786	0.652095	0.0104439	0.165832	FALSE
CCDC138	45.3242	-0.454326	0.741495	0.0104822	0.166209	FALSE
HPSE	13.2236	0.087629	0.198507	0.0105395	0.166355	FALSE
P2RY10	5.97003	-0.0870094	0.199485	0.0105335	0.166355	FALSE
RHPN1	21.873	0.307221	0.739987	0.0105871	0.166355	FALSE
SLC38A1	114.627	-0.365569	0.233656	0.0106083	0.166355	FALSE
MZT1	57.0879	-0.306255	0.493046	0.0105889	0.166355	FALSE
CD226	22.724	-0.085865	0.19888	0.0106204	0.166355	FALSE
MKKS	74.0308	0.385356	0.329418	0.0106218	0.166355	FALSE
KLHL22	26.6726	-0.114336	0.222689	0.0105941	0.166355	FALSE
CERK	73.1256	0.401302	0.320227	0.0105152	0.166355	FALSE
DR1	210.686	-0.408877	0.310161	0.0106836	0.166641	FALSE
FBXO3	75.0136	-0.403843	0.345949	0.0106809	0.166641	FALSE
MYL9	22.5429	0.190414	0.336225	0.0106644	0.166641	FALSE
ASNSD1	67.8833	-0.389742	0.26822	0.0107494	0.166762	FALSE
DTD2	22.6579	0.10581	0.212157	0.0107527	0.166762	FALSE
B9D1	11.5982	-0.0889401	0.200544	0.010764	0.166762	FALSE
HGS	38.9717	-0.209784	0.365338	0.0107257	0.166762	FALSE
JAM2	43.1289	0.416638	0.518446	0.0107487	0.166762	FALSE
MELK	9.13625	-0.128099	0.240741	0.0107868	0.166891	FALSE
CYSTM1	48.4378	0.40788	0.285448	0.0108938	0.167875	FALSE
PPP1R3B	28.0297	0.506941	0.858267	0.0108906	0.167875	FALSE
RFPL3S	5.154	-0.0575576	0.181432	0.0108944	0.167875	FALSE
CDCA7	106.464	-0.42881	0.479653	0.0110166	0.169305	FALSE
TDRD9	7.47996	-0.0603324	0.183164	0.0110086	0.169305	FALSE
SCAMP2	180.151	-0.301899	0.168615	0.0110383	0.169412	FALSE
PHF2	30.8236	0.235974	0.447529	0.0110603	0.169523	FALSE
DUSP2	85.644	0.120389	0.230869	0.0111262	0.170078	FALSE
DDX3X	571.485	0.283817	0.153544	0.0111129	0.170078	FALSE
MYO7B	13.688	-0.0447191	0.176106	0.0111719	0.170481	FALSE
RAB37	210.653	0.291099	0.163508	0.0111822	0.170481	FALSE
MPHOSPH8	302.213	0.279339	0.1538	0.0112029	0.170569	FALSE
SERTAD2	169.228	0.377314	0.275513	0.0112424	0.170944	FALSE
C1orf122	35.3136	0.183304	0.304775	0.0112754	0.170993	FALSE
ADAM22	46.3943	-0.40972	0.747748	0.0112625	0.170993	FALSE
APOL2	91.4449	0.397635	0.291267	0.0113036	0.171194	FALSE
ID2	416.507	0.411306	0.520165	0.0113793	0.171516	FALSE
HELLS	87.2419	-0.385162	0.294809	0.0113504	0.171516	FALSE
DYRK2	43.5348	-0.254066	0.50325	0.0113617	0.171516	FALSE
MEF2A	59.0122	-0.45149	0.452569	0.0113864	0.171516	FALSE
BLVRB	80.1694	0.377309	0.264218	0.0114145	0.171516	FALSE
AP2A1	33.8545	0.328726	0.42872	0.0114003	0.171516	FALSE
SCD5	28.0047	0.229768	0.444713	0.011506	0.172666	FALSE
ZNF134	46.9572	-0.34788	0.51537	0.011616	0.174088	FALSE
HEXA	181.386	-0.411243	0.350939	0.011654	0.17443	FALSE
CERS4	16.7501	0.163414	0.280117	0.0116744	0.174508	FALSE
TFR2	17.7323	0.0739194	0.187438	0.0117707	0.175037	FALSE
ETNK1	438.198	-0.279694	0.153134	0.011769	0.175037	FALSE
MPDU1	46.5781	0.201083	0.331032	0.011765	0.175037	FALSE
ARHGAP33	18.9742	0.249888	0.453181	0.0117553	0.175037	FALSE
CMTM6	174.847	-0.351977	0.25003	0.0119417	0.175738	FALSE
RBM27	103.124	0.375649	0.275253	0.0119258	0.175738	FALSE
MED22	16.5679	0.138726	0.249586	0.011871	0.175738	FALSE
FAM118B	20.6896	-0.135746	0.250834	0.0119557	0.175738	FALSE
CDK1	14.3802	-0.0994249	0.208474	0.011952	0.175738	FALSE
C12orf65	101.869	0.366937	0.314644	0.0119105	0.175738	FALSE
SNX11	19.1498	-0.136411	0.248715	0.0118347	0.175738	FALSE
ZNF30	25.0926	-0.17304	0.300624	0.0118765	0.175738	FALSE
ZNF611	83.37	-0.236872	0.422523	0.01188	0.175738	FALSE
PRKG2	235.964	0.415634	0.329141	0.0120089	0.176191	FALSE
CD6	8.07838	0.0616486	0.182957	0.0120172	0.176191	FALSE
PLEKHA6	28.4714	0.0968782	0.204006	0.0120865	0.17698	FALSE
RIMS3	8.0039	-0.0579665	0.181988	0.0121246	0.177312	FALSE
SULT1A3	3.2235	0.109279	0.218144	0.0121434	0.177362	FALSE
IFI44L	115.001	0.302926	0.530384	0.0121989	0.177448	FALSE
CHRM3	332.018	0.338939	0.215613	0.0122488	0.177448	FALSE
SMYD3	289.719	-0.351907	0.237344	0.0122729	0.177448	FALSE
PLPP1	16.0623	-0.115736	0.223369	0.0121783	0.177448	FALSE
RAB2A	254.962	-0.309393	0.178056	0.0122526	0.177448	FALSE
ZNF487	21.6874	-0.104363	0.212203	0.0121973	0.177448	FALSE
VCL	87.3254	-0.355094	0.239996	0.0122652	0.177448	FALSE
FLII	84.954	-0.320584	0.199174	0.0122303	0.177448	FALSE
STEAP3	19.2192	-0.0686239	0.186843	0.0123245	0.177745	FALSE
SIK2	63.003	0.380862	0.581341	0.0123221	0.177745	FALSE
RAB6B	8.86243	-0.0697142	0.187766	0.0123834	0.178371	FALSE
CD320	16.9354	-0.145502	0.262417	0.0124064	0.178477	FALSE
TFPI	353.686	-0.299304	0.179536	0.0124338	0.178649	FALSE
DYNC1I2	158.15	-0.299054	0.175242	0.0125011	0.178943	FALSE
ORMDL1	178.691	-0.299598	0.170386	0.0125	0.178943	FALSE
STK3	135.226	-0.365783	0.279521	0.0124713	0.178943	FALSE
POLR3G	23.1592	-0.195081	0.341016	0.0125488	0.178964	FALSE
TOP2A	23.4383	-0.15221	0.267325	0.0125428	0.178964	FALSE
SDCBP2	22.2814	-0.0725303	0.189647	0.0125493	0.178964	FALSE
PRPF39	105.39	-0.309009	0.183661	0.0125653	0.17897	FALSE
ZBTB16	75.6692	0.447304	0.42826	0.0126316	0.179469	FALSE
TYRO3	18.874	0.0791935	0.191967	0.0126261	0.179469	FALSE
RAB2B	47.3722	-0.394373	0.585057	0.0126498	0.179506	FALSE
GUF1	47.0284	0.158473	0.269968	0.0127424	0.180596	FALSE
JADE2	50.3745	0.419982	0.440602	0.0127903	0.181052	FALSE
ZFP36L2	1526.63	0.348911	0.235166	0.0128148	0.181175	FALSE
LAMP1	81.588	0.314989	0.427563	0.0128439	0.181362	FALSE
TRIM47	18.5483	-0.119022	0.226787	0.0129305	0.182361	FALSE
MED4	160.213	-0.33991	0.234518	0.0129485	0.182391	FALSE
MAP4K5	139.051	0.339784	0.221682	0.0130051	0.182965	FALSE
TMEM120A	12.703	-0.0804561	0.194389	0.013069	0.182993	FALSE
TCEAL4	229.699	0.287096	0.169156	0.0130648	0.182993	FALSE
EEF1D	960.647	0.243736	0.12765	0.0130665	0.182993	FALSE
CIZ1	65.2331	0.385915	0.353387	0.0130709	0.182993	FALSE
CNR2	11.0609	-0.132809	0.244672	0.0131615	0.183812	FALSE
TSHZ1	53.6769	0.369319	0.386536	0.0131528	0.183812	FALSE
SLC12A5	31.181	-0.139222	0.254254	0.0131873	0.183949	FALSE
PXMP2	24.4923	-0.186676	0.333805	0.0132391	0.184447	FALSE
BBS9	81.2974	-0.345125	0.428638	0.0132849	0.184861	FALSE
ARGLU1	551.388	0.267058	0.146405	0.0133514	0.185484	FALSE
OSBPL7	20.9801	0.100806	0.206232	0.0133619	0.185484	FALSE
WDR18	59.0091	-0.243418	0.415895	0.0133925	0.185683	FALSE
ZNF512	68.4259	-0.365665	0.266534	0.0134588	0.185945	FALSE
DRAM1	102.683	0.333389	0.23851	0.0134588	0.185945	FALSE
ARL5C	7.3179	0.0369739	0.173246	0.0134762	0.185945	FALSE
CHCHD10	86.6782	0.125973	0.231111	0.013471	0.185945	FALSE
SLC30A1	13.6644	0.0677907	0.185048	0.0135481	0.186489	FALSE
OPTN	105.438	0.338429	0.255166	0.0135467	0.186489	FALSE
AFAP1L1	8.0337	0.044001	0.175403	0.0135807	0.186715	FALSE
PKN3	10.1088	0.0921055	0.201531	0.0136345	0.187006	FALSE
CD19	5.62435	-0.0625471	0.184307	0.0136187	0.187006	FALSE
CCR7	3.30576	-0.0352197	0.17275	0.0136543	0.187054	FALSE
AP3B1	131.754	-0.372502	0.278633	0.0137398	0.188001	FALSE
DSE	77.644	-0.353295	0.253131	0.0137925	0.188497	FALSE
FEN1	28.7049	-0.207112	0.382309	0.01384	0.188698	FALSE
PSMA3	249.197	-0.271643	0.152322	0.0138286	0.188698	FALSE
RBM43	41.8662	0.378601	0.545976	0.0138816	0.189041	FALSE
FBP1	8.16844	0.109413	0.218647	0.0139276	0.189218	FALSE
SGSM2	38.3907	0.236864	0.388866	0.0139122	0.189218	FALSE
RAVER2	61.0913	0.379466	0.344349	0.0139701	0.189229	FALSE
ANKRD36	315.509	0.259578	0.137816	0.0139944	0.189229	FALSE
FAM214B	22.6817	0.178255	0.298647	0.0139643	0.189229	FALSE
SRSF2	489.796	0.310001	0.19498	0.0139878	0.189229	FALSE
IMP4	90.2464	0.370176	0.317257	0.014076	0.189885	FALSE
BCR	127.182	0.311617	0.191743	0.0140696	0.189885	FALSE
EBF3	5.69774	-0.0386459	0.174225	0.0141301	0.190392	FALSE
CHMP1B	210.657	0.334652	0.228436	0.0141747	0.190769	FALSE
EI24	108.49	-0.344517	0.287836	0.0141921	0.190779	FALSE
USF3	81.5492	-0.38168	0.426372	0.0142747	0.191126	FALSE
CCNA2	10.8652	-0.104591	0.214351	0.0143258	0.191126	FALSE
TRAPPC13	47.026	-0.288776	0.559494	0.0142715	0.191126	FALSE
RBM3	597.798	-0.279798	0.164692	0.0143344	0.191126	FALSE
ZFYVE26	42.6966	-0.260071	0.48497	0.0142726	0.191126	FALSE
MOAP1	87.3488	0.365604	0.299216	0.0142912	0.191126	FALSE
DHX33	53.3841	0.380636	0.307856	0.0143073	0.191126	FALSE
PELI1	63.3399	0.374938	0.509083	0.0145304	0.191562	FALSE
COLQ	9.95342	0.107096	0.217368	0.0144469	0.191562	FALSE
KDM4C	106.816	-0.363289	0.292622	0.0145124	0.191562	FALSE
WDR34	14.1001	-0.108463	0.215972	0.0144004	0.191562	FALSE
LSP1	137.777	0.313409	0.341294	0.0144367	0.191562	FALSE
AKR1E2	6.37278	0.0684793	0.186405	0.014496	0.191562	FALSE
SNX22	9.72498	-0.0632081	0.18326	0.0144353	0.191562	FALSE
NRG4	41.9927	-0.0788708	0.193719	0.014534	0.191562	FALSE
NDC80	113.966	0.0882162	0.196243	0.0145144	0.191562	FALSE
ZNF431	111.477	0.309294	0.21796	0.0144548	0.191562	FALSE
HIVEP1	88.4833	-0.335787	0.510237	0.0145653	0.191754	FALSE
ZFAND4	44.0971	0.38912	0.43472	0.0146158	0.192199	FALSE
NR4A3	48.7437	0.164532	0.293929	0.0146532	0.19247	FALSE
STAT3	249.629	0.282711	0.165702	0.0146707	0.19248	FALSE
FAAH2	9.07081	-0.0974438	0.206885	0.0147266	0.192553	FALSE
DTX3	54.6459	0.339564	0.571045	0.0146947	0.192553	FALSE
NF2	72.8402	-0.371318	0.328223	0.0147148	0.192553	FALSE
GPR137C	17.8224	-0.16377	0.283814	0.0147773	0.192995	FALSE
TBC1D2	19.4947	-0.0928295	0.202648	0.0148315	0.193483	FALSE
KPNA1	99.4845	-0.337175	0.253474	0.0148657	0.193709	FALSE
CRTC2	32.0266	-0.37488	0.454556	0.0148898	0.193804	FALSE
TAB2	233.703	0.335528	0.243908	0.0149815	0.194776	FALSE
HHLA3	21.2583	0.247294	0.49819	0.0150142	0.194849	FALSE
PRR19	3.50685	0.0341849	0.172565	0.015038	0.194849	FALSE
PNKP	58.6035	0.322142	0.476606	0.0150342	0.194849	FALSE
NPHP4	17.3735	-0.0751141	0.189732	0.0151475	0.19586	FALSE
KHK	11.5885	-0.108167	0.217972	0.0152155	0.19586	FALSE
PSMC2	160.681	-0.315855	0.20283	0.0152117	0.19586	FALSE
C8orf58	13.001	0.0741153	0.188391	0.0152477	0.19586	FALSE
DCPS	35.3174	0.363174	0.523436	0.0152393	0.19586	FALSE
LRRC43	7.06732	-0.0632119	0.184211	0.0152562	0.19586	FALSE
CSNK2A1	151.93	-0.279673	0.171919	0.015209	0.19586	FALSE
RALY	167.291	0.321877	0.216469	0.0152696	0.19586	FALSE
ERCC1	173.394	0.257277	0.141043	0.0152006	0.19586	FALSE
ALG11	30.1958	-0.362222	0.525539	0.0153002	0.196034	FALSE
SERF1A	11.9222	-0.217514	0.383152	0.0153453	0.196065	FALSE
GPR63	7.94308	0.0719077	0.188773	0.015329	0.196065	FALSE
DLG3	22.9347	-0.164561	0.286226	0.0153702	0.196065	FALSE
NSMF	14.0726	0.206512	0.355616	0.0153709	0.196065	FALSE
HHIP	13.3974	-0.0710802	0.18755	0.0154191	0.19646	FALSE
IFITM3	585.432	0.291435	0.176154	0.0154395	0.196503	FALSE
PIM1	122.159	0.338393	0.479524	0.015481	0.196595	FALSE
MBOAT7	200.721	0.324708	0.242018	0.015476	0.196595	FALSE
NPIPA1	30.5372	0.361983	0.300519	0.0156065	0.19797	FALSE
EVA1C	36.3712	0.417006	0.547057	0.0156555	0.198372	FALSE
DCTD	145.577	0.357706	0.284768	0.0157151	0.198908	FALSE
ZNF277	97.4493	-0.325802	0.240392	0.0157821	0.199535	FALSE
LPAR6	29.6942	-0.323974	0.59738	0.015806	0.199535	FALSE
FBXO15	18.3281	-0.0581793	0.181544	0.0158168	0.199535	FALSE
SESN1	118.789	0.366267	0.393369	0.0158466	0.199692	FALSE
DENND2C	10.6644	-0.0779655	0.191462	0.0160367	0.201565	FALSE
DPAGT1	61.2776	-0.362451	0.345323	0.0160479	0.201565	FALSE
HELB	58.6424	0.353062	0.295766	0.0160258	0.201565	FALSE
AFMID	47.4802	0.364195	0.311225	0.0160674	0.201589	FALSE
SEZ6	10.541	0.0375602	0.173282	0.0162333	0.203448	FALSE
LMBR1L	42.3833	-0.131612	0.239558	0.0162762	0.203763	FALSE
PLAGL1	188.567	-0.274096	0.168596	0.016345	0.203958	FALSE
ZC2HC1C	14.7041	-0.0658274	0.184808	0.0163234	0.203958	FALSE
AKT1	43.376	0.302015	0.356158	0.016333	0.203958	FALSE
DHCR24	16.1677	-0.127077	0.235888	0.0164058	0.204108	FALSE
AK1	8.49014	0.0684682	0.185233	0.0164282	0.204108	FALSE
PDCD4	269.432	-0.247455	0.14004	0.0164169	0.204108	FALSE
FEM1A	34.7496	0.266281	0.476925	0.0164262	0.204108	FALSE
STK16	36.4829	-0.133668	0.24127	0.0164886	0.204637	FALSE
QPCT	18.5958	0.0885623	0.198491	0.0166032	0.205394	FALSE
ELK1	27.7399	0.113092	0.215077	0.0166033	0.205394	FALSE
CTC1	30.6981	-0.357849	0.310629	0.0165767	0.205394	FALSE
UBE2R2	167.434	0.290562	0.183271	0.0166303	0.205462	FALSE
CMTM4	28.7533	-0.0993929	0.207748	0.0166625	0.205462	FALSE
KIF16B	86.7259	-0.346927	0.372685	0.0166507	0.205462	FALSE
UBE2N	216.805	-0.266702	0.159131	0.0167728	0.206379	FALSE
ZNF793	44.2417	-0.302226	0.325356	0.0167598	0.206379	FALSE
UHMK1	82.5215	-0.315725	0.236538	0.0168336	0.206685	FALSE
LGALS3	7.27877	0.112628	0.221521	0.0168206	0.206685	FALSE
DAPP1	58.9183	0.317349	0.371629	0.0169433	0.207032	FALSE
NREP	202.887	-0.301774	0.1954	0.0169209	0.207032	FALSE
RAB11FIP1	62.2096	-0.16077	0.265441	0.0169628	0.207032	FALSE
ZNF598	26.4901	0.176666	0.304895	0.0169412	0.207032	FALSE
ZNF747	20.3836	0.164476	0.280006	0.0169	0.207032	FALSE
AP2B1	167.049	-0.30392	0.207989	0.0169701	0.207032	FALSE
TIGD3	4.37104	0.031404	0.17184	0.0169886	0.207037	FALSE
BTG1	225.625	0.329881	0.247396	0.0170329	0.207357	FALSE
RBBP4	246.894	-0.258167	0.150672	0.0170835	0.207681	FALSE
RHBDL2	4.82677	-0.0601581	0.182121	0.0171318	0.207681	FALSE
PLSCR2	7.2024	-0.0857245	0.199324	0.0171282	0.207681	FALSE
ATG2B	59.9204	-0.342425	0.464067	0.0171183	0.207681	FALSE
MRPL44	67.33	-0.191296	0.329222	0.0171777	0.208017	FALSE
KLF9	57.9477	0.38553	0.409252	0.0172247	0.208147	FALSE
POC1B	59.6102	-0.360619	0.388165	0.01721	0.208147	FALSE
RSRP1	301.641	0.308522	0.218523	0.0172897	0.208493	FALSE
CENPI	13.4581	-0.0698344	0.187457	0.0172765	0.208493	FALSE
MRPS21	358.026	0.271428	0.170203	0.017328	0.208602	FALSE
SCO2	11.7814	0.100896	0.21203	0.017335	0.208602	FALSE
HLA-DQB1	328.132	0.333932	0.245551	0.0173863	0.208999	FALSE
TAOK1	135.238	0.302768	0.206374	0.0174052	0.209008	FALSE
STPG1	22.2293	-0.0894648	0.198926	0.0175356	0.20997	FALSE
KPNA4	177.624	0.30518	0.222618	0.0175416	0.20997	FALSE
PROM1	287.605	-0.270443	0.166915	0.0175664	0.20997	FALSE
ADAM28	277.765	0.236601	0.129914	0.0175596	0.20997	FALSE
HGSNAT	99.7936	0.309808	0.219236	0.017595	0.20997	FALSE
GLIPR1	241.869	0.298801	0.19438	0.0175931	0.20997	FALSE
ELMOD2	35.956	-0.32047	0.397683	0.0176657	0.210004	FALSE
SH3D19	25.5837	-0.104918	0.21214	0.017704	0.210004	FALSE
MCTP1	225.244	-0.308703	0.225696	0.0177076	0.210004	FALSE
LIN7A	20.5708	0.0925397	0.202088	0.0176815	0.210004	FALSE
UBC	2079.74	0.260115	0.160956	0.0176924	0.210004	FALSE
POLR3F	31.9105	-0.269952	0.423254	0.0176339	0.210004	FALSE
ECHDC2	55.7792	0.364019	0.457169	0.0179257	0.211064	FALSE
MAGI3	19.486	-0.109298	0.21767	0.0179088	0.211064	FALSE
RARRES1	4.64083	0.0264976	0.170572	0.0178687	0.211064	FALSE
TPMT	53.111	0.297615	0.340845	0.0178634	0.211064	FALSE
ZBTB26	28.5473	-0.110986	0.217202	0.0179044	0.211064	FALSE
ADAM12	12.7939	0.0734032	0.189126	0.0178726	0.211064	FALSE
CC2D1A	24.0664	0.283786	0.41362	0.0178887	0.211064	FALSE
TNFSF4	52.5003	0.151416	0.255421	0.0180084	0.211356	FALSE
PTK2B	139.331	0.30113	0.20295	0.0179978	0.211356	FALSE
TBC1D31	50.0707	-0.337579	0.354749	0.017983	0.211356	FALSE
CTDSPL2	110.922	-0.317125	0.231891	0.0180242	0.211356	FALSE
TJAP1	29.5162	0.152215	0.260745	0.0180958	0.211548	FALSE
MTUS1	28.6686	0.0457839	0.175643	0.0180845	0.211548	FALSE
CSAD	32.9297	0.36391	0.393628	0.0180618	0.211548	FALSE
RANBP1	168.993	-0.300772	0.205856	0.018174	0.212029	FALSE
TPST2	132.961	0.306813	0.208319	0.0181738	0.212029	FALSE
IL11RA	12.4383	-0.133501	0.243385	0.0183124	0.213428	FALSE
SPIRE2	18.8745	-0.0838915	0.195614	0.0183505	0.213655	FALSE
MBD5	232.162	-0.301884	0.225722	0.0183854	0.213694	FALSE
SLC7A3	3.28115	-0.0483119	0.178208	0.0183936	0.213694	FALSE
ZNF823	18.4242	-0.11814	0.225524	0.0184097	0.213694	FALSE
MFHAS1	51.8773	0.150081	0.256756	0.0184535	0.213838	FALSE
ZSCAN5A	35.0547	-0.173992	0.297534	0.0184594	0.213838	FALSE
PABPC3	53.1073	-0.16058	0.272432	0.0185853	0.214648	FALSE
ATXN2L	89.1563	0.280387	0.181079	0.0185633	0.214648	FALSE
ZNF343	12.0289	0.0747498	0.188113	0.0185742	0.214648	FALSE
ETV3	62.8612	0.37151	0.388686	0.0187659	0.216201	FALSE
METAP1D	53.2769	0.331507	0.274038	0.0187851	0.216201	FALSE
PIK3C2A	105.486	0.290016	0.265951	0.0187947	0.216201	FALSE
FBXL8	8.01088	0.115996	0.22228	0.0187952	0.216201	FALSE
CMTM8	39.3905	0.16834	0.288375	0.0188748	0.2169	FALSE
ZNF202	36.2627	-0.0947465	0.202569	0.0189306	0.217049	FALSE
LACTB	29.0604	0.140647	0.245765	0.0189445	0.217049	FALSE
ITGAM	14.8287	0.103544	0.208949	0.0189312	0.217049	FALSE
PIK3R3	14.9491	-0.127038	0.236201	0.0190037	0.217219	FALSE
RDH11	164.853	0.265038	0.323216	0.0189873	0.217219	FALSE
PCNA	102.784	-0.337187	0.332194	0.0190161	0.217219	FALSE
MAK16	47.9759	0.346224	0.338341	0.0192295	0.21922	FALSE
ZNF577	25.29	-0.187702	0.327657	0.019222	0.21922	FALSE
CCR9	5.1078	-0.0774175	0.192424	0.0192687	0.219313	FALSE
VAMP2	277.811	0.282707	0.186013	0.0192759	0.219313	FALSE
PTPN14	19.4174	0.148368	0.255557	0.0194264	0.220589	FALSE
WASL	56.9269	0.333017	0.319475	0.0194177	0.220589	FALSE
ARHGEF28	23.4065	-0.0424538	0.175523	0.0194804	0.220765	FALSE
PTRH1	20.6803	0.0812375	0.192894	0.0194706	0.220765	FALSE
BUB1	19.5803	-0.134693	0.245114	0.0195167	0.220841	FALSE
PECAM1	182.091	-0.306553	0.226644	0.0195256	0.220841	FALSE
LGMN	12.28	-0.0820326	0.194162	0.0195777	0.221212	FALSE
RB1CC1	282.926	-0.271101	0.174267	0.0196098	0.221304	FALSE
ACSS1	69.3862	0.196576	0.317178	0.0196243	0.221304	FALSE
CCNK	80.4877	-0.308733	0.358811	0.0196864	0.221375	FALSE
ZNF512B	33.97	-0.144551	0.252556	0.0196885	0.221375	FALSE
PLXNB2	39.6276	0.20242	0.33455	0.0196794	0.221375	FALSE
P3H3	19.2377	0.178781	0.30666	0.0197972	0.22238	FALSE
WASF2	356.84	0.255761	0.158268	0.0198761	0.222996	FALSE
SHCBP1	11.6098	-0.0799102	0.192779	0.0198909	0.222996	FALSE
AGO2	150.703	-0.259863	0.156504	0.0199185	0.223087	FALSE
C11orf96	3.40041	0.0641641	0.185168	0.0199527	0.223253	FALSE
GORASP2	88.0665	-0.310075	0.235042	0.0199797	0.223337	FALSE
ZNF841	16.7918	0.112202	0.217463	0.0200814	0.224255	FALSE
DYTN	51.4571	0.320706	0.275864	0.0201066	0.224318	FALSE
PRKAB2	30.8061	0.226391	0.361934	0.020227	0.224544	FALSE
DUSP10	53.9492	-0.342783	0.332013	0.0202637	0.224544	FALSE
CHML	48.7727	-0.203744	0.334912	0.0202463	0.224544	FALSE
FLNB	100.342	0.278737	0.228415	0.0201948	0.224544	FALSE
RASGRF2	19.9556	-0.06018	0.182193	0.0201949	0.224544	FALSE
PPP2R5C	307.147	-0.295779	0.203107	0.0202164	0.224544	FALSE
UMODL1	11.1768	-0.110347	0.217408	0.0201673	0.224544	FALSE
BRD9	51.4783	-0.235209	0.375488	0.0202867	0.224582	FALSE
TRMT1L	47.6352	0.327268	0.270223	0.0203143	0.224671	FALSE
LRRC61	28.5927	-0.0988471	0.20468	0.0203422	0.224762	FALSE
VARS2	19.7189	0.0985652	0.204301	0.0203875	0.225046	FALSE
RAB10	165.618	0.286873	0.349441	0.0204609	0.22564	FALSE
FAM86B1	7.0873	-0.123822	0.230612	0.0205023	0.225879	FALSE
UBL7	92.0918	0.323262	0.285686	0.0205624	0.226325	FALSE
KCTD7	11.5371	-0.114337	0.221564	0.0206199	0.226522	FALSE
ZNF397	90.2475	0.302147	0.24573	0.0206143	0.226522	FALSE
GOSR2	58.1888	-0.314378	0.286929	0.020719	0.226998	FALSE
MED29	60.9808	0.313526	0.298183	0.0207225	0.226998	FALSE
ADAMTS1	13.0394	0.0951114	0.204442	0.020711	0.226998	FALSE
FUBP3	51.842	-0.32666	0.276317	0.0207612	0.227205	FALSE
AKAP6	32.2743	-0.0803219	0.192985	0.0207846	0.227245	FALSE
DNAJB2	22.077	0.241377	0.402695	0.0208567	0.227345	FALSE
CSRNP2	147.389	-0.0674749	0.185769	0.0208912	0.227345	FALSE
SUGT1	306.173	-0.228644	0.13207	0.0208928	0.227345	FALSE
RCCD1	21.0181	0.125531	0.228306	0.0208312	0.227345	FALSE
EMID1	58.1058	0.334299	0.366955	0.0208924	0.227345	FALSE
MST1	11.7727	0.0602433	0.181249	0.0212567	0.230432	FALSE
SYNPO2	17.0809	-0.17422	0.291901	0.0212187	0.230432	FALSE
CASP2	345.725	-0.252772	0.157452	0.0212416	0.230432	FALSE
IRS2	61.2248	0.286544	0.373875	0.0212253	0.230432	FALSE
ADPGK	106.494	-0.334841	0.283107	0.0213395	0.231111	FALSE
RPA1	280.655	-0.302334	0.347653	0.0213921	0.231462	FALSE
MND1	11.4743	-0.196108	0.328033	0.0214167	0.23151	FALSE
ZBTB10	86.465	0.309089	0.289396	0.0214796	0.231972	FALSE
USP27X	12.3315	0.0870434	0.195944	0.0215022	0.231997	FALSE
ZNF326	189.244	-0.314388	0.200441	0.0215483	0.232276	FALSE
ANKZF1	51.5663	-0.327883	0.386859	0.0216319	0.232305	FALSE
POC1A	7.76791	0.0805356	0.192	0.0216215	0.232305	FALSE
MGLL	163.739	0.297355	0.216148	0.0215758	0.232305	FALSE
PACSIN1	7.67472	-0.0461336	0.17684	0.0216187	0.232305	FALSE
IQSEC1	29.953	0.105901	0.208806	0.0217104	0.232573	FALSE
GAB1	116.599	-0.143724	0.253286	0.0217581	0.232573	FALSE
ASCC1	74.2422	-0.320588	0.315957	0.0217255	0.232573	FALSE
TRIAP1	85.5094	-0.307283	0.240937	0.0217501	0.232573	FALSE
USP32	65.0179	-0.31078	0.37447	0.0216825	0.232573	FALSE
KIAA1217	12.0591	-0.0498011	0.177652	0.0218008	0.232812	FALSE
WDHD1	25.6903	-0.153561	0.266785	0.0218982	0.233635	FALSE
UBE2I	201.97	-0.289911	0.227331	0.0219257	0.233711	FALSE
PARS2	9.13185	-0.0633577	0.183594	0.0220336	0.234426	FALSE
BEX5	69.8536	0.300902	0.243669	0.0220231	0.234426	FALSE
OSBPL10	34.9128	-0.104619	0.211585	0.0220681	0.234576	FALSE
TMEM163	133.807	0.30785	0.24333	0.0221333	0.234872	FALSE
MITF	14.7799	-0.0788142	0.19248	0.0221369	0.234872	FALSE
KDM5B	207.77	-0.266399	0.178522	0.0221936	0.23521	FALSE
MYOF	19.9181	0.056918	0.180581	0.0222097	0.23521	FALSE
RBM19	77.8636	-0.312347	0.340994	0.0222389	0.235302	FALSE
IGHMBP2	22.1403	0.109606	0.210167	0.0222701	0.235415	FALSE
PYCR2	113.259	-0.286988	0.231484	0.0224257	0.236624	FALSE
TEX30	70.606	-0.31042	0.227241	0.0224099	0.236624	FALSE
ATP11B	105.805	-0.314928	0.28791	0.0224563	0.23673	FALSE
RMND5A	141.92	-0.264044	0.17218	0.0224945	0.236915	FALSE
BTF3L4	177.38	-0.254417	0.167473	0.0225499	0.237196	FALSE
ANKMY1	32.3407	0.202785	0.321494	0.0225625	0.237196	FALSE
GOLGA1	42.8223	-0.207948	0.33043	0.0226831	0.237639	FALSE
GDPD5	11.8922	0.0728702	0.189493	0.0226653	0.237639	FALSE
ACTA2	28.6916	0.0969257	0.203624	0.0226875	0.237639	FALSE
CSF2RB	26.0887	-0.13801	0.242687	0.0226316	0.237639	FALSE
GP6	7.42849	-0.0501149	0.177644	0.0227336	0.237905	FALSE
CSF3R	292.249	-0.25884	0.165013	0.0227775	0.238101	FALSE
DDIT4	182.431	0.246673	0.441808	0.0227938	0.238101	FALSE
PRPF4B	256.762	-0.264833	0.17679	0.0229056	0.238834	FALSE
IL13RA1	16.0493	0.0752886	0.188916	0.0228912	0.238834	FALSE
FMO4	23.9424	0.202116	0.337017	0.0229845	0.239005	FALSE
GALNT5	17.1635	0.0631	0.182209	0.0229686	0.239005	FALSE
CDC42EP4	9.02578	0.0610711	0.1814	0.0229668	0.239005	FALSE
TRA2B	683.086	0.241443	0.152813	0.0230289	0.239114	FALSE
MYL6B	133.871	0.289499	0.214931	0.0230396	0.239114	FALSE
TP53RK	31.7921	0.117443	0.217243	0.0230574	0.239114	FALSE
MLLT6	120.338	0.291372	0.208512	0.0231064	0.23919	FALSE
SLC35B1	88.9782	-0.307211	0.249655	0.0230985	0.23919	FALSE
CCDC189	10.642	-0.0803368	0.192637	0.0231424	0.239346	FALSE
CDKN1C	32.0379	0.282454	0.48843	0.0231647	0.239362	FALSE
TPX2	16.611	-0.0999482	0.206699	0.0232228	0.239746	FALSE
HRK	6.22188	-0.0559284	0.180192	0.0232637	0.239952	FALSE
GINS3	12.8744	0.128395	0.232671	0.0233427	0.240551	FALSE
TPCN2	32.7349	-0.0993129	0.206189	0.0233641	0.240556	FALSE
SIAH1	65.7886	-0.216882	0.355263	0.0234542	0.241267	FALSE
DUSP11	86.2821	-0.270895	0.203655	0.0235604	0.241476	FALSE
NEK4	25.8097	0.221808	0.34648	0.0235681	0.241476	FALSE
TPM2	44.0144	0.307054	0.284355	0.0235179	0.241476	FALSE
PTPN9	39.0774	-0.137556	0.241383	0.0235796	0.241476	FALSE
PNMT	11.3907	0.0771971	0.191012	0.0235742	0.241476	FALSE
TMEM17	17.1089	0.210646	0.340092	0.0236416	0.241895	FALSE
ZNF687	18.2966	-0.0925537	0.201544	0.0237214	0.24226	FALSE
PIK3C2B	34.3777	0.251274	0.390449	0.023733	0.24226	FALSE
C8orf88	15.863	0.207148	0.33713	0.0237407	0.24226	FALSE
GXYLT2	5.03883	-0.0549883	0.179682	0.0238072	0.242723	FALSE
FBXL2	46.2485	-0.0847341	0.195925	0.0238808	0.243094	FALSE
APOBEC3A	3.02562	0.998873	1.55032	0.0238859	0.243094	FALSE
NENF	95.592	0.212063	0.336661	0.0240949	0.24328	FALSE
PCYT1A	54.2605	-0.19266	0.304231	0.0240747	0.24328	FALSE
CENPK	41.5837	-0.206385	0.330131	0.0240514	0.24328	FALSE
GGH	40.7668	-0.210867	0.353432	0.0240195	0.24328	FALSE
PRPF19	69.2119	0.193725	0.301846	0.024064	0.24328	FALSE
DDX24	288.162	0.227612	0.134947	0.0240759	0.24328	FALSE
CIB2	11.955	0.0893927	0.197671	0.023933	0.24328	FALSE
TIMM44	51.4527	-0.216613	0.328189	0.0240002	0.24328	FALSE
CYP4F22	4.73511	0.0682234	0.186575	0.0240122	0.24328	FALSE
SUGCT	15.3232	0.0823601	0.193195	0.0241419	0.243327	FALSE
TEX10	82.2496	-0.288401	0.217544	0.0241332	0.243327	FALSE
RBFOX2	65.3189	0.296502	0.3551	0.024241	0.244111	FALSE
DNAJA1	454.528	0.242042	0.154437	0.0242916	0.244192	FALSE
SLC7A8	18.6761	-0.0925874	0.201141	0.0242839	0.244192	FALSE
RAD51AP1	15.8558	-0.111058	0.217472	0.0243415	0.244346	FALSE
SLITRK5	34.6062	0.186779	0.314807	0.0243494	0.244346	FALSE
MTMR11	5.9574	-0.0343983	0.172687	0.0244092	0.244518	FALSE
RBBP5	69.921	0.248732	0.307533	0.0244022	0.244518	FALSE
TTC34	13.1809	-0.0587067	0.180981	0.0249303	0.245558	FALSE
FABP3	1.79359	-0.0215717	0.170416	0.0251216	0.245558	FALSE
FAM229A	5.02106	-0.0698048	0.186993	0.0247845	0.245558	FALSE
TSNAX	62.3981	-0.287663	0.214953	0.0245958	0.245558	FALSE
EML6	25.1024	0.0921249	0.199835	0.0246367	0.245558	FALSE
TANC1	59.5798	-0.174823	0.289364	0.0250399	0.245558	FALSE
TRAIP	7.91138	-0.0531208	0.179343	0.0247508	0.245558	FALSE
PRKCD	12.7281	-0.10409	0.212302	0.0249275	0.245558	FALSE
FNDC3B	105.906	-0.291647	0.263364	0.0249306	0.245558	FALSE
ACTL6A	74.1608	-0.302987	0.271234	0.0249788	0.245558	FALSE
RFC4	44.2279	-0.268997	0.360528	0.0245942	0.245558	FALSE
HELQ	41.8922	0.299025	0.282171	0.0247598	0.245558	FALSE
PFDN1	134.913	0.265825	0.185843	0.0251673	0.245558	FALSE
ELOVL5	188.587	-0.277489	0.229662	0.0250137	0.245558	FALSE
PGM3	37.6518	-0.203241	0.325808	0.0248717	0.245558	FALSE
LAS1L	60.741	-0.313904	0.291985	0.0249258	0.245558	FALSE
PGM5	63.6953	0.138234	0.247547	0.0251717	0.245558	FALSE
DNHD1	36.3965	-0.145328	0.255912	0.0247879	0.245558	FALSE
FLI1	325.673	0.243931	0.155078	0.0251279	0.245558	FALSE
M6PR	145.628	-0.255149	0.231737	0.0247537	0.245558	FALSE
RAB35	21.4466	0.10989	0.213452	0.0250325	0.245558	FALSE
TUBGCP5	52.733	-0.202886	0.315783	0.0249833	0.245558	FALSE
MAPKBP1	43.7418	-0.158886	0.268512	0.0246978	0.245558	FALSE
IDH2	194.634	-0.273469	0.319287	0.0246962	0.245558	FALSE
GPATCH8	166.168	0.252361	0.168747	0.0248555	0.245558	FALSE
TK1	10.5371	-0.0734049	0.188897	0.0246906	0.245558	FALSE
PCED1A	38.8354	0.298628	0.26887	0.0250177	0.245558	FALSE
SPECC1L	57.5266	0.176305	0.283221	0.0251592	0.245558	FALSE
EWSR1	254.793	-0.233069	0.143534	0.0250251	0.245558	FALSE
PISD	66.7334	0.281202	0.214255	0.0251612	0.245558	FALSE
PRDM15	25.5888	0.123284	0.227371	0.0251761	0.245558	FALSE
TNFSF13B	80.565	-0.227913	0.328373	0.0252175	0.245753	FALSE
FIG4	30.7713	-0.143786	0.247612	0.025391	0.247024	FALSE
SLC7A5	11.6205	0.0871117	0.19785	0.0253859	0.247024	FALSE
UVRAG	114.897	-0.293307	0.298305	0.025467	0.247345	FALSE
RGS10	218.254	0.26819	0.204705	0.025446	0.247345	FALSE
DERA	66.0894	-0.290975	0.243604	0.0254931	0.247388	FALSE
USP24	166.705	-0.252782	0.165347	0.0255928	0.247603	FALSE
PCCB	48.7006	-0.296555	0.279864	0.0256678	0.247603	FALSE
RUFY3	75.5469	-0.32357	0.343699	0.0256918	0.247603	FALSE
SLC4A4	11.2103	-0.0728228	0.188482	0.0257309	0.247603	FALSE
TUSC1	34.594	0.173619	0.28175	0.0257308	0.247603	FALSE
SAC3D1	12.9116	0.0766005	0.188415	0.0257078	0.247603	FALSE
KIF11	21.7977	-0.167424	0.281973	0.0256109	0.247603	FALSE
ITGA5	76.8421	0.274045	0.306177	0.0256638	0.247603	FALSE
ZBTB1	72.8806	0.299378	0.316539	0.0255415	0.247603	FALSE
TRIP11	95.9181	0.277433	0.21681	0.0256195	0.247603	FALSE
CTNNBIP1	37.1837	-0.113735	0.219239	0.0258024	0.24794	FALSE
GGA2	50.715	-0.186275	0.3094	0.0258091	0.24794	FALSE
TPRG1L	27.6752	0.259019	0.373492	0.0258657	0.248068	FALSE
NEK7	172.881	0.292421	0.26837	0.0258542	0.248068	FALSE
INSL3	5.84966	0.0450021	0.175286	0.0258996	0.248187	FALSE
REL	144.797	0.289704	0.248601	0.0259406	0.248372	FALSE
TMEM33	165.368	-0.245783	0.160322	0.0260109	0.248838	FALSE
FMNL2	14.6126	-0.0733853	0.188674	0.0260995	0.249142	FALSE
TP53I11	16.0668	-0.0905929	0.19969	0.0261264	0.249142	FALSE
XRCC3	14.948	0.107995	0.210903	0.0261296	0.249142	FALSE
TSPAN3	226.871	-0.258611	0.184253	0.0261193	0.249142	FALSE
ADD1	146.372	0.217213	0.137084	0.0262648	0.250016	FALSE
ANKRD29	14.2457	0.058096	0.180082	0.0262461	0.250016	FALSE
TET3	64.9552	-0.188457	0.310608	0.0263331	0.250251	FALSE
CUTC	98.9395	0.282121	0.239394	0.026315	0.250251	FALSE
MRPL32	115.401	-0.261973	0.199095	0.0264005	0.250685	FALSE
TRAK2	40.4383	0.262055	0.349607	0.0264562	0.251006	FALSE
COX20	156.327	0.268565	0.20142	0.0264971	0.251186	FALSE
CFAP45	4.59913	-0.0506729	0.178523	0.0265887	0.251526	FALSE
FLVCR1	51.4847	-0.275642	0.339846	0.0266258	0.251526	FALSE
CCT6A	313.647	-0.204851	0.119973	0.0265672	0.251526	FALSE
ENPP2	34.6832	0.201624	0.332152	0.0266644	0.251526	FALSE
VSTM4	44.5828	0.0907275	0.198924	0.0266428	0.251526	FALSE
CDC6	13.2673	-0.069691	0.18695	0.0266362	0.251526	FALSE
ABCA13	84.6966	-0.139405	0.244997	0.0267106	0.251756	FALSE
EIF5AL1	11.2919	-0.179659	0.293896	0.0268323	0.252328	FALSE
MED13L	327.567	-0.257282	0.179779	0.0268373	0.252328	FALSE
ADAT1	33.7459	0.255044	0.380699	0.0268218	0.252328	FALSE
HNRNPH2	131.508	-0.269589	0.21405	0.0268791	0.252514	FALSE
TMED5	114.251	-0.271039	0.239873	0.0273728	0.253399	FALSE
THEM4	91.9592	0.273742	0.204452	0.0273537	0.253399	FALSE
LRPPRC	291.993	-0.251099	0.172589	0.027349	0.253399	FALSE
ANKRD36B	239.245	0.235242	0.14754	0.0274001	0.253399	FALSE
NLGN1	90.7475	-0.0719115	0.187987	0.0273753	0.253399	FALSE
NDUFB5	256.156	-0.247251	0.169556	0.0271588	0.253399	FALSE
LAMTOR3	99.4155	0.236626	0.312987	0.0272626	0.253399	FALSE
CAMK2D	35.0646	-0.136991	0.241921	0.0273431	0.253399	FALSE
PPARGC1B	23.7171	0.0841415	0.193518	0.0270497	0.253399	FALSE
TRIM27	90.2305	0.261454	0.186368	0.0273645	0.253399	FALSE
MCM3	124.328	-0.281759	0.24914	0.027291	0.253399	FALSE
HSF2	50.9938	-0.209326	0.341239	0.0273901	0.253399	FALSE
TMEM68	63.637	-0.260868	0.277335	0.0271561	0.253399	FALSE
SETX	169.283	0.248886	0.163525	0.0272285	0.253399	FALSE
C1QTNF4	74.7857	-0.125481	0.23051	0.027054	0.253399	FALSE
POU2AF1	9.87343	-0.0699246	0.186668	0.0270182	0.253399	FALSE
EGR2	11.3542	0.0471707	0.17631	0.0274148	0.253399	FALSE
ARL4D	18.8239	-0.0558913	0.179623	0.0272288	0.253399	FALSE
RPN2	297.545	-0.244277	0.162667	0.0272446	0.253399	FALSE
FAM209B	2.18022	-0.0271715	0.171504	0.0271348	0.253399	FALSE
ZNF485	17.7457	0.170528	0.289759	0.0275424	0.254374	FALSE
DAPK1	252.689	0.238916	0.150711	0.0275901	0.254405	FALSE
ORAI3	69.714	0.27526	0.21986	0.0275869	0.254405	FALSE
FNIP1	327.045	0.237042	0.153291	0.0276424	0.254683	FALSE
SLC36A4	70.995	-0.287677	0.356276	0.0276832	0.254854	FALSE
MCM2	66.6266	-0.149637	0.257254	0.0277961	0.255689	FALSE
WRAP73	28.7516	0.0903313	0.196343	0.0278316	0.25581	FALSE
PRDM5	17.5614	0.0729131	0.188006	0.0279352	0.255943	FALSE
ARFIP1	44.4412	0.251937	0.319792	0.0279227	0.255943	FALSE
WDR76	25.3662	-0.156392	0.264052	0.0279308	0.255943	FALSE
HDAC10	23.3618	0.0918992	0.197489	0.0278974	0.255943	FALSE
RBM23	134.903	-0.27233	0.213212	0.028306	0.259133	FALSE
TFRC	138.018	-0.289676	0.238635	0.0283359	0.2592	FALSE
SETDB1	60.3426	-0.22062	0.317377	0.0283949	0.259533	FALSE
ADD3	110.562	-0.243987	0.16408	0.028458	0.259697	FALSE
TWSG1	104.377	0.258339	0.339345	0.0284557	0.259697	FALSE
PLA2G12A	52.4346	0.0942556	0.197656	0.0285326	0.259963	FALSE
MMD	26.4624	0.184181	0.285336	0.0285221	0.259963	FALSE
MAML1	43.0375	0.271475	0.340914	0.0287295	0.260293	FALSE
VPS41	180.058	-0.270166	0.222479	0.028725	0.260293	FALSE
VBP1	109.469	-0.253941	0.188508	0.0286432	0.260293	FALSE
FSD1L	17.358	0.0607764	0.180686	0.0286917	0.260293	FALSE
ALDH3B1	25.2666	0.192818	0.321783	0.0286775	0.260293	FALSE
CCDC15	16.6168	0.141849	0.246378	0.0286987	0.260293	FALSE
SCFD1	161.123	-0.22189	0.142592	0.0286072	0.260293	FALSE
TUBG2	19.1411	0.135619	0.235422	0.0287501	0.260293	FALSE
DOK4	21.1822	0.0834614	0.192601	0.0288352	0.260857	FALSE
GBGT1	25.247	0.182962	0.301127	0.0289552	0.260958	FALSE
NR1H3	34.9436	0.291229	0.322093	0.0288848	0.260958	FALSE
TC2N	46.7999	0.133824	0.230167	0.0290054	0.260958	FALSE
HSP90AA1	1696.88	0.222022	0.147002	0.0290037	0.260958	FALSE
PRTG	23.5623	0.0451045	0.174589	0.0289497	0.260958	FALSE
RHOT1	90.6686	0.263847	0.322075	0.0289541	0.260958	FALSE
C17orf80	31.5746	-0.263092	0.326762	0.0289855	0.260958	FALSE
BCL2L15	7.80313	-0.0544956	0.179226	0.0290427	0.260985	FALSE
APAF1	40.5738	0.143284	0.244468	0.0290539	0.260985	FALSE
ARL13B	26.3067	0.166963	0.264589	0.0290911	0.261115	FALSE
APOBEC3D	8.66691	0.091453	0.199708	0.029144	0.261385	FALSE
ME2	85.5299	-0.259877	0.200742	0.0292356	0.261996	FALSE
TFPT	42.6048	0.273958	0.283513	0.0292577	0.261996	FALSE
SOS2	77.6281	-0.25217	0.320263	0.0293048	0.262213	FALSE
MALSU1	76.6415	-0.248051	0.318282	0.0293435	0.262354	FALSE
RANBP17	48.6666	-0.114528	0.216773	0.0293941	0.262602	FALSE
CYTH4	37.0548	-0.124424	0.225944	0.0294417	0.262823	FALSE
KANSL1	210.846	-0.241026	0.165239	0.029506	0.263193	FALSE
SLC12A9	31.8057	-0.0965449	0.202	0.029553	0.263407	FALSE
EVI2A	129.472	0.267568	0.298897	0.0295813	0.263455	FALSE
TNNT3	22.4308	0.154201	0.257196	0.0296723	0.263509	FALSE
METTL25	31.1638	-0.154723	0.260581	0.0296792	0.263509	FALSE
TBC1D4	28.0746	-0.0785074	0.190493	0.0296748	0.263509	FALSE
CKLF	132.255	-0.257843	0.235942	0.0296618	0.263509	FALSE
ASPRV1	3.40471	-0.0586625	0.181394	0.029776	0.264164	FALSE
RAN	552.516	-0.206471	0.123922	0.0298313	0.26445	FALSE
EGR3	34.3661	0.0969817	0.206361	0.0298675	0.264568	FALSE
RAB29	57.6899	0.287849	0.251884	0.0300014	0.265264	FALSE
AP1S3	13.4958	-0.0696171	0.185629	0.0300155	0.265264	FALSE
SRC	21.0989	0.0590401	0.179507	0.0299985	0.265264	FALSE
ACIN1	119.147	-0.233886	0.156154	0.0300517	0.26538	FALSE
MASTL	13.4772	0.0835518	0.192845	0.0300836	0.265457	FALSE
HGF	18.6601	0.0478253	0.175729	0.0301369	0.265723	FALSE
IK	228.63	-0.197821	0.116264	0.0301989	0.266066	FALSE
DLG5	23.1131	-0.102788	0.207459	0.0302298	0.266134	FALSE
SORBS3	37.3902	0.298274	0.243869	0.0303347	0.266852	FALSE
SRD5A3	48.4794	-0.230791	0.342172	0.0303961	0.267001	FALSE
NPIPB4	63.7307	-0.162965	0.267794	0.0303981	0.267001	FALSE
MAPRE2	290.84	0.23251	0.151111	0.0304216	0.267003	FALSE
DDRGK1	50.6904	0.248565	0.365607	0.0305382	0.267821	FALSE
CNOT2	320.329	-0.229333	0.147128	0.0305992	0.268151	FALSE
RBM8A	427.308	-0.26194	0.204475	0.0306768	0.268375	FALSE
FANCE	10.5069	0.0893671	0.198022	0.0307415	0.268375	FALSE
LATS2	102.528	0.288072	0.328624	0.0306532	0.268375	FALSE
MYO1C	15.8955	0.0925372	0.198478	0.0307264	0.268375	FALSE
IRGQ	41.677	0.131286	0.232396	0.0307109	0.268375	FALSE
CFP	32.4811	0.127809	0.226195	0.0308674	0.268816	FALSE
CLEC2B	238.623	0.250754	0.191047	0.0308208	0.268816	FALSE
CCDC168	40.2291	0.10544	0.210791	0.0308858	0.268816	FALSE
ETV2	5.55513	-0.0974243	0.20535	0.0308792	0.268816	FALSE
MRC2	17.8369	0.108872	0.211952	0.0309829	0.269458	FALSE
BBS7	28.972	-0.123475	0.225692	0.0310158	0.269539	FALSE
TP53INP1	72.1442	-0.273118	0.326464	0.0310504	0.269636	FALSE
ZNF582	13.725	0.0691271	0.185429	0.0311006	0.269868	FALSE
GPR22	46.2276	-0.0586102	0.179968	0.0311759	0.270182	FALSE
ZNF579	24.9673	0.0733909	0.187607	0.0311838	0.270182	FALSE
ITPRIPL1	21.7276	-0.0894232	0.198407	0.0312192	0.270284	FALSE
FKBP2	94.5406	0.224356	0.281305	0.031355	0.271051	FALSE
RYR1	16.5758	0.0242314	0.170087	0.0313476	0.271051	FALSE
SEC24B	105.984	-0.255341	0.324435	0.0314034	0.271192	FALSE
PLK2	40.9416	-0.110155	0.214107	0.0314246	0.271192	FALSE
GIMAP6	42.3643	0.129498	0.229737	0.0314555	0.271192	FALSE
DDX10	116.677	0.251586	0.234871	0.0314658	0.271192	FALSE
SLC39A7	20.8935	-0.0722258	0.187537	0.0315603	0.271802	FALSE
METTL21A	92.4971	0.248688	0.205977	0.0317631	0.271917	FALSE
TAP2	34.965	-0.128263	0.22819	0.0317253	0.271917	FALSE
SURF4	84.9842	-0.254438	0.257685	0.0316913	0.271917	FALSE
EIF3M	654.291	-0.200921	0.121124	0.0317391	0.271917	FALSE
BAG5	98.3445	-0.251154	0.207227	0.0317411	0.271917	FALSE
DTWD1	128.45	-0.247559	0.178352	0.0317495	0.271917	FALSE
HSF4	6.73834	0.0486071	0.176585	0.0317054	0.271917	FALSE
GDPD1	17.9365	-0.168042	0.275161	0.0316585	0.271917	FALSE
SLC50A1	99.2578	0.25886	0.2266	0.0318195	0.272197	FALSE
IFITM1	61.02	0.218079	0.330667	0.0318435	0.272199	FALSE
TIGAR	14.6532	0.0739334	0.187212	0.0318941	0.272428	FALSE
CCR10	5.65852	-0.0497282	0.177453	0.0319381	0.272602	FALSE
PPP2R3A	33.3162	0.154559	0.258783	0.0319912	0.27265	FALSE
TMOD3	327.265	-0.188287	0.28367	0.0319778	0.27265	FALSE
SLC36A1	11.7957	-0.0788857	0.192402	0.0320789	0.273194	FALSE
IDH3B	127.331	-0.239535	0.179723	0.0321188	0.273331	FALSE
CAMTA1	182.644	0.249105	0.209621	0.0322267	0.274047	FALSE
STIP1	122.822	0.243997	0.250424	0.0323174	0.274497	FALSE
ZNF616	25.8674	0.0609669	0.180489	0.0323275	0.274497	FALSE
CD48	99.3603	-0.101997	0.207985	0.0326268	0.274501	FALSE
EFCAB2	47.141	-0.198224	0.314675	0.0325169	0.274501	FALSE
MGAT5	64.0199	0.160456	0.263275	0.0325035	0.274501	FALSE
MAML3	322.107	0.243071	0.171559	0.0324015	0.274501	FALSE
BTN3A3	41.0216	0.199209	0.303722	0.0325828	0.274501	FALSE
SERAC1	47.3191	0.171997	0.264142	0.0325746	0.274501	FALSE
MORF4L2	334.129	-0.208532	0.13042	0.0324308	0.274501	FALSE
SECISBP2	166.888	-0.25624	0.199382	0.0326388	0.274501	FALSE
EHBP1L1	21.4589	0.107536	0.210156	0.0326227	0.274501	FALSE
ARHGAP32	90.6627	-0.221643	0.330011	0.0324514	0.274501	FALSE
HERC2	139.049	-0.242964	0.17832	0.032501	0.274501	FALSE
NUP93	89.8926	-0.258078	0.235749	0.0324313	0.274501	FALSE
DPF1	15.3264	0.0506068	0.176929	0.0325262	0.274501	FALSE
ZBTB4	95.7335	0.273054	0.243087	0.0326951	0.274773	FALSE
COG5	133.757	-0.263242	0.275043	0.0327961	0.27542	FALSE
ITGA6	82.548	0.263399	0.30495	0.0329829	0.276722	FALSE
EPB41L4A	15.9075	0.0565196	0.179856	0.0329993	0.276722	FALSE
TLL2	7.44703	-0.0876584	0.19754	0.0330274	0.276755	FALSE
PRRC2C	670.496	0.194812	0.117061	0.0331312	0.277422	FALSE
C6orf47	16.8166	0.0770578	0.189064	0.0331746	0.277583	FALSE
CPT2	36.3679	0.232988	0.329542	0.0332089	0.277668	FALSE
HS2ST1	69.3497	0.0738374	0.185823	0.0333318	0.278113	FALSE
NCBP1	56.4802	-0.268863	0.24454	0.0333347	0.278113	FALSE
SNAP29	63.9386	0.217738	0.290171	0.0333004	0.278113	FALSE
GNAI2	338.338	0.251654	0.20186	0.0334008	0.278461	FALSE
ETV5	36.7394	-0.226012	0.325477	0.0334525	0.27869	FALSE
TCTEX1D1	78.893	0.276507	0.298546	0.0336933	0.278902	FALSE
ILKAP	70.2236	-0.253671	0.252504	0.0337309	0.278902	FALSE
MKRN2	43.7986	-0.241335	0.289791	0.0339881	0.278902	FALSE
PPP3CA	299.842	-0.224162	0.153245	0.0335283	0.278902	FALSE
HBEGF	9.13497	0.0732492	0.188787	0.0339779	0.278902	FALSE
SMURF1	59.8522	-0.208761	0.32474	0.0336261	0.278902	FALSE
FAM200A	15.9214	0.0726319	0.186046	0.0337477	0.278902	FALSE
APEX2	35.4659	-0.209381	0.305816	0.0339783	0.278902	FALSE
AMOT	109.248	-0.059944	0.180835	0.0336515	0.278902	FALSE
PLS3	51.9772	-0.166152	0.27167	0.033759	0.278902	FALSE
TAF1D	473.246	0.212277	0.139221	0.0338327	0.278902	FALSE
GRAMD1B	34.6908	0.095368	0.200486	0.0338816	0.278902	FALSE
C12orf57	258.183	0.250623	0.21321	0.0339842	0.278902	FALSE
LPCAT3	54.6882	-0.210311	0.296148	0.0338544	0.278902	FALSE
AP3B2	16.3552	0.0286076	0.171389	0.0339269	0.278902	FALSE
COPRS	31.8304	0.120915	0.222122	0.0339378	0.278902	FALSE
DNAJC5	20.994	0.0915917	0.198154	0.0339835	0.278902	FALSE
CCDC159	35.3502	0.212263	0.320618	0.033641	0.278902	FALSE
DPY19L3	43.4755	-0.193888	0.303951	0.0339146	0.278902	FALSE
CHMP2A	159.31	0.242806	0.194881	0.0337448	0.278902	FALSE
SLC2A11	46.0111	0.160199	0.25875	0.0337464	0.278902	FALSE
ZFHX3	98.4685	0.267039	0.223596	0.034047	0.279186	FALSE
DMGDH	9.60731	-0.0690031	0.186237	0.0341772	0.280053	FALSE
ABCD3	54.5247	-0.232201	0.315032	0.0344398	0.28082	FALSE
FLOT1	103.375	0.25483	0.303339	0.0343329	0.28082	FALSE
FAM111A	179.15	0.258985	0.207285	0.0344598	0.28082	FALSE
CCDC7	55.1553	-0.225747	0.304128	0.0343866	0.28082	FALSE
HMGA2	308.143	-0.250007	0.202121	0.0344666	0.28082	FALSE
ISCU	238.239	0.239328	0.190993	0.0343732	0.28082	FALSE
ERBB2	19.5605	-0.0782509	0.190884	0.0344098	0.28082	FALSE
GCDH	32.4567	-0.142444	0.240536	0.0343566	0.28082	FALSE
IL6R	48.0947	0.205153	0.297169	0.0346292	0.281886	FALSE
TIMP3	61.5957	0.207594	0.317324	0.0346465	0.281886	FALSE
SLC1A4	48.6625	0.250929	0.342585	0.0347346	0.282004	FALSE
RNF10	149.25	-0.246923	0.18296	0.0346985	0.282004	FALSE
RNASEK	157.479	0.15984	0.250044	0.0347241	0.282004	FALSE
LEKR1	25.996	0.0710822	0.185083	0.034763	0.282035	FALSE
ACOT7	15.1943	-0.0929857	0.199586	0.0350939	0.283517	FALSE
EIF4G2	530.593	0.224027	0.151747	0.0350856	0.283517	FALSE
TMED10	248.659	-0.246865	0.200723	0.0350932	0.283517	FALSE
FSIP1	6.57478	-0.0641841	0.184635	0.0350853	0.283517	FALSE
MIEN1	85.1553	-0.260914	0.235467	0.0350438	0.283517	FALSE
AP1B1	79.3518	-0.256397	0.214157	0.0349989	0.283517	FALSE
LDHA	677.265	0.219653	0.142992	0.0351207	0.283534	FALSE
SLC22A15	25.9299	0.0615557	0.181306	0.0352582	0.283896	FALSE
HNRNPK	790.921	-0.213103	0.143482	0.0352285	0.283896	FALSE
MIPEP	27.362	-0.14673	0.25034	0.0352645	0.283896	FALSE
SECISBP2L	116.669	-0.23979	0.286219	0.0352331	0.283896	FALSE
MBLAC2	30.2239	0.137948	0.238885	0.0353872	0.284041	FALSE
MRPS28	52.6384	-0.24616	0.265161	0.0353553	0.284041	FALSE
PTDSS1	136.225	-0.233761	0.193764	0.0354237	0.284041	FALSE
GOLGA2	56.0159	0.241633	0.256101	0.0354308	0.284041	FALSE
PRCP	291.212	-0.187442	0.285562	0.0353528	0.284041	FALSE
INSR	126.561	-0.24934	0.201301	0.0353926	0.284041	FALSE
PLEKHH2	13.372	0.0580563	0.181017	0.0354813	0.284247	FALSE
SLC43A2	24.8481	0.126009	0.220363	0.0355106	0.284283	FALSE
GPR161	25.4546	0.0587642	0.179818	0.0356264	0.284813	FALSE
CHMP4B	59.3263	0.104157	0.203474	0.0356161	0.284813	FALSE
TDRKH	14.4167	-0.0668482	0.18492	0.0356901	0.285124	FALSE
POLQ	15.5026	-0.0595913	0.180721	0.0357973	0.285154	FALSE
EPDR1	48.5878	0.192096	0.299647	0.0358181	0.285154	FALSE
MAPK8	148.939	-0.257094	0.232436	0.0357573	0.285154	FALSE
FRMD6	23.0237	-0.0560803	0.179039	0.0357607	0.285154	FALSE
ELL	26.3418	-0.106228	0.209244	0.0357767	0.285154	FALSE
TEP1	33.581	-0.0959649	0.202403	0.0358437	0.28516	FALSE
ZNF669	30.6612	0.132545	0.232395	0.0359512	0.28524	FALSE
MED23	97.8701	-0.262727	0.237916	0.0359532	0.28524	FALSE
MICAL2	24.1436	-0.136162	0.238115	0.0359163	0.28524	FALSE
BRIP1	32.7997	-0.124879	0.228882	0.035886	0.28524	FALSE
ZNF618	81.7418	-0.135335	0.233364	0.0360056	0.285459	FALSE
CPS1	15.4011	0.0587108	0.180222	0.0360784	0.285641	FALSE
MAPK6	67.8093	-0.217884	0.304935	0.0360557	0.285641	FALSE
ARPC4	162.911	0.2184	0.148112	0.0361802	0.285927	FALSE
PAFAH1B2	370.247	-0.230339	0.168172	0.0361835	0.285927	FALSE
TPT1	15243.9	0.227605	0.171813	0.0361892	0.285927	FALSE
HPCAL1	82.324	0.228533	0.29615	0.036243	0.285958	FALSE
IFIT1	36.0117	0.216268	0.322182	0.0362238	0.285958	FALSE
IBTK	96.9758	-0.249701	0.193932	0.0363799	0.286645	FALSE
PHLPP1	105.606	-0.189256	0.286882	0.0363572	0.286645	FALSE
TMC8	98.5822	0.231658	0.290505	0.0364326	0.286863	FALSE
PACS1	122.989	0.222476	0.278296	0.0364821	0.287056	FALSE
PRTFDC1	16.8771	0.107816	0.210937	0.0365108	0.287085	FALSE
MRAS	10.1532	-0.046778	0.176304	0.0365636	0.287303	FALSE
A2ML1	10.8611	-0.039827	0.173894	0.0366406	0.287542	FALSE
SGSM3	27.9884	-0.147419	0.253031	0.0366441	0.287542	FALSE
UACA	27.9874	0.0595811	0.179294	0.0367028	0.28761	FALSE
ZNF407	82.7238	-0.140617	0.242793	0.036684	0.28761	FALSE
ITPRIP	20.7959	0.0795181	0.188507	0.0368256	0.288375	FALSE
FLRT2	37.2527	-0.113187	0.217564	0.0368783	0.288591	FALSE
MAF	21.5783	0.0704731	0.185999	0.0369264	0.288771	FALSE
PIAS2	116.207	-0.260101	0.261974	0.0369579	0.28882	FALSE
NRP2	33.9309	-0.0792478	0.19006	0.0369991	0.288945	FALSE
TYK2	53.8888	0.24753	0.281916	0.03704	0.289068	FALSE
TTLL4	22.1339	-0.101655	0.205656	0.0371246	0.289515	FALSE
RASSF6	36.0302	0.117658	0.219774	0.0371477	0.289515	FALSE
SEC24D	46.0528	-0.157203	0.253816	0.0372232	0.289907	FALSE
CGREF1	20.2593	0.109279	0.212564	0.0372773	0.290098	FALSE
HUWE1	181.803	-0.240666	0.175834	0.0372983	0.290098	FALSE
SDHD	149.124	-0.23211	0.170828	0.0373366	0.2902	FALSE
ZDHHC21	88.4268	-0.247274	0.250428	0.0373814	0.29035	FALSE
KDM3A	82.1073	-0.253607	0.2957	0.0374758	0.290887	FALSE
RAB4A	93.1223	0.136244	0.226299	0.0377816	0.291529	FALSE
C3orf80	73.9426	0.187759	0.292143	0.0379149	0.291529	FALSE
PHACTR1	464.363	0.210641	0.135708	0.0378003	0.291529	FALSE
ALKBH4	29.4656	0.148515	0.248634	0.0378262	0.291529	FALSE
TPRN	7.45123	0.0601639	0.180409	0.0375859	0.291529	FALSE
LGR4	16.8291	-0.0647231	0.184265	0.0378759	0.291529	FALSE
ABTB2	8.32691	-0.0632232	0.182896	0.0379035	0.291529	FALSE
MCM10	13.0726	-0.140476	0.245072	0.0377853	0.291529	FALSE
KCNH3	5.16537	-0.0564662	0.179935	0.0376827	0.291529	FALSE
METTL7A	108.861	0.250151	0.248109	0.037886	0.291529	FALSE
GPATCH2L	183.781	-0.225208	0.159196	0.0378021	0.291529	FALSE
USB1	71.6628	-0.171596	0.27107	0.0376164	0.291529	FALSE
PSMD11	141.363	-0.217989	0.149867	0.0376652	0.291529	FALSE
PPP4R1	78.4904	-0.259037	0.237294	0.0379394	0.291529	FALSE
KLF16	15.4096	0.132353	0.232188	0.037807	0.291529	FALSE
MCM6	97.5868	-0.247158	0.261239	0.0380708	0.292343	FALSE
CCDC114	4.83529	0.0520815	0.178042	0.0381473	0.292734	FALSE
LMBR1	90.684	0.164787	0.244207	0.0382227	0.293117	FALSE
RABL3	54.4456	-0.218594	0.305365	0.0382977	0.293497	FALSE
MAP3K6	13.7749	0.075803	0.189453	0.038438	0.294179	FALSE
RAB3D	80.2274	0.251108	0.215567	0.0384332	0.294179	FALSE
SLC4A5	21.1623	-0.0686854	0.184855	0.0386858	0.295681	FALSE
UGDH	35.224	-0.19702	0.293666	0.0386809	0.295681	FALSE
PHYKPL	88.6978	0.231085	0.174062	0.0387529	0.295997	FALSE
ZNF441	18.303	-0.078986	0.191605	0.0387823	0.296025	FALSE
BCL7A	80.9313	-0.235473	0.224324	0.0389012	0.296604	FALSE
GNG7	52.461	0.226475	0.281539	0.0389099	0.296604	FALSE
CARD6	18.8556	0.23525	0.317112	0.039044	0.297429	FALSE
BDH2	51.1917	-0.235497	0.267856	0.0391632	0.297688	FALSE
COX7A2	566.614	-0.227137	0.172466	0.0391323	0.297688	FALSE
NOMO3	25.6581	0.15212	0.252813	0.0391746	0.297688	FALSE
ZC3H4	66.3579	0.252863	0.258806	0.0391817	0.297688	FALSE
TXNDC16	35.0304	-0.228583	0.292878	0.0392693	0.298156	FALSE
HERC1	280.15	-0.210407	0.142784	0.0392956	0.298159	FALSE
ATF7IP	205.769	0.225725	0.167628	0.0394442	0.299088	FALSE
UBE2Q2	54.1164	-0.24083	0.263182	0.0395363	0.299588	FALSE
TAS2R30	4.34572	-0.0499693	0.17812	0.0396203	0.300027	FALSE
CLCN6	30.7026	0.217715	0.278447	0.0399315	0.301629	FALSE
GMNN	37.992	-0.16411	0.265979	0.0399496	0.301629	FALSE
HCCS	26.9236	-0.106834	0.209493	0.039982	0.301629	FALSE
PITPNM1	12.8085	-0.0672832	0.184519	0.0399495	0.301629	FALSE
ANO6	69.2076	-0.20572	0.280897	0.0399895	0.301629	FALSE
RPGRIP1L	33.1918	-0.103947	0.208331	0.0399793	0.301629	FALSE
RAD23A	154.837	-0.222465	0.22854	0.0401038	0.302293	FALSE
VPS16	33.0754	0.209639	0.290872	0.0402583	0.303059	FALSE
OSBPL2	46.2778	-0.243108	0.214334	0.0402513	0.303059	FALSE
CDKN2D	17.9652	-0.0766946	0.189999	0.040309	0.303242	FALSE
MZB1	85.3193	-0.162526	0.25474	0.0403707	0.303309	FALSE
DCAF5	70.8062	0.247937	0.239724	0.0403658	0.303309	FALSE
MTFR2	8.85008	-0.0631519	0.182854	0.0404629	0.303673	FALSE
PMEL	10.8779	-0.0434073	0.174821	0.0404721	0.303673	FALSE
ZNF90	70.5994	-0.100225	0.204873	0.0405709	0.304216	FALSE
GCNT1	71.8695	-0.225835	0.272302	0.04069	0.30491	FALSE
PTTG1IP	196.884	0.230939	0.169085	0.0407329	0.305031	FALSE
ZNF718	39.2719	-0.185201	0.268161	0.0408363	0.305607	FALSE
AGBL5	26.8352	-0.156905	0.259996	0.0408987	0.30561	FALSE
PTX3	9.96343	0.0522881	0.178111	0.0408988	0.30561	FALSE
FBXW5	33.6252	0.16647	0.262233	0.0409432	0.30561	FALSE
POLR2E	135.208	0.221171	0.15865	0.0409253	0.30561	FALSE
MSRA	81.1692	0.229501	0.24879	0.0410304	0.305715	FALSE
CDC42BPB	19.2981	0.0934314	0.198078	0.0410332	0.305715	FALSE
MIB1	120.022	-0.242956	0.249752	0.0410372	0.305715	FALSE
PLXNB1	12.3751	0.0481343	0.175863	0.0411441	0.305718	FALSE
TMEM150C	40.2955	0.207243	0.309549	0.041133	0.305718	FALSE
UBE2B	486.382	-0.198398	0.275305	0.0411209	0.305718	FALSE
DNMT1	139.453	-0.234917	0.179175	0.0410924	0.305718	FALSE
DMD	33.4677	-0.0507186	0.177724	0.0412165	0.30586	FALSE
CCT2	383.383	-0.197798	0.128502	0.0412046	0.30586	FALSE
NR2C2	82.2327	0.236114	0.176198	0.0412862	0.306179	FALSE
CDC42SE1	93.7465	-0.237938	0.253284	0.0414213	0.306682	FALSE
RNF123	20.3494	-0.0849308	0.19343	0.0414427	0.306682	FALSE
ROGDI	19.4577	-0.10055	0.204897	0.0414609	0.306682	FALSE
ORMDL3	22.5842	0.100227	0.20254	0.0414069	0.306682	FALSE
MPV17L	31.693	-0.173493	0.261964	0.0415187	0.306912	FALSE
APBB2	31.9617	0.0621129	0.181731	0.0416291	0.307531	FALSE
BET1L	40.8423	0.221336	0.28656	0.0416711	0.30759	FALSE
NEDD1	62.8284	0.20569	0.265961	0.0416907	0.30759	FALSE
OSTC	368.705	-0.205892	0.140649	0.0417537	0.307807	FALSE
ERP44	149.885	-0.207178	0.144696	0.0417738	0.307807	FALSE
HEG1	34.0522	0.123187	0.223625	0.0418169	0.307927	FALSE
NAP1L2	14.3442	0.079669	0.1915	0.0418973	0.308321	FALSE
ZBTB22	12.2101	0.0968143	0.200547	0.042001	0.308886	FALSE
WDR19	43.0135	-0.139982	0.235698	0.0420293	0.308896	FALSE
PELI2	120.27	0.183567	0.263735	0.0421043	0.30925	FALSE
TOR1B	22.1275	-0.101045	0.20433	0.0421325	0.309259	FALSE
KLHL7	48.5119	-0.240423	0.268083	0.0422448	0.309885	FALSE
MED9	31.3172	0.111301	0.209651	0.0422923	0.310035	FALSE
EIF4EBP2	141.39	0.225754	0.174797	0.0424396	0.310521	FALSE
SMIM10L1	148.206	0.225777	0.187144	0.0424144	0.310521	FALSE
RNF166	27.2036	0.0924268	0.198252	0.0424224	0.310521	FALSE
PLEKHG4B	20.934	-0.109669	0.214054	0.0425894	0.311418	FALSE
EXOSC9	66.2392	-0.232099	0.25782	0.0427981	0.311637	FALSE
CCT5	201.926	-0.229939	0.180397	0.0428637	0.311637	FALSE
CTSF	79.364	0.215502	0.293756	0.0426946	0.311637	FALSE
KCNE3	26.0956	-0.0717077	0.18725	0.042774	0.311637	FALSE
PPIF	29.861	0.0824883	0.190424	0.0428136	0.311637	FALSE
PIAS1	222.501	-0.198102	0.133129	0.0427436	0.311637	FALSE
SPG7	105.368	-0.223402	0.180624	0.0428015	0.311637	FALSE
ZNFX1	78.5789	0.253515	0.230931	0.0428424	0.311637	FALSE
EML2	26.9875	-0.117786	0.216617	0.0428102	0.311637	FALSE
COG2	68.2769	-0.147379	0.243212	0.0430407	0.31174	FALSE
UBAP1	73.2821	0.129467	0.220505	0.0430008	0.31174	FALSE
CDCA5	15.0571	-0.0676939	0.185112	0.0429893	0.31174	FALSE
SAMD1	32.9772	0.212775	0.28252	0.043028	0.31174	FALSE
LAIR1	287.315	0.215887	0.153856	0.0429108	0.31174	FALSE
LILRA2	17.3015	-0.102825	0.205299	0.0429348	0.31174	FALSE
GPATCH2	70.5011	-0.220776	0.273726	0.0432018	0.311984	FALSE
CD96	12.0467	-0.0933615	0.201237	0.0431942	0.311984	FALSE
RNF44	83.1934	0.226087	0.208091	0.0432507	0.311984	FALSE
DGAT1	35.2614	0.186273	0.279683	0.043296	0.311984	FALSE
GALNT6	58.2447	0.214734	0.286335	0.0432502	0.311984	FALSE
ERI2	36.5477	0.150865	0.249129	0.043167	0.311984	FALSE
POLR2A	94.4562	-0.222877	0.186676	0.0431361	0.311984	FALSE
SLFN13	33.6039	-0.148069	0.242766	0.0433462	0.311984	FALSE
PRELID3B	108.136	-0.227385	0.186301	0.0432676	0.311984	FALSE
CDH4	28.7313	-0.0843861	0.195712	0.04334	0.311984	FALSE
PATL2	28.3998	-0.122932	0.222852	0.0434173	0.3123	FALSE
YY2	7.65576	0.0648747	0.184069	0.0434461	0.312311	FALSE
KRTCAP2	110.123	0.23848	0.231394	0.043476	0.312331	FALSE
KIF1B	87.1224	-0.150263	0.241671	0.0441913	0.312702	FALSE
SEMA6C	24.8468	-0.0478572	0.176472	0.044438	0.312702	FALSE
ILF2	376.755	-0.205631	0.141892	0.0442841	0.312702	FALSE
DEGS1	97.2411	-0.216486	0.22225	0.0440462	0.312702	FALSE
ERMN	10.1901	-0.0360748	0.17289	0.0449714	0.312702	FALSE
SCN3A	10.3405	-0.0443873	0.174144	0.0444857	0.312702	FALSE
SLC11A1	19.7716	0.119749	0.21895	0.0446963	0.312702	FALSE
RAD18	42.6214	-0.166411	0.25849	0.0446672	0.312702	FALSE
DYNC1LI1	93.9041	-0.234694	0.256276	0.0438633	0.312702	FALSE
DALRD3	59.1261	0.150231	0.238425	0.0448369	0.312702	FALSE
C3orf18	7.7552	-0.0570928	0.18012	0.0449147	0.312702	FALSE
GYPB	4.56896	-0.0947391	0.201682	0.0442876	0.312702	FALSE
SNX18	20.69	-0.10979	0.210617	0.0449558	0.312702	FALSE
KIAA0825	39.2646	0.0700253	0.185517	0.0443622	0.312702	FALSE
C2	15.263	0.128706	0.230327	0.0439545	0.312702	FALSE
SLC25A13	87.325	0.236879	0.212217	0.0446224	0.312702	FALSE
NAMPT	204.022	0.250259	0.232415	0.0440802	0.312702	FALSE
TFE3	36.2452	0.212229	0.292825	0.0445712	0.312702	FALSE
PLP2	82.2902	-0.236127	0.273039	0.0438792	0.312702	FALSE
SPRY3	9.50662	-0.0448972	0.175917	0.0447519	0.312702	FALSE
VDAC3	241.497	-0.208676	0.143557	0.0439614	0.312702	FALSE
PREX2	264.918	0.23294	0.188769	0.044851	0.312702	FALSE
GALNT12	13.8341	0.100289	0.204962	0.0441503	0.312702	FALSE
TRIM32	21.2735	-0.0727005	0.186533	0.0443352	0.312702	FALSE
OLFML2A	8.12006	-0.0786321	0.191642	0.044461	0.312702	FALSE
ARPC5L	105.379	0.186371	0.260532	0.0446894	0.312702	FALSE
UCK1	23.9117	0.0936874	0.197807	0.0447304	0.312702	FALSE
MRPS2	61.3482	-0.184187	0.262825	0.044811	0.312702	FALSE
SEC16A	74.8166	-0.196829	0.276691	0.0447242	0.312702	FALSE
PHPT1	127.774	0.230759	0.190781	0.0446778	0.312702	FALSE
HBD	25.5013	0.0759988	0.187499	0.0435846	0.312702	FALSE
FADS3	24.4323	0.0564149	0.177854	0.0449521	0.312702	FALSE
WDR74	73.1132	0.225245	0.252866	0.0437044	0.312702	FALSE
CCDC91	130.258	-0.23026	0.256768	0.0437378	0.312702	FALSE
POU6F1	14.4895	-0.0779592	0.190742	0.0439773	0.312702	FALSE
HNRNPA1	4010.43	-0.195557	0.131429	0.0436614	0.312702	FALSE
ABHD4	37.3275	-0.147651	0.236215	0.0435907	0.312702	FALSE
DCAF4	18.2295	-0.0785477	0.189738	0.0448026	0.312702	FALSE
ATXN3	180.239	-0.197679	0.134621	0.0443328	0.312702	FALSE
NUDT16L1	44.1641	-0.123492	0.219762	0.0436209	0.312702	FALSE
INO80E	33.5292	0.11731	0.214681	0.0438165	0.312702	FALSE
MT1F	16.6024	0.092119	0.198902	0.0448951	0.312702	FALSE
WWOX	195.496	0.235123	0.232586	0.0444166	0.312702	FALSE
SERPINF1	9.22736	-0.0818524	0.192327	0.0447699	0.312702	FALSE
TTC19	1977.83	-0.238464	0.195837	0.0442604	0.312702	FALSE
AOC2	6.13018	-0.0484694	0.17736	0.04439	0.312702	FALSE
HOXB2	64.6204	0.0872491	0.193864	0.0438655	0.312702	FALSE
ABHD3	35.8681	-0.155436	0.249515	0.0441198	0.312702	FALSE
LINGO3	1.65118	0.0338342	0.172205	0.0439071	0.312702	FALSE
SLC39A3	142.631	0.22044	0.262084	0.0445217	0.312702	FALSE
CPAMD8	9.18239	0.038034	0.173017	0.0444038	0.312702	FALSE
PROSER3	25.1727	-0.0768926	0.188081	0.0444786	0.312702	FALSE
LZTR1	34.7826	0.154544	0.253487	0.0441114	0.312702	FALSE
CHMP4C	112.469	-0.0937115	0.20146	0.045028	0.312906	FALSE
BRD2	161.446	0.227471	0.178239	0.0450988	0.313176	FALSE
CPEB3	26.0031	0.124344	0.220312	0.0451214	0.313176	FALSE
JAK1	286.746	0.227919	0.189376	0.0452411	0.313818	FALSE
PHKA2	52.6457	-0.240205	0.245262	0.0453326	0.313937	FALSE
SNTB2	10.591	-0.0903983	0.197751	0.0453403	0.313937	FALSE
NAT14	18.1122	-0.0963255	0.202442	0.0452951	0.313937	FALSE
EPOR	15.9825	-0.0680195	0.184212	0.0453852	0.314058	FALSE
CLNK	82.9013	0.0483204	0.175667	0.0455287	0.314393	FALSE
KPNA5	81.4058	0.219678	0.247804	0.0455979	0.314393	FALSE
PHF10	77.7515	0.212794	0.258785	0.0455903	0.314393	FALSE
TXLNG	66.9939	0.208034	0.276991	0.0455752	0.314393	FALSE
PITRM1	54.1804	-0.217416	0.288796	0.0455036	0.314393	FALSE
PYGL	83.5624	-0.221607	0.177148	0.0454778	0.314393	FALSE
C9orf72	88.3997	-0.225415	0.274911	0.045641	0.314501	FALSE
TMEM11	67.6154	-0.205039	0.284568	0.0457159	0.314828	FALSE
EXOSC5	70.0267	0.239959	0.242362	0.0458821	0.315783	FALSE
C4orf36	20.1489	-0.0796105	0.186647	0.0459225	0.315811	FALSE
FBXO33	59.3929	0.2024	0.266517	0.0459411	0.315811	FALSE
GTPBP8	52.4107	-0.232662	0.184205	0.0459774	0.315871	FALSE
MRC1	9.52928	0.0582768	0.18069	0.046046	0.316153	FALSE
TRIM59	89.4164	-0.227795	0.26422	0.0461113	0.316374	FALSE
BSPRY	55.5853	0.216621	0.263701	0.0461333	0.316374	FALSE
UBE2E1	234.293	0.216853	0.220191	0.0461945	0.316605	FALSE
KDM6A	154.541	-0.23059	0.201638	0.046243	0.316748	FALSE
SKI	50.7461	0.191004	0.287618	0.0462989	0.316809	FALSE
TMX1	149.627	-0.231803	0.213127	0.0463348	0.316809	FALSE
WSB1	432.291	0.202263	0.144097	0.0463124	0.316809	FALSE
ENKD1	12.4794	0.0584242	0.179345	0.0464124	0.316963	FALSE
C19orf57	6.20141	0.0448871	0.174832	0.0464108	0.316963	FALSE
GATA2	223.466	0.215377	0.162428	0.0466863	0.317676	FALSE
WRN	111.317	-0.171807	0.25698	0.0465492	0.317676	FALSE
PMPCA	57.7123	-0.229035	0.270356	0.0467106	0.317676	FALSE
PTPRJ	14.276	-0.0798438	0.190608	0.0466077	0.317676	FALSE
NDUFAF5	26.8707	-0.0675541	0.18416	0.0466338	0.317676	FALSE
C19orf38	58.3383	0.236731	0.252957	0.0466724	0.317676	FALSE
RWDD2B	52.2918	-0.217101	0.268886	0.0466505	0.317676	FALSE
SLC16A1	54.559	-0.208046	0.272117	0.046776	0.317683	FALSE
CENPU	34.3977	-0.206636	0.28557	0.0467946	0.317683	FALSE
GPSM1	31.6904	0.153083	0.248852	0.0467679	0.317683	FALSE
RPN1	140.262	-0.221693	0.200388	0.0469105	0.318282	FALSE
PDAP1	117.769	0.222981	0.250751	0.0469813	0.31857	FALSE
VCPKMT	32.0506	-0.160534	0.255752	0.0470595	0.31857	FALSE
CHD3	92.8772	0.231343	0.198017	0.0470641	0.31857	FALSE
COA3	94.9552	0.221408	0.233097	0.0470574	0.31857	FALSE
COQ3	18.9577	-0.110798	0.21357	0.0471355	0.318866	FALSE
PSMA2	208.507	-0.21445	0.255911	0.0471804	0.318982	FALSE
SLC35F6	23.2748	-0.135059	0.22995	0.0472609	0.319218	FALSE
DAPK2	18.2926	0.143716	0.242569	0.0472709	0.319218	FALSE
MYCBP	40.0877	-0.172394	0.263077	0.0473215	0.319372	FALSE
AHCYL1	130.494	0.232864	0.241824	0.0474846	0.319758	FALSE
PEX13	44.6253	-0.14692	0.232686	0.0474924	0.319758	FALSE
GCC1	19.6563	-0.102091	0.204186	0.0475181	0.319758	FALSE
FZD6	45.3434	-0.207068	0.265223	0.0474947	0.319758	FALSE
PHF20	314.85	0.193725	0.12986	0.0474926	0.319758	FALSE
COL18A1	14.1105	0.0968849	0.202996	0.0475608	0.319858	FALSE
TUFM	288.853	-0.205655	0.164089	0.0476355	0.319988	FALSE
HAUS5	53.4849	0.223314	0.175271	0.0476358	0.319988	FALSE
PADI2	7.78398	-0.0438412	0.175466	0.0477768	0.320373	FALSE
KMT2D	52.7427	0.233721	0.250091	0.0477508	0.320373	FALSE
ERO1A	155.285	-0.224288	0.186692	0.0477564	0.320373	FALSE
HMGB1	1710.47	-0.151098	0.091201	0.0478366	0.320586	FALSE
KCNMB3	28.0885	-0.104261	0.208532	0.0479509	0.320892	FALSE
INPP4B	477.41	0.20076	0.1366	0.0479661	0.320892	FALSE
SFXN4	57.7448	-0.229579	0.241992	0.0479256	0.320892	FALSE
TUBB4A	10.3501	0.101438	0.204859	0.0480407	0.321204	FALSE
SEC22B	234.306	-0.18906	0.129216	0.0480805	0.321283	FALSE
RBX1	256.734	-0.206606	0.150741	0.0481245	0.32139	FALSE
BCL9	27.8059	-0.167503	0.26091	0.0482508	0.322046	FALSE
HHEX	173.774	-0.21853	0.206777	0.0483377	0.322439	FALSE
U2SURP	291.259	-0.1749	0.112035	0.0485039	0.322828	FALSE
CAPZA2	362.954	-0.18971	0.129682	0.0484963	0.322828	FALSE
VPS4A	63.778	0.2144	0.255659	0.0484566	0.322828	FALSE
FMNL1	77.151	0.212454	0.268828	0.0485086	0.322828	FALSE
BCL11A	671.74	-0.176737	0.11504	0.0486671	0.323134	FALSE
BAD	56.0089	0.174951	0.250911	0.0486586	0.323134	FALSE
MYO15A	23.8927	0.0478046	0.175313	0.0486265	0.323134	FALSE
ZNF480	65.9709	-0.148582	0.239149	0.0485843	0.323134	FALSE
CD72	11.3858	0.0516635	0.17682	0.0487007	0.323135	FALSE
FXN	81.1332	0.212995	0.242985	0.0487236	0.323135	FALSE
SCARF1	48.8466	0.229615	0.245351	0.0489412	0.324391	FALSE
EPHX2	51.3375	0.192583	0.283479	0.0490057	0.324631	FALSE
ARMC10	84.7853	0.20273	0.257771	0.0491603	0.325331	FALSE
ZMAT1	109.712	0.22875	0.202549	0.049168	0.325331	FALSE
ZNF79	7.81165	0.051456	0.177408	0.0492576	0.325548	FALSE
TELO2	23.5837	-0.0892601	0.194919	0.0492426	0.325548	FALSE
ZNF623	23.3047	0.104455	0.204716	0.0493881	0.325715	FALSE
DPY19L2	69.9298	-0.231275	0.239327	0.0493963	0.325715	FALSE
NME2	388.992	-0.216833	0.183894	0.0493467	0.325715	FALSE
GIPC3	10.7734	0.0900074	0.197478	0.0493597	0.325715	FALSE
OSBPL9	185.725	-0.22619	0.210623	0.0496003	0.325862	FALSE
EPHA4	13.2991	0.0521336	0.179556	0.049539	0.325862	FALSE
SENP5	146.179	-0.219462	0.190502	0.0496173	0.325862	FALSE
SNW1	220.825	-0.180463	0.118286	0.0494782	0.325862	FALSE
UNC119	18.2599	0.0826835	0.190262	0.0495953	0.325862	FALSE
ZGLP1	4.10133	0.0403352	0.173635	0.0495861	0.325862	FALSE
MTMR3	59.0754	-0.139153	0.228568	0.0495869	0.325862	FALSE
DCAF13	142.87	-0.212799	0.177152	0.0496508	0.325896	FALSE
ARHGEF26	10.8566	-0.0765452	0.189118	0.0496911	0.325974	FALSE
BPGM	36.5001	0.111554	0.207492	0.0499766	0.327659	FALSE
CCDC121	22.9151	0.129579	0.229414	0.0503101	0.32822	FALSE
LBH	18.4242	0.143517	0.233511	0.0503048	0.32822	FALSE
ZNF514	41.1714	0.187644	0.277088	0.0501817	0.32822	FALSE
SMPD2	17.6224	0.128177	0.224886	0.0503195	0.32822	FALSE
NCALD	57.6596	0.0758273	0.185396	0.0501779	0.32822	FALSE
IRF8	14.9233	-0.101589	0.205007	0.0502489	0.32822	FALSE
ZNF469	11.3379	-0.0702977	0.186533	0.0501212	0.32822	FALSE
BCL2L12	24.2912	-0.115504	0.216276	0.0502629	0.32822	FALSE
ZNF331	86.4598	0.240641	0.216059	0.0502793	0.32822	FALSE
AP4B1	42.6165	-0.193359	0.261853	0.0503799	0.328428	FALSE
PLEKHG1	9.78383	-0.080061	0.190759	0.0505633	0.329083	FALSE
ZNF169	25.6298	-0.0642499	0.181772	0.0505664	0.329083	FALSE
COQ7	60.3048	0.218289	0.261386	0.0505396	0.329083	FALSE
UBFD1	45.2079	0.130952	0.22504	0.0506352	0.329344	FALSE
TMEM19	42.1459	-0.211024	0.266829	0.0507571	0.32995	FALSE
DMXL1	112.253	-0.216516	0.267775	0.0508792	0.330187	FALSE
ATAT1	35.5	-0.126135	0.22234	0.0508799	0.330187	FALSE
USP2	6.23662	-0.0546215	0.179183	0.0508289	0.330187	FALSE
ANKRD31	13.2802	-0.0495702	0.177554	0.0509316	0.330336	FALSE
DCK	91.7461	-0.191666	0.264484	0.0510316	0.330798	FALSE
CAND2	9.20555	0.053537	0.178313	0.0511164	0.33116	FALSE
DHX36	214.548	-0.195774	0.147148	0.0511728	0.33117	FALSE
TPP1	168.254	0.212154	0.183807	0.0511756	0.33117	FALSE
PRDM1	11.3218	0.0484313	0.176893	0.0512435	0.331423	FALSE
SNX2	200.226	-0.196605	0.147238	0.0513253	0.331765	FALSE
FIGNL1	23.8317	-0.128303	0.226377	0.0513706	0.331871	FALSE
SLC33A1	43.0113	-0.202689	0.261326	0.0515826	0.333029	FALSE
PCGF3	63.1953	-0.223181	0.219122	0.0516078	0.333029	FALSE
DHX37	23.4232	0.146797	0.23558	0.0516467	0.333092	FALSE
RAD1	100.483	-0.175663	0.262436	0.0517977	0.333724	FALSE
FERMT3	126.418	0.212636	0.206766	0.0518028	0.333724	FALSE
SH3GL1	28.116	-0.195933	0.268758	0.051991	0.334749	FALSE
COL4A3	11.4145	-0.0394445	0.173839	0.0520506	0.334944	FALSE
SNRNP40	111.698	-0.223382	0.236309	0.0520916	0.33502	FALSE
TTC21A	20.0992	0.105753	0.206164	0.0522414	0.335233	FALSE
DBN1	24.4601	-0.142906	0.237795	0.052228	0.335233	FALSE
DPM2	57.9666	0.185608	0.24909	0.0522358	0.335233	FALSE
UGGT2	74.8915	-0.203023	0.263564	0.0522387	0.335233	FALSE
CARD8	258.162	0.190052	0.13344	0.0522928	0.335375	FALSE
WWC1	15.1349	-0.0829838	0.192999	0.0523802	0.335748	FALSE
BRCA1	37.7702	-0.12495	0.221281	0.052482	0.336213	FALSE
RASA1	144.319	0.214894	0.245379	0.0525409	0.336236	FALSE
GCNT2	92.6517	0.209462	0.206432	0.0525443	0.336236	FALSE
SV2B	19.6315	0.0274056	0.170749	0.0525849	0.336309	FALSE
ZNF695	5.6943	-0.0718781	0.186715	0.0526557	0.336574	FALSE
UQCRHL	43.441	-0.0879069	0.194437	0.0527259	0.336808	FALSE
ZNF667	71.5849	-0.215535	0.241822	0.0527509	0.336808	FALSE
RBM12	67.4467	0.179788	0.251644	0.0528025	0.33695	FALSE
DOCK5	247.037	-0.214068	0.171512	0.0529499	0.337515	FALSE
SAMD15	1.99006	0.0433968	0.175077	0.0529294	0.337515	FALSE
DDX59	56.998	0.205622	0.198954	0.0530523	0.337758	FALSE
LRP2BP	19.3676	0.0566176	0.177805	0.0530763	0.337758	FALSE
RALA	108.88	0.201785	0.234684	0.0530477	0.337758	FALSE
TRIM38	102.944	0.206855	0.16816	0.0531434	0.337998	FALSE
RFTN1	168.433	0.203768	0.154225	0.0531817	0.338054	FALSE
RHBDF2	15.8225	0.102646	0.204006	0.05326	0.338365	FALSE
SCAMP1	68.3268	-0.222096	0.209901	0.0533716	0.33854	FALSE
ZBTB24	32.2897	0.178889	0.256802	0.0534204	0.33854	FALSE
PTCD1	22.0509	0.119152	0.216099	0.053435	0.33854	FALSE
IMPDH1	36.3038	0.150244	0.235836	0.0533817	0.33854	FALSE
ZNF367	15.4199	-0.0414285	0.173851	0.053345	0.33854	FALSE
AHCYL2	49.7292	-0.08037	0.1901	0.0535002	0.338766	FALSE
TRIB1	15.3743	0.093156	0.198366	0.0536141	0.3393	FALSE
UBA7	120.456	0.2079	0.171626	0.0536701	0.339357	FALSE
GPHN	130.901	0.208758	0.243447	0.0537118	0.339357	FALSE
U2AF2	80.5408	0.182729	0.239732	0.0537107	0.339357	FALSE
RFTN2	8.34514	-0.0338082	0.172249	0.0537949	0.339508	FALSE
HACD1	71.7573	0.217657	0.225411	0.0537724	0.339508	FALSE
SDR42E2	10.7411	0.0449375	0.174877	0.0538364	0.339583	FALSE
STMN3	92.166	0.193828	0.261287	0.0538934	0.339756	FALSE
VPS13A	171.91	-0.220874	0.212844	0.0539698	0.340051	FALSE
NASP	256.503	-0.205072	0.167756	0.0542026	0.340065	FALSE
STEAP4	15.0293	0.0533713	0.179304	0.0541248	0.340065	FALSE
FZD1	16.7217	0.100536	0.205346	0.0542043	0.340065	FALSE
RINT1	34.9515	-0.157093	0.247818	0.0541655	0.340065	FALSE
IFRD1	159.992	0.214778	0.188041	0.0542089	0.340065	FALSE
PCDH9	835.778	0.20997	0.2593	0.054081	0.340065	FALSE
LMO7	43.6413	-0.157027	0.242656	0.0540795	0.340065	FALSE
MED31	60.7798	0.184949	0.247699	0.0541491	0.340065	FALSE
CHMP2B	164.91	-0.213846	0.211275	0.0542441	0.340099	FALSE
NCKAP1L	216.211	0.195986	0.148186	0.0545858	0.342055	FALSE
GYPC	309.963	-0.209364	0.191378	0.0546801	0.342459	FALSE
LCK	7.35701	-0.092307	0.197744	0.0549036	0.342851	FALSE
DBT	109.046	-0.187854	0.248479	0.0549487	0.342851	FALSE
IL20RB	5.30777	-0.0346044	0.172448	0.0548201	0.342851	FALSE
HERPUD2	85.7087	0.216206	0.199314	0.054951	0.342851	FALSE
PHKG1	9.99346	-0.0769979	0.188095	0.0548736	0.342851	FALSE
ZNF107	43.9422	0.140272	0.232392	0.0549816	0.342851	FALSE
DNAJA4	26.003	0.079821	0.187835	0.0548976	0.342851	FALSE
ERCC2	29.8625	-0.101427	0.203184	0.0549762	0.342851	FALSE
ZNF100	47.9293	0.203492	0.238085	0.0551532	0.343735	FALSE
YTHDF2	228.01	-0.179455	0.124456	0.0552153	0.343748	FALSE
HLA-DMB	113.418	0.213342	0.178454	0.0551877	0.343748	FALSE
BEND5	34.4635	0.134982	0.225356	0.0553042	0.344115	FALSE
TMEM214	34.3227	-0.137671	0.231086	0.0554087	0.344392	FALSE
EZH2	82.5746	-0.160517	0.24518	0.0553922	0.344392	FALSE
DUSP3	94.0771	0.208322	0.231619	0.0554437	0.344423	FALSE
VPS13D	88.5736	-0.188946	0.256159	0.0555078	0.344635	FALSE
BPNT1	22.6242	-0.100407	0.201404	0.055626	0.344995	FALSE
PANX1	14.9686	0.0588159	0.178767	0.0556236	0.344995	FALSE
MID1IP1	51.561	-0.105059	0.20306	0.0557133	0.345351	FALSE
CALHM2	16.0906	-0.101933	0.204977	0.0558202	0.345826	FALSE
LRRC41	93.2011	-0.209738	0.245192	0.0558551	0.345856	FALSE
TRMT10B	62.9611	0.195517	0.2374	0.0559066	0.345988	FALSE
FPGT	33.492	0.0956357	0.197137	0.0560732	0.346278	FALSE
STAB1	31.2572	-0.0905149	0.197001	0.056051	0.346278	FALSE
ACADSB	168.393	-0.106255	0.207546	0.0560586	0.346278	FALSE
ANAPC7	85.8964	-0.215298	0.187049	0.0560741	0.346278	FALSE
GTPBP4	114.684	0.212066	0.176247	0.0561158	0.346349	FALSE
RAB30	16.4416	-0.0681775	0.184202	0.0561785	0.34655	FALSE
ECE1	13.3531	0.0519046	0.176757	0.0564621	0.346808	FALSE
ZFAND3	214.384	-0.201468	0.218416	0.0564386	0.346808	FALSE
BEND6	7.72604	-0.0933354	0.201118	0.0563945	0.346808	FALSE
KHDRBS2	121.769	0.172765	0.256372	0.0563902	0.346808	FALSE
ING3	167.274	-0.191297	0.141115	0.056359	0.346808	FALSE
MPPED2	73.8492	0.142282	0.234042	0.0562853	0.346808	FALSE
EIF4B	1229.47	0.184865	0.140969	0.0564546	0.346808	FALSE
SLC12A4	17.2851	0.0597435	0.180312	0.0563563	0.346808	FALSE
NACC1	14.8789	0.132673	0.226834	0.0565222	0.346992	FALSE
SPAG5	32.1798	-0.0749153	0.187878	0.0565787	0.347153	FALSE
KLF11	34.4342	0.200437	0.269466	0.05686	0.347463	FALSE
TGOLN2	197.722	0.178475	0.12421	0.0566673	0.347463	FALSE
DMTN	8.58938	0.052318	0.17748	0.0568415	0.347463	FALSE
TFAM	135.41	-0.207131	0.177781	0.0568225	0.347463	FALSE
DDX47	16.0431	-0.0953287	0.201052	0.05686	0.347463	FALSE
RTF1	241.444	0.198788	0.151041	0.0568714	0.347463	FALSE
VPS9D1	24.7671	0.176277	0.264799	0.0568392	0.347463	FALSE
PIGL	61.2991	-0.151809	0.241644	0.0568224	0.347463	FALSE
MITD1	85.7068	0.216262	0.206413	0.0569239	0.347599	FALSE
SPINT1	40.2746	0.132405	0.226687	0.0571434	0.348655	FALSE
STX8	92.7035	0.196245	0.236578	0.0571576	0.348655	FALSE
COL9A2	12.1916	0.110791	0.212882	0.0572777	0.348834	FALSE
ATP6V0B	180.862	-0.188732	0.143829	0.0572481	0.348834	FALSE
LDOC1	59.3644	0.210519	0.252429	0.057278	0.348834	FALSE
SIPA1L1	86.734	-0.114117	0.214867	0.0573727	0.349103	FALSE
ECI1	42.8711	0.103464	0.202344	0.0573831	0.349103	FALSE
TRMT5	35.0596	-0.169135	0.247919	0.05743	0.349204	FALSE
WDR78	17.2905	0.0756718	0.187605	0.0577006	0.349983	FALSE
TATDN3	41.195	-0.171925	0.254482	0.0577256	0.349983	FALSE
SMARCC1	272.316	-0.198866	0.157336	0.0576887	0.349983	FALSE
PDE1B	17.8803	0.0612694	0.179332	0.0577571	0.349983	FALSE
NPEPL1	20.1584	0.112942	0.211486	0.0576174	0.349983	FALSE
DOCK6	15.7444	0.090409	0.19488	0.0576365	0.349983	FALSE
FLT3LG	12.4144	0.120918	0.216656	0.0577716	0.349983	FALSE
TRAM1	243.436	-0.184094	0.136951	0.0578123	0.350045	FALSE
TSNARE1	12.6995	-0.0651368	0.182858	0.0578749	0.350239	FALSE
PSMA5	178.552	-0.204416	0.168717	0.058175	0.35113	FALSE
ZNF619	13.2941	-0.0910701	0.197171	0.0581537	0.35113	FALSE
ARHGAP26	75.9495	-0.162562	0.23809	0.0581713	0.35113	FALSE
RPAIN	132.154	0.203481	0.202639	0.058071	0.35113	FALSE
USF2	84.1619	0.203015	0.237921	0.0581745	0.35113	FALSE
MRPL21	138.705	-0.203228	0.181276	0.0583304	0.351382	FALSE
IPO4	31.8593	-0.108067	0.206851	0.058305	0.351382	FALSE
TSR3	30.6452	-0.0875197	0.192848	0.0582623	0.351382	FALSE
TSPO	323.586	0.2002	0.171713	0.0583393	0.351382	FALSE
NUDCD1	73.3078	-0.207486	0.20455	0.0583957	0.351538	FALSE
FOXJ3	121.225	0.209416	0.224541	0.0587414	0.351875	FALSE
UAP1	35.7943	0.115221	0.208839	0.0589609	0.351875	FALSE
MTA3	29.0137	-0.0822571	0.19171	0.0585676	0.351875	FALSE
LZTFL1	78.6846	-0.173961	0.252912	0.058728	0.351875	FALSE
NXPE3	36.3376	0.176999	0.243944	0.0588622	0.351875	FALSE
TRIP13	19.7141	-0.0643788	0.182012	0.0584909	0.351875	FALSE
RIOK1	81.8181	-0.213458	0.187831	0.0586442	0.351875	FALSE
ASNS	18.4744	-0.0951331	0.199257	0.0589151	0.351875	FALSE
GIMAP7	69.6154	0.157027	0.242496	0.0588499	0.351875	FALSE
ZNF280C	23.2366	0.145498	0.235025	0.0587758	0.351875	FALSE
GLE1	47.426	-0.16324	0.242598	0.0585956	0.351875	FALSE
TMEM134	74.7467	0.209829	0.226134	0.0589729	0.351875	FALSE
TRAF7	44.5361	-0.157106	0.240253	0.0589353	0.351875	FALSE
PAQR4	12.1766	-0.0575064	0.180116	0.0586479	0.351875	FALSE
DNAH3	16.1812	-0.0710044	0.186216	0.0585667	0.351875	FALSE
ARID3A	47.8637	0.181687	0.254167	0.058714	0.351875	FALSE
RNASEH2A	27.7431	-0.0886415	0.194817	0.0587958	0.351875	FALSE
CBR4	84.4472	0.208228	0.225227	0.0592067	0.35299	FALSE
EIF3K	599.172	0.193967	0.162649	0.0592212	0.35299	FALSE
RNASEH1	54.4597	-0.165702	0.247684	0.0592521	0.352991	FALSE
NAT1	12.7638	-0.0659806	0.183403	0.0592936	0.353055	FALSE
FAM72A	1.50282	-0.0180966	0.169735	0.0594039	0.353108	FALSE
URB2	18.5888	-0.0706853	0.185426	0.0594256	0.353108	FALSE
NUP37	54.608	-0.183352	0.259307	0.059397	0.353108	FALSE
MAP1LC3B2	10.2985	0.100018	0.200845	0.0593828	0.353108	FALSE
NAV2	15.1452	-0.0502125	0.176634	0.0595082	0.353417	FALSE
MBD4	112.706	-0.206358	0.196399	0.0595683	0.353591	FALSE
ATAD3B	14.7489	0.0809117	0.189557	0.0596312	0.353781	FALSE
GPM6A	18.6745	-0.0642507	0.182702	0.0597208	0.353897	FALSE
CXorf40A	18.0276	0.121471	0.216719	0.0596983	0.353897	FALSE
TPH1	14.6482	-0.115106	0.213477	0.0597432	0.353897	FALSE
MAD2L1BP	34.1365	-0.144946	0.238101	0.0599726	0.355072	FALSE
LCMT2	19.6422	0.0793461	0.188029	0.0600342	0.355254	FALSE
F2RL2	24.5791	-0.104495	0.207241	0.0601966	0.356031	FALSE
NDUFA4	732.778	-0.179148	0.130725	0.0603374	0.35668	FALSE
ENTPD1	16.4303	-0.0915161	0.197109	0.0603932	0.356827	FALSE
HMBS	36.6459	0.0765931	0.186269	0.0604579	0.357025	FALSE
ARHGEF19	14.9126	0.0681819	0.184488	0.0605557	0.35719	FALSE
CCRL2	10.2575	0.0617266	0.181578	0.0605297	0.35719	FALSE
ITPKC	9.52663	0.0578267	0.178574	0.0605792	0.35719	FALSE
DLC1	20.2106	0.0428475	0.173721	0.0606167	0.357227	FALSE
AZIN1	146.876	-0.202722	0.184104	0.0607706	0.357951	FALSE
KIF21B	30.2354	0.0802774	0.188331	0.0611819	0.359452	FALSE
SMYD5	24.2726	-0.111161	0.206678	0.0610825	0.359452	FALSE
APTX	67.7721	-0.201236	0.215583	0.0611123	0.359452	FALSE
C2CD2	43.5626	0.181146	0.257953	0.0611506	0.359452	FALSE
LSS	35.8083	-0.096084	0.200849	0.0611601	0.359452	FALSE
NBPF9	39.3818	0.186891	0.251773	0.0612462	0.359534	FALSE
RRAGD	64.6398	0.174539	0.233353	0.0612586	0.359534	FALSE
MLYCD	31.262	-0.0931339	0.198695	0.0613449	0.359857	FALSE
MYCT1	285.056	0.203958	0.187719	0.061427	0.360154	FALSE
SNAPC3	38.8343	-0.189195	0.244281	0.0614634	0.360184	FALSE
GDPGP1	35.264	0.172985	0.246401	0.0615354	0.36025	FALSE
YBEY	40.6677	0.147378	0.22993	0.0615375	0.36025	FALSE
SMIM15	95.3347	0.203446	0.228787	0.061715	0.36037	FALSE
SLC44A1	135.829	0.211679	0.189086	0.0616785	0.36037	FALSE
PDE3B	25.2301	-0.0949905	0.19699	0.0616868	0.36037	FALSE
ANP32A	224.848	0.181445	0.133412	0.061643	0.36037	FALSE
MRPS34	73.5233	0.174788	0.242367	0.0616731	0.36037	FALSE
C3orf67	18.7986	0.0543793	0.177051	0.0617615	0.360459	FALSE
PDK3	38.1692	-0.136835	0.227958	0.0617992	0.360495	FALSE
LIG1	33.2327	-0.124056	0.220239	0.0618944	0.360867	FALSE
ZWINT	14.2424	-0.0944267	0.199594	0.0619721	0.361137	FALSE
RIPK2	164.882	0.207438	0.203422	0.0620254	0.361264	FALSE
GBP2	99.7265	-0.199092	0.219622	0.0623236	0.361755	FALSE
PUS10	31.8598	-0.147307	0.234762	0.0624083	0.361755	FALSE
ATG3	132.379	-0.198925	0.171672	0.0624654	0.361755	FALSE
SH3TC1	164.541	-0.0920631	0.197262	0.062199	0.361755	FALSE
KIAA0895	21.5502	-0.0937801	0.200161	0.0624878	0.361755	FALSE
ARMCX6	65.6113	0.175362	0.244099	0.062377	0.361755	FALSE
PCMTD1	204.721	0.188749	0.145903	0.0624489	0.361755	FALSE
FAM53B	23.0699	0.101551	0.200677	0.062325	0.361755	FALSE
MDP1	17.7441	-0.0762062	0.186594	0.0622881	0.361755	FALSE
WDR93	7.19267	0.0644654	0.183801	0.0623171	0.361755	FALSE
TXNDC17	86.4176	-0.208019	0.217428	0.0624859	0.361755	FALSE
ELP5	77.8559	-0.19891	0.216623	0.062456	0.361755	FALSE
SARDH	468.551	-0.0421377	0.174017	0.0626865	0.362357	FALSE
GLB1L2	15.1752	-0.0531946	0.178264	0.0626736	0.362357	FALSE
KAT8	49.471	0.1812	0.241737	0.062646	0.362357	FALSE
MLXIP	161.119	0.201691	0.183183	0.0628539	0.362959	FALSE
C14orf28	12.6633	0.0582623	0.178554	0.0628278	0.362959	FALSE
IRF4	7.78113	-0.0373148	0.172895	0.0630778	0.363886	FALSE
SSH2	142.356	-0.202351	0.221073	0.0630485	0.363886	FALSE
MAST2	31.8069	0.0511277	0.175474	0.0632444	0.364481	FALSE
CEP135	85.1554	-0.188976	0.157144	0.0632127	0.364481	FALSE
UBN2	176.553	0.166135	0.219112	0.0634276	0.365353	FALSE
MYO1G	56.8082	-0.130865	0.223863	0.0635193	0.365698	FALSE
ACCS	38.6847	0.124447	0.213684	0.0636369	0.366191	FALSE
KDM2B	53.0441	0.186698	0.247901	0.0637545	0.366684	FALSE
PDE4B	141.122	-0.108884	0.206193	0.0640447	0.368169	FALSE
PPM1G	124.473	0.159864	0.229932	0.0641272	0.368274	FALSE
FAM122B	54.1093	0.204839	0.2055	0.064104	0.368274	FALSE
[truncated: 9,481 more rows]

## Sheet: Table S2, b
pathway	pval	padj	log2err	ES	NES	size	leadingEdge
Aging signature	2.1289e-132	7.50864e-129	3.01166	0.999474	2.77831	68	ID1 HSPA1B JUNB MORC4 GADD45B CDKN1A ZFP36 SPIB NOTCH4 IER3 HBB ESR2 MXRA7 ACHE KLF4 EGR1 PDZK1IP1 ASAH2B IRF7 BOD1 ARNT2 SOCS3 IER2 FOSB IER5 SERTAD1 NR4A1 CCDC142 PHLDB1 BIRC3 CACHD1 ARIH2OS HSPA1A NBL1 PRKG1 FOSL1 DUSP1 PTGS2 WFDC1 JUN SFMBT2 THRA CHST10 PLK3 SYNE2 ATF3 RHOB MX2 ZMAT3 ZNF688 PTMS MAFF PTPN23 NR4A2 MTRNR2L1 KMT5C CD69 TMEM203 P2RY1 EMILIN2 GTF2IRD2B IFI6 LIMK1 FOS MYPOP TGFB1I1…
HALLMARK_TNFA_SIGNALING_VIA_NFKB	9.27579e-29	1.63579e-25	1.39519	0.849945	2.67051	164	JUNB GADD45B CDKN1A ZFP36 IER3 KLF4 EGR1 SOCS3 IER2 FOSB IER5 NR4A1 BIRC3 FOSL1 DUSP1 PTGS2 JUN ATF3 RHOB MAFF NR4A2 CD69 CXCL2 FOS SAT1 BTG2 TNFAIP3 NFKBIA PPP1R15A BHLHE40 SOD2 MCL1 SLC2A3 PER1 CD83 CCNL1 GADD45A IL1B BCL2A1 IRF1 ID2 KLF9 DRAM1 BTG1 ZBTB10 REL IRS2
Garcia_quiescence	1.05652e-11	1.24212e-08	0.875325	0.640708	2.14094	291	JUNB ZFP36 IER2 IER5 NR4A1 DUSP1 JUN ATF3 MAFF NDUFV2 SAT1 BTG2 TNFAIP3 RNASET2 NFKBIA MVP MIDN NFKBIZ MCL1 SLC2A3 CSRNP1 PER1 CCNL1 GADD45A PPP1R15B JUND TSPYL2 NLRP1 IRF1 CLK1 ID2 STX16 SERTAD2 PELI1 ETV3 CNST HELB ZFP36L2 BTG1 MBOAT7 ZBTB10 TPM2 RAB37 VAMP2 ZBTB4 UBC RAB3D NAMPT DDIT4 SGSM2 FMNL1 PCDH9 RIPK2 MYCT1 FBXO33 MLXIP SKI IDS KLF10 ATG16L2 TGOLN2 FAM214B MDK GNA13 LSR RNASEK PNRC1 YPE…
WP_NUCLEAR_RECEPTORS_METAPATHWAY	1.33642e-10	1.17838e-07	0.826657	0.685846	2.17965	182	JUNB GADD45B EGR1 BIRC3 HSPA1A PTGS2 JUN MAFF SCNN1A ARL5B TNFAIP3 RGS2 DNAJB1 BHLHE40 SLC2A3 GSTM3 IL1B JUND SERTAD2 BLVRB NR1H3 IRS2 STAT3 CDKN1C CPT2 HSP90AA1 SLC39A3
AP-1 complex	6.69845e-09	4.72509e-06	0.761461	0.950369	2.10213	17	JUNB FOSB FOSL1 JUN ATF3 MAFF FOS JUND ATF4
WP_IL18_SIGNALING	1.60066e-08	9.40921e-06	0.733762	0.645511	2.06145	191	IER3 SOCS3 NR4A1 BIRC3 PTGS2 JUN ATF3 PTMS CXCL2 FOS BTG2 TNFAIP3 NFKBIA S1PR4 NFKBIZ CD83 MMP2 HSPB1 MAP2K7 IL1B IRF1 TSHZ1 NR1H3 REL TIMP3 NSMF PHF20 GRN ANP32A BAD ELAVL1 SNTB1 BIN1 NACA ACACB RASA3
HALLMARK_P53_PATHWAY	2.25745e-08	1.13743e-05	0.733762	0.683	2.12755	154	CDKN1A IER3 KLF4 IER5 JUN PLK3 ATF3 ZMAT3 FOS SAT1 BTG2 PPP1R15A HSPA4L NDRG1 GADD45A TSPYL2 ZBTB16 HEXIM1 SESN1 DRAM1 BTG1 DDIT4 ISCU RETSAT CTSF PLXNB2 TXNIP ALOX15B CCND3 RCHY1 S100A4 DDB2 PRMT2 PTPN14 RAP2B APAF1
WP_SPINAL_CORD_INJURY	7.99791e-08	3.52608e-05	0.704976	0.779963	2.15871	66	ZFP36 EGR1 NR4A1 PTGS2 RHOB CXCL2 FOS IL1R1 BTG2 SELP GADD45A IL1B
HALLMARK_INTERFERON_GAMMA_RESPONSE	1.22365e-07	3.59651e-05	0.690132	0.650305	2.05852	176	CDKN1A IRF7 SOCS3 PTGS2 MX2 CD69 TNFAIP3 NFKBIA MVP RSAD2 SELP ARL4A SOD2 TNFSF10 XAF1 MX1 IRF1 LY6E PELI1 BST2 PIM1 BTG1 CD74 IFI44L IFITM3 LATS2 STAT3 ZNFX1 NAMPT IFIT1 RIPK2 VAMP5 LCP2 DDX60 TXNIP PTPN6 CFH IFITM2 SERPING1 HLA-DQA1 IFI44 PLA2G4A PARP14 PNP ADAR
PID_AP1_PATHWAY	1.14073e-07	3.59651e-05	0.704976	0.825322	2.16493	46	JUNB EGR1 FOSB FOSL1 DUSP1 JUN ATF3 FOS JUND MYB COPS5
REACTOME_SYNTHESIS_OF_DNA	1.21699e-07	3.59651e-05	0.690132	-0.648326	-2.1944	116	ORC1 GINS2 DNA2 MCM4 PSMD9 MCM7 PSMD14 PRIM2 PSMD1 PCNA PSMC2 RPA1 MCM3 PSMA3 RFC4 MCM6 PSMD11 ANAPC7 PSMA2 FEN1 RBX1 PSMA5 PSMD2 CDC27 PSMB4 GMNN ANAPC4 ORC3 MCM2 PSMC4 RFC3 MCM5 CDC45 PSMF1 PSMD8 CCNE1 ANAPC10 LIG1 SKP2
WP_OREXIN_RECEPTOR_PATHWAY	1.2135e-07	3.59651e-05	0.690132	0.692494	2.08164	120	ID1 JUNB GADD45B CDKN1A KLF4 EGR1 FOSB NR4A1 MAFF CXCL2 FOS BHLHE40 GNA11 PRDM16 IL1B
REACTOME_G2_M_CHECKPOINTS	1.68641e-07	4.57537e-05	0.690132	-0.635948	-2.16282	122	ORC1 DNA2 MCM4 WEE1 PSMD9 MCM7 PSMD14 PSMD1 PSMC2 RPA1 MCM3 PSMA3 RFC4 UBE2N MCM6 HERC2 PSMD11 PSMA2 PSMA5 PSMD2 RAD1 NBN WRN PSMB4 ORC3 MCM2 PSMC4 RFC3 CLSPN MCM10 MCM5 CDC45 PSMF1 PSMD8 BRCA1 BRIP1 HUS1 BRCC3 TP53BP1 RFC5 YWHAH BARD1 CDK1
REACTOME_DNA_REPLICATION	1.95055e-07	4.914e-05	0.690132	-0.645186	-2.19942	123	ORC1 GINS2 DNA2 MCM4 PSMD9 MCM7 PSMD14 PRIM2 PSMD1 PCNA KPNA1 PSMC2 RPA1 MCM3 PSMA3 RFC4 MCM6 PSMD11 ANAPC7 PSMA2 FEN1 RBX1 PSMA5 PSMD2 CDC27 PSMB4 GMNN ANAPC4 ORC3 MCM2 PSMC4 RFC3 MCM10 MCM5 CDC45 PSMF1 PSMD8 CCNE1 ANAPC10 LIG1 SKP2
WP_GLUCOCORTICOID_RECEPTOR_PATHWAY	2.39615e-07	5.63414e-05	0.674963	0.818531	2.14712	46	GADD45B BIRC3 PTGS2 JUN SCNN1A ARL5B TNFAIP3 RGS2 BHLHE40 SERTAD2 CDKN1C HSP90AA1
HALLMARK_APOPTOSIS	3.07735e-07	6.0299e-05	0.674963	0.673761	2.06085	132	GADD45B CDKN1A IER3 BIRC3 JUN ATF3 RHOB CD69 SAT1 BTG2 CLU LMNA SOD2 TNFSF10 MCL1 MMP2 HSPB1 GADD45A IL1B IRF1 IFITM3 DNAJA1 RETSAT ADD1 TIMP3 TSPO
HALLMARK_HYPOXIA	3.06888e-07	6.0299e-05	0.674963	0.664848	2.04982	141	CDKN1A ZFP36 IER3 DUSP1 JUN ATF3 MAFF FOS TNFAIP3 PPP1R15A BHLHE40 CITED2 SLC2A3 NDRG1 AMPD3 PIM1 BTG1 TPST2 IRS2 CDKN1C DDIT4 LDHA GCNT2 WSB1 IDS MYH9 RRAGD S100A4 PNRC1
REACTOME_NGF_STIMULATED_TRANSCRIPTION	2.76929e-07	6.0299e-05	0.674963	0.879909	2.13476	29	ID1 JUNB EGR1 FOSB FOSL1 FOS JUND ID2
WP_VITAMIN_D_RECEPTOR_PATHWAY	3.80715e-07	7.06727e-05	0.674963	0.727796	2.10236	88	ID1 JUNB CDKN1A KLF4 MX2 TNFAIP3 CD9 PRKCQ LPGAT1 GADD45A
WP_NETWORK_MAP_OF_SARSCOV2_SIGNALING	8.47188e-07	0.000149402	0.659444	0.663671	2.03675	136	JUNB HBB EGR1 DUSP1 PTGS2 JUN CXCL2 IFI6 FOS SELP PRKCQ TNFSF10 MX1 IL1B NLRP1 IRF3 BST2 IFI44L AKT1 IFITM3 DDIT4 JAK1 WDR74 IFITM1 IFIT1 VPS16 GABARAPL2 PTPN6 CFH EIF4EBP1 CD4
REACTOME_INTERFERON_ALPHA_BETA_SIGNALING	2.28868e-06	0.000366917	0.627257	0.763581	2.08849	61	EGR1 IRF7 SOCS3 MX2 IFI6 RSAD2 XAF1 MX1 IRF1 IRF3 BST2 IFITM3 UBC TYK2 JAK1 IFITM1 IFIT1 PTPN6 IFITM2 HLA-C
WP_CORTICOTROPINRELEASING_HORMONE_SIGNALING	2.25296e-06	0.000366917	0.627257	0.74931	2.09112	70	JUNB FOSB NR4A1 FOSL1 NR4A2 FOS NFKBIA PRKCQ GNA11 JUND CRHBP AKT1 GNAI2 HSP90AA1
REACTOME_NUCLEAR_EVENTS_KINASE_AND_TRANSCRIPTION_FACTOR_ACTIVATION	2.75722e-06	0.000422813	0.627257	0.794065	2.08294	46	ID1 JUNB EGR1 FOSB FOSL1 FOS DUSP6 JUND ID2
REACTOME_CELL_CYCLE_CHECKPOINTS	3.05629e-06	0.000431182	0.627257	-0.505351	-1.88207	236	CENPO ORC1 DNA2 MCM4 WEE1 PSMD9 MCM7 KNTC1 PSMD14 PSMD1 NUP98 PSMC2 RPA1 DYNC1I2 PPP2R5C MCM3 PSMA3 RFC4 UBE2N CENPH MCM6 HERC2 DYNC1LI1 PSMD11 ANAPC7 PSMA2 CENPU CENPK PSMA5 PSMD2 RCC2 CDC27 NUP37 NUP107 RAD1 NBN WRN PSMB4 ANAPC4 KIF2A ORC3 MCM2 PSMC4 RFC3 MDM2 CLSPN MCM10 MCM5 CLASP1 BUB1 CDC45 PSMF1 KIF18A PSMD8 CCNE1 ANAPC10 BRCA1 BRIP1 KIF2C CLASP2
WP_MEASLES_VIRUS_INFECTION	2.9429e-06	0.000431182	0.627257	0.69477	2.03522	97	HSPA1B TLR7 IRF7 HSPA1A JUN FOS TNFAIP3 NFKBIA MX1 IL1B NFKBIB IRF3 TAB2 PIK3CD STAT3 TYK2 JAK1
REACTOME_INTERFERON_SIGNALING	5.23756e-06	0.000710495	0.610527	0.580082	1.88495	223	HSPA1B EGR1 IRF7 SOCS3 HSPA1A MX2 IFI6 FAAP20 RSAD2 EIF4A3 XAF1 MX1 TUBB4B TUBA1A IRF1 IRF3 BST2 HLA-DQB1 KPNA4 IFITM3 STAT3 FLNB UBC TYK2 JAK1 EIF4G2 KPNA5 IFITM1 UBE2E1 IFIT1 UBA7 TRIM38 TUBA4A HLA-DPA1 PTPN6 IFITM2 HLA-C HLA-DQA1 CAMK2G PTAFR EIF4A2
s.genes	7.75e-06	0.00101238	0.593325	-0.773262	-2.19551	42	GINS2 MCM4 UHRF1 TYMS CDCA7 HELLS PCNA MCM6 FEN1 NASP GMNN WDR76 MSH2 MCM2 CLSPN MCM5 CDC45 DTL BRIP1 RAD51AP1 RAD51
PID_ATF2_PATHWAY	8.13827e-06	0.00102513	0.593325	0.805896	2.08271	42	JUNB ACHE SOCS3 DUSP1 JUN ATF3 FOS MMP2 GADD45A JUND
HALLMARK_IL2_STAT5_SIGNALING	9.05118e-06	0.00107787	0.593325	0.619867	1.93568	157	GADD45B TLR7 RHOB MAFF GALM SELP ARL4A BHLHE40 TNFSF10 NFKBIZ SLC2A3 CD83 NDRG1 DCPS PIM1 IFITM3 CDKN1C ITGA6 TWSG1 SOCS2 PRNP RRAGD CCND3
HALLMARK_UV_RESPONSE_UP	9.16818e-06	0.00107787	0.593325	0.654346	1.97614	123	JUNB FOSB NR4A1 ATF3 RHOB CXCL2 FOS BTG2 NFKBIA DNAJB1 SOD2 GRINA EIF5 IRF1 BTG1 CDKN1C STIP1 DNAJA1 PDAP1 TUBA4A DGAT1
REACTOME_DNA_REPLICATION_PRE_INITIATION	9.88732e-06	0.00108977	0.593325	-0.61743	-2.03386	98	ORC1 MCM4 PSMD9 MCM7 PSMD14 PRIM2 PSMD1 KPNA1 PSMC2 RPA1 MCM3 PSMA3 MCM6 PSMD11 ANAPC7 PSMA2 PSMA5 PSMD2 CDC27 PSMB4 GMNN ANAPC4 ORC3 MCM2 PSMC4 MCM10 MCM5 CDC45 PSMF1 PSMD8 ANAPC10
REACTOME_DNA_STRAND_ELONGATION	9.88364e-06	0.00108977	0.593325	-0.793994	-2.14485	32	GINS2 DNA2 MCM4 MCM7 PRIM2 PCNA RPA1 MCM3 RFC4 MCM6 FEN1 MCM2 RFC3 MCM5 CDC45 LIG1
PID_NFAT_TFPATHWAY	1.027e-05	0.00109764	0.593325	0.842797	2.04472	29	JUNB EGR1 FOSL1 PTGS2 JUN FOS PRKCQ
REACTOME_CELL_CYCLE_MITOTIC	1.54091e-05	0.00159847	0.57561	-0.406775	-1.62338	466	CENPO ORC1 GINS2 DNA2 MCM4 WEE1 PSMD9 TYMS MCM7 NUP210 DHFR KNTC1 PSMD14 BTRC NME7 PRIM2 PSMD1 NUP98 PCNA PDS5B PSMC2 GORASP2 RAB2A MZT1 RPA1 DYNC1I2 PPP2R5C CDK6 UBE2I MCM3 CSNK2A1 PSMA3 RFC4 CENPH RBBP4 NUP93 MCM6 DYNC1LI1 PSMD11 ANAPC7 PSMA2 CHMP2B FEN1 CENPU RBX1 RAN CENPK PSMA5 TUBGCP5 PSMD2 RCC2 CDC27 CEP135 VRK1 NUP37 PLK4 NUP107 DCTN2 PSMB4 GMNN ANAPC4 KIF2A ORC3 CDK7 CDK11B TOP2A MCM2 PS…
HALLMARK_E2F_TARGETS	1.85379e-05	0.00178629	0.57561	-0.505031	-1.83751	194	ASF1B MCM4 MLH1 WEE1 MCM7 CSE1L PRIM2 STMN1 HELLS PCNA PDS5B RPA1 RANBP1 TFRC MCM3 HMGB2 CTPS1 MCM6 DNMT1 RAN NASP DCK ING3 PLK4 NUP107 RAD1 NBN RAD51C EZH2 TACC3 MSH2 TOP2A TIMELESS MCM2 RFC3 MTHFD2 MCM5 LBR LUC7L3 CCNE1 MELK SNRPB EED PPP1R8 SMC1A BRCA1 LIG1 KIF2C PSMC3IP SMC4 DEK HUS1 RAD51AP1 MMS22L NUP205 SMC6 BARD1 CDK1 RRM2 SPC25 DLGAP5 RNASEH2A CDK4 CIT NME1 BUB1B HMMR NUP153 TBRG4 SRSF1 …
WP_APOPTOSIS_MODULATION_AND_SIGNALING	1.78896e-05	0.00178629	0.57561	0.70651	1.99654	76	BIRC3 HSPA1A JUN FOS IL1R1 NFKBIA TNFSF10 CAPNS1 MCL1 MAP3K14 BCL2A1
WP_QUERCETIN_AND_NFKB_AP1_INDUCED_APOPTOSIS	1.87391e-05	0.00178629	0.57561	0.955637	1.89937	9	PTGS2 JUN FOS NFKBIA
WP_GASTRIN_SIGNALING	2.0241e-05	0.00187869	0.57561	0.69194	2.00665	90	CDKN1A KLF4 EGR1 BIRC3 PTGS2 JUN RHOB FOS NFKBIA PRKCQ AKT1 STAT3 LAMTOR3 BAD GRB2 EIF4EBP1 ELAVL1
REACTOME_SIGNALING_BY_NTRKS	2.56201e-05	0.00231698	0.57561	0.656202	1.92775	100	ID1 JUNB EGR1 FOSB FOSL1 FOS DUSP6 JUND ID2 AP2A1 IRS2 STAT3 DUSP3 RALA
WP_PHOTODYNAMIC_THERAPYINDUCED_AP1_SURVIVAL_SIGNALING	2.79512e-05	0.00245573	0.57561	0.79955	2.05115	40	JUNB CDKN1A JUN FOS TNFSF10 MCL1 MMP2 MAP2K7
WP_SMALL_CELL_LUNG_CANCER	2.85469e-05	0.00245573	0.57561	0.700938	1.98079	76	GADD45B CDKN1A BIRC3 PTGS2 NFKBIA ZBTB17 GADD45A NFKBIB PIK3CD AKT1 CDKN1C ITGA6
WP_OSTEOARTHRITIC_CHONDROCYTE_HYPERTROPHY	2.93703e-05	0.00246641	0.57561	0.831153	2.05926	33	JUNB FOSB FOSL1 JUN FOS JUND AKT1 STAT3
REACTOME_SWITCHING_OF_ORIGINS_TO_A_POST_REPLICATIVE_STATE	3.2384e-05	0.00259588	0.557332	-0.621466	-2.01711	87	ORC1 MCM4 PSMD9 MCM7 PSMD14 PSMD1 PSMC2 MCM3 PSMA3 MCM6 PSMD11 ANAPC7 PSMA2 RBX1 PSMA5 PSMD2 CDC27 PSMB4 GMNN ANAPC4 ORC3 MCM2 PSMC4 MCM5 PSMF1 PSMD8 CCNE1 ANAPC10 SKP2
WP_DNA_IRDAMAGE_AND_CELLULAR_RESPONSE_VIA_ATR	3.17026e-05	0.00259588	0.557332	-0.651811	-2.06646	75	MLH1 FANCI PCNA RPA1 HERC2 FEN1 RAD1 NBN WRN MSH2 MCM2 MDM2 CLSPN CDC45 FANCD2 SMC1A BRCA1 BRIP1 HUS1 SMARCAL1 BRCC3 TP53BP1 RAD51 BARD1 CDK1 RFWD3 E2F1 PALB2 UPF1 XPA XRCC5 ATR IKBKG RPA2 RAD9A PPM1D
WP_NEURAL_CREST_DIFFERENTIATION	3.35683e-05	0.00263101	0.557332	0.770364	2.02603	47	ID1 NOTCH4 RHOB MYB
WP_MACROPHAGESTIMULATING_PROTEIN_MSP_SIGNALING	3.65973e-05	0.00280606	0.557332	0.699548	1.95885	71	EGR1 SOCS3 NR4A1 DUSP1 JUN CXCL2 FOS DUSP6 NDRG1 HSPB1 IL1B AKT1
PID_CD8_TCR_DOWNSTREAM_PATHWAY	3.93056e-05	0.00294959	0.557332	0.793668	2.01945	38	JUNB EGR1 FOSL1 JUN FOS PRKCQ
HALLMARK_TGF_BETA_SIGNALING	4.02085e-05	0.00295449	0.557332	0.757135	2.00982	50	ID1 JUNB PPP1R15A NCOR2 ID2 CDKN1C SKI KLF10
WP_PREIMPLANTATION_EMBRYO	4.16289e-05	0.00299643	0.557332	0.833381	1.98172	26	ZFP36 KLF4 EGR1 FOSB ZFP36L2 GATA2
WP_PHOTODYNAMIC_THERAPYINDUCED_NFKB_SURVIVAL_SIGNALING	5.17279e-05	0.00364889	0.557332	0.862245	1.99311	22	BIRC3 PTGS2 CXCL2 MMP2 IL1B BCL2A1 REL
KEGG_MEDICUS_REFERENCE_DNA_REPLICATION_TERMINATION	5.66698e-05	0.00391911	0.557332	-0.852427	-2.07267	18	GINS2 MCM4 MCM7 MCM3 MCM6 RBX1 MCM2 MCM5 CDC45
KEGG_MAPK_SIGNALING_PATHWAY	6.16002e-05	0.00417815	0.538434	0.577576	1.82437	172	HSPA1B GADD45B NR4A1 HSPA1A DUSP1 JUN FOS IL1R1 DUSP6 MAP3K14 MECOM HSPB1 GADD45A MAP2K7 IL1B JUND ATF4 TAB2 TAOK1 AKT1 FLNB LAMTOR3 RASA1 DUSP3
REACTOME_ORC1_REMOVAL_FROM_CHROMATIN	6.44316e-05	0.00428774	0.538434	-0.661327	-2.03861	66	ORC1 MCM4 PSMD9 MCM7 PSMD14 PSMD1 PSMC2 MCM3 PSMA3 MCM6 PSMD11 PSMA2 RBX1 PSMA5 PSMD2 PSMB4 ORC3 MCM2 PSMC4 MCM5 PSMF1 PSMD8 SKP2
WP_BREAST_CANCER_PATHWAY	7.71788e-05	0.00504092	0.538434	0.656566	1.9145	94	GADD45B CDKN1A NOTCH4 ESR2 JUN FOS GADD45A PIK3CD AKT1
WP_NUCLEAR_RECEPTORS	8.38304e-05	0.00537581	0.538434	0.859614	1.97006	21	ESR2 NR4A1 THRA NR4A2 NR1H3 NR2C2
PID_TCR_CALCIUM_PATHWAY	8.61162e-05	0.00542378	0.538434	0.879906	1.98324	19	JUNB FOSL1 PTGS2 JUN FOS
HALLMARK_INFLAMMATORY_RESPONSE	8.98788e-05	0.00556145	0.538434	0.603632	1.8381	129	CDKN1A IRF7 CD69 IL1R1 BTG2 NFKBIA TNFSF10 IL1B IRF1 LY6E BST2 ITGA5 NAMPT SCARF1 IFITM1 RIPK2 LCP2 ATP2C1
Graham_quiescence	0.000104239	0.00625581	0.538434	0.751788	1.97718	47	PTGS2 MAFF NR4A2 CXCL2 TGFB1I1 SOD2 TNFSF10 IL1B CRHBP OPTN GLIPR1 EVI2A PCDH9 NRIP1 ANKRD12 TNFSF4 RBPMS TPBG MLLT3
KEGG_MEDICUS_REFERENCE_ORIGIN_UNWINDING_AND_ELONGATION	0.000104648	0.00625581	0.538434	-0.777849	-2.06626	30	GINS2 MCM4 MCM7 PRIM2 PCNA RPA1 MCM3 RFC4 MCM6 WDHD1 MCM2 RFC3 MCM10 MCM5 CDC45
WP_TOLLLIKE_RECEPTOR_SIGNALING	0.000123614	0.00726645	0.518848	0.695775	1.94172	70	TLR7 IRF7 JUN FOS NFKBIA MAP2K7 IL1B NFKBIB IRF3 TAB2 PIK3CD AKT1
PID_FRA_PATHWAY	0.000133788	0.00773558	0.518848	0.844063	1.96291	23	JUNB FOSL1 JUN MMP2 JUND ATF4 TXLNG USF2 NFATC2
REACTOME_ATTENUATION_PHASE	0.00015559	0.00885107	0.518848	0.842281	1.95877	23	HSPA1B HSPA1A DNAJB1 HSPB1 HSPH1 HSP90AA1 MRPL18
PID_IL6_7_PATHWAY	0.000164568	0.00921321	0.518848	0.762343	1.96474	41	JUNB SOCS3 JUN FOS MCL1 IRF1 AKT1 STAT3 TYK2 JAK1 IL6R GRB2 MAPK14 LMO4 IL6ST
WP_APOPTOSIS	0.000172626	0.00951329	0.518848	0.671546	1.88044	71	IRF7 BIRC3 JUN NFKBIA TNFSF10 MCL1 NFKBIB IRF1 IRF3 AKT1
WP_LET7_INHIBITION_OF_ES_CELL_REPROGRAMMING	0.000175596	0.00952811	0.518848	0.973184	1.733	5	KLF4 EGR1
KEGG_MEDICUS_REFERENCE_PRE_IC_FORMATION	0.000181154	0.00968076	0.518848	-0.781624	-2.03523	26	ORC1 GINS2 MCM4 MCM7 MCM3 MCM6 ORC3 MCM2 MCM5 CDC45
REACTOME_S_PHASE	0.000196581	0.0103484	0.518848	-0.505853	-1.78391	157	ORC1 GINS2 DNA2 MCM4 WEE1 PSMD9 MCM7 PSMD14 PRIM2 PSMD1 PCNA PDS5B PSMC2 RPA1 MCM3 PSMA3 RFC4 RBBP4 MCM6 PSMD11 ANAPC7 PSMA2 FEN1 RBX1 PSMA5 PSMD2 CDC27 PSMB4 GMNN ANAPC4 ORC3 CDK7 MCM2 PSMC4 RFC3 MCM5 CDC45 PSMF1 PSMD8 CCNE1 SMC1A ANAPC10 LIG1 SKP2
REACTOME_HSF1_ACTIVATION	0.000199633	0.0103545	0.518848	0.805907	1.91639	26	HSPA1B HSPA1A DNAJB1 HSPB1 HSPH1 HSP90AA1 MRPL18
BIOCARTA_TNFR2_PATHWAY	0.000229229	0.0113872	0.518848	0.880923	1.91504	15	DUSP1 TNFAIP3 NFKBIA MAP3K14
HALLMARK_MYOGENESIS	0.000227434	0.0113872	0.518848	0.620368	1.84059	108	GADD45B CDKN1A ACHE BHLHE40 CLU TSC2 LSP1 TPM2 SORBS3 MYL6B IFRD1 PLXNB2 GABARAPL2 PRNP MYH9 BIN1 TPM3 TNNT3 EIF4A2 DAPK2
WP_PLATELETMEDIATED_INTERACTIONS_WITH_VASCULAR_AND_CIRCULATING_CELLS	0.000224444	0.0113872	0.518848	0.914178	1.87968	11	TLR7 SELP IL1B
KEGG_MEDICUS_REFERENCE_V_D_J_RECOMBINATION	0.000244188	0.0119618	0.498493	-0.884469	-1.93073	11	DNTT RAG1
BIOCARTA_CD40_PATHWAY	0.000258517	0.0124198	0.498493	0.895373	1.8973	13	DUSP1 TNFAIP3 NFKBIA MAP3K14
KEGG_DNA_REPLICATION	0.000267623	0.0124198	0.498493	-0.735423	-2.02942	36	DNA2 MCM4 MCM7 PRIM2 PCNA RPA1 MCM3 RFC4 MCM6 FEN1 RNASEH1 MCM2 RFC3 MCM5 LIG1
KEGG_MEDICUS_REFERENCE_BREAK_INDUCED_REPLICATION	0.000265648	0.0124198	0.498493	-0.920198	-1.87927	8	MCM4 MCM7 MCM3 MCM6 MCM2 MCM5
REACTOME_INTERLEUKIN_4_AND_INTERLEUKIN_13_SIGNALING	0.00026471	0.0124198	0.498493	0.665464	1.84181	66	JUNB CDKN1A SOCS3 PTGS2 FOS MCL1 MMP2 IL1B PIM1 AKT1 STAT3 TYK2 JAK1 HSP90AA1 IL6R VIM
REACTOME_ACTIVATION_OF_ATR_IN_RESPONSE_TO_REPLICATION_STRESS	0.00029821	0.0136596	0.498493	-0.732602	-2.02164	36	ORC1 MCM4 MCM7 RPA1 MCM3 RFC4 MCM6 RAD1 ORC3 MCM2 RFC3 CLSPN MCM10 MCM5 CDC45 HUS1
REACTOME_CHROMOSOME_MAINTENANCE	0.000302447	0.013676	0.498493	-0.59657	-1.91155	82	CENPO DNA2 PRIM2 SHQ1 CTC1 PCNA RPA1 RFC4 CENPH RBBP4 POLR2A FEN1 CENPU CENPK WRN POLR2K PPP6R3 RFC3 LIG1 DKC1 CCNA2 RFC5 PPP6C
BIOCARTA_PPARA_PATHWAY	0.000310183	0.0138483	0.498493	0.727375	1.88957	43	HSPA1A DUSP1 PTGS2 JUN NFKBIA CITED2 NCOR2 NR1H3 HSP90AA1
KEGG_TOLL_LIKE_RECEPTOR_SIGNALING_PATHWAY	0.000320045	0.0138642	0.498493	0.685827	1.91014	69	TLR7 IRF7 JUN FOS NFKBIA MAP2K7 IL1B IRF3 TAB2 PIK3CD AKT1
REACTOME_HSF1_DEPENDENT_TRANSACTIVATION	0.000317364	0.0138642	0.498493	0.788878	1.9139	29	HSPA1B HSPA1A DNAJB1 HSPB1 HSPH1 HSP90AA1 MRPL18
WP_TCELL_ACTIVATION_SARSCOV2	0.000322333	0.0138642	0.498493	0.661727	1.83147	66	CDKN1A JUN FOS NFKBIA PRKCQ TSC2 IRF2BPL PIK3CD AKT1 TYK2 LCP2 GRB2 CD4
KEGG_MEDICUS_REFERENCE_NOTCH_SIGNALING_PATHWAY	0.000354694	0.0150724	0.498493	0.945788	1.78945	7	NOTCH4
WP_BURN_WOUND_HEALING	0.000422868	0.0177554	0.498493	0.683138	1.852	58	ACHE KLF4 TLR7 TNFAIP3 NFKBIA NFKBIZ MMP2 IL1B AKT1 TPT1
HALLMARK_G2M_CHECKPOINT	0.000434855	0.0180439	0.498493	-0.465778	-1.67527	181	GINS2 NUSAP1 PRIM2 STMN1 NUP98 DR1 SLC38A1 HIF1A PDS5B MCM3 PRPF4B MCM6 EWSR1 NASP SMARCC1 CDC27 PLK4 WRN KIF11 SLC12A2 EZH2 TACC3 SLC7A1 CUL3 TOP2A MCM2 HMGN2 MCM5 KIF5B ABL1 ODF2 BUB1 CDC45 LBR E2F2 SMC1A CHMP1A KIF2C SMC4 HUS1 DKC1 TLE3 CCNA2 TPX2 BARD1 CDK1 E2F1 DTYMK TFDP1 UPF1 CDK4 SNRPD1 HMMR KMT5A SRSF1 RBM14 POLE RPA2 BUB3 KIF15
WP_ONCOSTATIN_M_SIGNALING	0.000445289	0.018262	0.498493	0.695152	1.88012	57	JUNB EGR1 SOCS3 FOS NFKBIA JUND AKT1 PTK2B STAT3 TYK2 JAK1 TIMP3
WP_SARSCOV2_AND_COVID19_PATHWAY	0.000506673	0.0205406	0.477271	0.964401	1.71736	5	TLR7
REACTOME_NUCLEAR_RECEPTOR_TRANSCRIPTION_PATHWAY	0.000518241	0.0206844	0.477271	0.788502	1.95359	33	ESR2 NR4A1 THRA NR4A2 NCOR2 NR1H3 NR2C2
WP_CANCER_PATHWAYS	0.000521947	0.0206844	0.477271	0.458052	1.55316	342	GADD45B CDKN1A NOTCH4 ESR2 ARNT2 BIRC3 PTGS2 JUN FOS PTCH2 NFKBIA ZBTB17 GNA11 GSTM3 MMP2 MECOM GADD45A ZBTB16 PIM1 PIK3CD BCR AKT1 STAT3 ITGA6 GNAI2 DAPK1 JAK1 GNG7 HSP90AA1 IL6R RALA TRAF5 BAD CCND3 GRB2 GNA13 E2F3
REACTOME_G_BETA_GAMMA_SIGNALLING_THROUGH_CDC42	0.00053943	0.0210728	0.477271	-0.858747	-1.94661	13	GNG11 PAK1
REACTOME_INTERLEUKIN_10_SIGNALING	0.000543698	0.0210728	0.477271	0.828763	1.89936	21	PTGS2 CXCL2 IL1R1 IL1B STAT3 TYK2 JAK1
WP_ADIPOGENESIS	0.000556889	0.0213494	0.477271	0.641718	1.84005	83	GADD45B CDKN1A SOCS3 LMNA NCOR2 GADD45A NR1H3 IRS2 STAT3 NAMPT GATA2
KEGG_MEDICUS_REFERENCE_TRAIP_DEPENDENT_REPLISOME_DISASSEMBLY	0.000590888	0.0224093	0.477271	-0.845801	-1.98284	15	GINS2 MCM4 MCM7 MCM3 MCM6 MCM2 MCM5 CDC45
WP_MAPK_SIGNALING	0.000599997	0.0225126	0.477271	0.549942	1.73186	167	HSPA1B NR4A1 HSPA1A DUSP1 JUN FOS IL1R1 DUSP6 MAP3K14 HSPB1 GADD45A MAP2K7 IL1B JUND ATF4 TAB2 TAOK1 AKT1 FLNB LAMTOR3 RASA1 DUSP3
REACTOME_ACTIVATION_OF_THE_PRE_REPLICATIVE_COMPLEX	0.000608899	0.0226062	0.477271	-0.74202	-2.0189	33	ORC1 MCM4 MCM7 PRIM2 RPA1 MCM3 MCM6 GMNN ORC3 MCM2 MCM10 MCM5 CDC45
WP_MIR517_RELATIONSHIP_WITH_ARCN1_AND_USP1	0.000656469	0.0241184	0.477271	0.961958	1.71301	5	ID1 CDKN1A ID2
KEGG_LEISHMANIA_INFECTION	0.000704711	0.0251667	0.477271	0.690732	1.85371	54	PTGS2 JUN FOS NFKBIA IL1B NFKBIB TAB2 HLA-DQB1 JAK1 HLA-DMB HLA-DPA1 PTPN6 HLA-DQA1 MAPK14 MAPK3 ELK1 ITGAM MAPK12 HLA-DOA
WP_DNA_REPLICATION	0.000713545	0.0251667	0.477271	-0.694541	-1.972	42	ORC1 MCM4 MCM7 PRIM2 PCNA RPA1 MCM3 RFC4 MCM6 GMNN ORC3 MCM2 RFC3 MCM10 MCM5 CDC45
WP_HEMATOPOIETIC_STEM_CELL_DIFFERENTIATION	0.00070273	0.0251667	0.477271	0.751093	1.88923	36	FOSB FOS CBFA2T3 IL1B MYB PIM1 FLI1 GATA2 NCKAP1L NFATC2 HMGN5 LMO2 LYL1 RUNX1 THRB
WP_RETINOBLASTOMA_GENE_IN_CANCER	0.000710468	0.0251667	0.477271	-0.563241	-1.8075	83	ORC1 MCM4 WEE1 TYMS MCM7 DHFR STMN1 FAF1 SIN3A PCNA RPA1 CDK6 MCM3 RFC4 HMGB2 RBBP4 MCM6 DNMT1 DCK PLK4 TOP2A HMGB1 RFC3 MDM2 ABL1 CDC45 CCNE1 E2F2 SMC1A SKP2
PID_SMAD2_3NUCLEAR_PATHWAY	0.00073471	0.0256567	0.477271	0.643902	1.78214	66	CDKN1A IRF7 JUN ATF3 FOS ZBTB17 AKT1 TFE3 SKI
KEGG_MEDICUS_VARIANT_MUTATION_CAUSED_ABERRANT_HTT_TO_26S_PROTEASOME_MEDIATED_PROTEIN_DEGRADATION	0.000754791	0.0260039	0.477271	-0.702965	-1.92666	34	PSMD9 PSMD14 PSMD1 PSMC2 PSMA3 PSMD11 PSMA2 PSMA5 PSMD2 PSMB4 PSMC4 PSMD8
KEGG_MEDICUS_VARIANT_MUTATION_CAUSED_ABERRANT_SNCA_TO_26S_PROTEASOME_MEDIATED_PROTEIN_DEGRADATION	0.000787847	0.0260039	0.477271	-0.702139	-1.92439	34	PSMD9 PSMD14 PSMD1 PSMC2 PSMA3 PSMD11 PSMA2 PSMA5 PSMD2 PSMB4 PSMC4 PSMD8
PID_ATR_PATHWAY	0.000788889	0.0260039	0.477271	-0.700693	-1.94096	37	MCM7 RPA1 RFC4 RAD1 NBN TIMELESS MCM2 RFC3 MDM2 CLSPN FANCD2 HUS1 SMARCAL1 RAD51 CCNA2 RFC5 PPP2R1A ATR YWHAB PPP2CA RPA2 RAD9A CDC6
REACTOME_G_PROTEIN_BETA_GAMMA_SIGNALLING	0.000765994	0.0260039	0.477271	-0.740328	-1.90624	25	GNG11 PLCB1 PAK1
REACTOME_TOLL_LIKE_RECEPTOR_CASCADES	0.00077592	0.0260039	0.477271	0.558071	1.71857	139	TLR7 IRF7 BIRC3 JUN FOS DUSP6 NFKBIA GSDMD MAP2K7 NFKBIB IRF3 PELI1 OPTN TAB2 UBC DUSP3 RIPK2 N4BP1 PELI2
WP_IL4_SIGNALING	0.000783851	0.0260039	0.477271	0.689358	1.82369	49	SOCS3 FOS NFKBIA PIK3CD AKT1 IRS2 STAT3 TYK2 JAK1 BAD GRB2 PTPN6 MAPK14 STAT6 INPP5D MAPK3 ELK1 GAB2 SOS1 STAT5B GATA3
REACTOME_SCAVENGING_OF_HEME_FROM_PLASMA	0.000796714	0.0260186	0.477271	0.949469	1.74668	6	HBB
REACTOME_UNWINDING_OF_DNA	0.000852826	0.0275956	0.477271	-0.871764	-1.94016	12	GINS2 MCM4 MCM7 MCM3 MCM6 MCM2 MCM5 CDC45
KEGG_MEDICUS_ENV_FACTOR_NNK_NNN_TO_PI3K_SIGNALING_PATHWAY_N01350	0.000872772	0.0276091	0.477271	0.892076	1.83424	11	ESR2 JUN FOS PIK3CD AKT1
WP_APOPTOSISRELATED_NETWORK_DUE_TO_ALTERED_NOTCH3_IN_OVARIAN_CANCER	0.000876288	0.0276091	0.477271	0.714493	1.8791	47	CDKN1A IER3 SOCS3 HSPB1 JUND AKT1 PTK2B RIPK2 VIM
WP_VEGFAVEGFR2_SIGNALING	0.000876729	0.0276091	0.477271	0.456109	1.54831	350	NOTCH4 EGR1 IER5 NR4A1 HSPA1A PRKG1 PTGS2 JUN NR4A2 LIMK1 NFKBIA SOD2 MMP2 NDRG1 HSPB1 MAP2K7 ERG ATF4 AP2A1 AKT1 PTK2B RAB37 STAT3 FLNB STIP1 DNAJA1 EIF4G2 HSP90AA1 LDHA GATA2 TPP1 INPP4B PRRC2C ARPC5L NFATC2 TXNIP CAPN2 MYH9 FGD5 GRB2 PTPN6 NR4A3 PPM1G PAK2 BIN1 TPM3 GLUD1 SRF ACACB PTPN14 PLA2G4A MAPK14 RAB4A PNP
KEGG_MEDICUS_REFERENCE_N_GLYCAN_PRECURSOR_BIOSYNTHESIS_ALG7_TO_ALG11	0.000893697	0.0278944	0.477271	-0.936965	-1.80064	6	ALG2 DPAGT1 ALG11
REACTOME_DISEASES_OF_DNA_REPAIR	0.000913127	0.0282509	0.477271	-0.652713	-1.89675	48	DNA2 MLH1 RPA1 RFC4 RAD1 NBN WRN RAD51C MSH2 RFC3 BRCA1 BRIP1 HUS1 RAD51AP1 RAD51 RFC5 BARD1 PALB2
WP_PATHOPHYSIOLOGICAL_ROLES_OF_DUX4_IN_FSHD1	0.000986682	0.0302611	0.45506	0.934897	1.76885	7	CDKN1A ESR2
PID_REG_GR_PATHWAY	0.000998526	0.0303603	0.45506	0.673085	1.82044	57	CDKN1A EGR1 NR4A1 JUN FOS IRF1 AKT1 HSP90AA1
BIOCARTA_MCM_PATHWAY	0.00107222	0.0317793	0.45506	-0.818831	-1.96653	17	ORC1 MCM4 MCM7 MCM3 MCM6 ORC3 MCM2 MCM5 CCNE1
REACTOME_PRESYNAPTIC_FUNCTION_OF_KAINATE_RECEPTORS	0.00106392	0.0317793	0.45506	-0.844889	-1.91519	13	GNG11 PLCB1
WP_MRNA_VACCINE_ACTIVATION_OF_DENDRITIC_CELL_AND_INDUCTION_OF_IFN1	0.00107007	0.0317793	0.45506	0.92853	1.80317	8	TLR7 IRF7 IRF3
REACTOME_EXTENSION_OF_TELOMERES	0.00113114	0.032701	0.45506	-0.649169	-1.87248	46	DNA2 PRIM2 SHQ1 CTC1 PCNA RPA1 RFC4 FEN1 WRN PPP6R3 RFC3 LIG1 DKC1 CCNA2 RFC5 PPP6C
REACTOME_PHYSIOLOGICAL_FACTORS	0.00112385	0.032701	0.45506	-0.931578	-1.79029	6	MME
WP_TCA_CYCLE_AKA_KREBS_OR_CITRIC_ACID_CYCLE	0.00111931	0.032701	0.45506	-0.789747	-1.92026	18	DLD IDH2 IDH3B SDHD MDH2 SUCLG1 ACO2 SUCLA2
REACTOME_MEIOTIC_RECOMBINATION	0.00120216	0.0344718	0.45506	-0.77631	-1.9548	22	DMC1 MLH1 RPA1 MND1 NBN RAD51C FIGNL1 BRCA1 PSMC3IP RAD51
KEGG_MEDICUS_REFERENCE_CCR5_GNB_G_PLCB_G_PKC_SIGNALING_PATHWAY	0.00127645	0.0354325	0.45506	-0.812858	-1.95218	17	GNG11 PLCB1
KEGG_MEDICUS_VARIANT_NOTCH_OVEREXPRESSION_TO_NOTCH_SIGNALING_PATHWAY	0.00126123	0.0354325	0.45506	0.931268	1.76198	7	NOTCH4
PID_ERBB1_DOWNSTREAM_PATHWAY	0.0012859	0.0354325	0.45506	0.606358	1.77168	95	ZFP36 EGR1 DUSP1 JUN FOS DUSP6 PIK3CD WASL AKT1 STAT3 WASF2 ARPC4 RALA CAPN2 BAD GRB2 SRF YWHAG
REACTOME_DISORDERS_OF_TRANSMEMBRANE_TRANSPORTERS	0.00125597	0.0354325	0.45506	-0.49854	-1.70399	127	PSMD9 NUP210 PSMD14 PSMD1 NUP98 PSMC2 PSMA3 NUP93 PSMD11 PSMA2 SLC16A1 PSMA5 SLC33A1 PSMD2 NUP37 NUP107 HK1 PSMB4 DERL1 DERL3 SLC35A3 PSMC4 SLC20A2 PSMF1 PSMD8 SLC17A5 NUP54 SLC40A1 NUP205 SEL1L PSMB5 DERL2 SLC12A6 PSME3 PSMA6 PSMD7 PSMC3 NUP153 NUP214
REACTOME_G2_M_DNA_DAMAGE_CHECKPOINT	0.00128085	0.0354325	0.45506	-0.636341	-1.89452	54	DNA2 WEE1 RPA1 RFC4 UBE2N HERC2 RAD1 NBN WRN RFC3 BRCA1 BRIP1 HUS1 BRCC3 TP53BP1 RFC5 YWHAH BARD1 CDK1
KEGG_MEDICUS_VARIANT_MUTATION_CAUSED_ABERRANT_ABETA_TO_26S_PROTEASOME_MEDIATED_PROTEIN_DEGRADATION	0.00136201	0.037239	0.45506	-0.690404	-1.89223	34	PSMD9 PSMD14 PSMD1 PSMC2 PSMA3 PSMD11 PSMA2 PSMA5 PSMD2 PSMB4 PSMC4 PSMD8
KEGG_MEDICUS_PATHOGEN_EBV_EBNA1_TO_P53_MEDIATED_TRANSCRIPTION	0.00149537	0.0405705	0.45506	0.893509	1.81177	10	GADD45B CDKN1A GADD45A
KEGG_MEDICUS_REFERENCE_DNA_REPLICATION_LICENSING	0.00151955	0.0409118	0.45506	-0.766966	-1.94845	23	ORC1 MCM4 MCM7 MCM3 MCM6 ORC3 MCM2 MCM5 CDC45 CCNE1
BIOCARTA_KERATINOCYTE_PATHWAY	0.00170181	0.0451196	0.45506	0.721312	1.83534	38	JUN FOS NFKBIA PRKCQ MAP3K14 MAP2K7
KEGG_MEDICUS_ENV_FACTOR_E2_TO_RAS_ERK_SIGNALING_PATHWAY	0.001727	0.0451196	0.45506	0.848183	1.84387	15	ESR2 JUN FOS
REACTOME_HOMOLOGY_DIRECTED_REPAIR	0.00172297	0.0451196	0.45506	-0.535572	-1.75123	93	DNA2 PCNA RPA1 UBE2I RFC4 UBE2N HERC2 FEN1 RAD1 NBN WRN RAD51C TIMELESS RFC3 CLSPN ABL1 PARP2 FIGNL1 BRCA1 BRIP1 HUS1 BRCC3 RAD51AP1 TP53BP1 RAD51 CCNA2 RFC5 BARD1 PALB2 SUMO2 GEN1 ATR POLE SIRT6 RPA2 RFC1 RAD9A
WP_IL6_SIGNALING	0.00170664	0.0451196	0.45506	0.722021	1.82746	37	JUNB SOCS3 IRF1 AKT1 STAT3 TYK2 JAK1 IL6R BAD GRB2
REACTOME_PROCESSING_OF_DNA_DOUBLE_STRAND_BREAK_ENDS	0.00174301	0.0452028	0.45506	-0.602456	-1.80736	56	DNA2 RPA1 UBE2I RFC4 UBE2N HERC2 RAD1 NBN WRN TIMELESS RFC3 CLSPN BRCA1 BRIP1 HUS1 BRCC3 TP53BP1 CCNA2 RFC5 BARD1 SUMO2 ATR SIRT6 RPA2 RAD9A
REACTOME_SEPARATION_OF_SISTER_CHROMATIDS	0.00178539	0.0459641	0.45506	-0.451096	-1.60331	169	CENPO PSMD9 KNTC1 PSMD14 PSMD1 NUP98 PDS5B PSMC2 DYNC1I2 PPP2R5C PSMA3 CENPH DYNC1LI1 PSMD11 ANAPC7 PSMA2 CENPU CENPK PSMA5 PSMD2 RCC2 CDC27 NUP37 NUP107 PSMB4 ANAPC4 KIF2A PSMC4 CLASP1 TUBA1B BUB1 PSMF1 KIF18A PSMD8 SMC1A ANAPC10 KIF2C CLASP2
REACTOME_GLUCAGON_LIKE_PEPTIDE_1_GLP1_REGULATES_INSULIN_SECRETION	0.001841	0.0467221	0.45506	-0.715028	-1.8411	25	GNG11 PRKAR1A
WP_HOSTPATHOGEN_INTERACTION_OF_HUMAN_CORONAVIRUSES_MAPK_SIGNALING	0.00184133	0.0467221	0.45506	0.75597	1.85617	31	JUNB JUN FOS MAP2K7 BST2 IFITM3 IFITM1
KEGG_MEDICUS_PATHOGEN_HTLV_1_TAX_TO_SRF_MEDIATED_TRANSCRIPTION	0.00190438	0.0479767	0.45506	0.952389	1.69597	5	EGR1 FOSL1 FOS
HALLMARK_PROTEIN_SECRETION	0.00192712	0.0482053	0.45506	-0.536564	-1.74651	90	AP1G1 COPB1 AP3B1 DNM1L GOSR2 RAB2A AP2B1 M6PR TMED10 TMX1 SCAMP1 SNX2 SEC22B LAMP2 CLN5 COPB2 SEC24D SNAP23 VPS45 KIF1B DST COG2 PAM TMED2 VAMP4 TPD52 ARFGEF1
WP_ARYL_HYDROCARBON_RECEPTOR_PATHWAY_WP2873	0.00211852	0.0525969	0.431708	0.791949	1.84172	23	JUNB JUN IL1B JUND HSP90AA1
WP_MONOAMINE_TRANSPORT	0.00213251	0.0525969	0.431708	0.85959	1.82148	13	ACHE IL1R1 TGFB1I1 TSC2 IL1B
BIOCARTA_PCAF_PATHWAY	0.00216609	0.0530542	0.431708	0.858992	1.82021	13	IRF7 JUN IRF1 IRF3
REACTOME_SIGNALING_BY_TGF_BETA_RECEPTOR_COMPLEX_IN_CANCER	0.00235469	0.0572758	0.431708	-0.884729	-1.80683	8	TGFBR2 SMAD2
PID_IL12_2PATHWAY	0.00240961	0.0582103	0.431708	0.716499	1.85168	42	GADD45B FOS IL1R1 IL1B STAT3 TYK2 RIPK2 CD4 MAPK14 GADD45G RAB7A IL12RB2 STAT6 IL18
KEGG_MEDICUS_VARIANT_SCRAPIE_CONFORMATION_PRPSC_TO_26S_PROTEASOME_MEDIATED_PROTEIN_DEGRADATION	0.00260395	0.062477	0.431708	-0.673978	-1.84721	34	PSMD9 PSMD14 PSMD1 PSMC2 PSMA3 PSMD11 PSMA2 PSMA5 PSMD2 PSMB4 PSMC4 PSMD8
REACTOME_SRP_DEPENDENT_COTRANSLATIONAL_PROTEIN_TARGETING_TO_MEMBRANE	0.00269577	0.064243	0.431708	-0.702179	-1.83261	27	SRP19 SRPRA SEC61B SRP9 RPN2 RPN1 TRAM1 SPCS3 SEC61G SSR1
WP_HEPATITIS_C_AND_HEPATOCELLULAR_CARCINOMA	0.00283145	0.0670236	0.35482	0.710289	1.80729	38	CDKN1A BIRC3 PTGS2 JUN AKT1 STAT3 JAK1 IL6R GRB2 UCHL1 MAPK14 MAPK3 CXCL8 RAC1 BCL2L1 SOS1
REACTOME_DEGRADATION_OF_GLI1_BY_THE_PROTEASOME	0.00286605	0.0673903	0.431708	-0.600069	-1.79352	55	PSMD9 PSMD14 BTRC ITCH PSMD1 PSMC2 PSMA3 PSMD11 PSMA2 RBX1 PSMA5 PSMD2 PSMB4 PSMC4 PSMF1 PSMD8 PRKACA
BIOCARTA_DEATH_PATHWAY	0.00291946	0.0680828	0.35482	0.760465	1.84497	29	BIRC3 NFKBIA LMNA TNFSF10 MAP3K14
REACTOME_MITOTIC_G1_PHASE_AND_G1_S_TRANSITION	0.0029341	0.0680828	0.431708	-0.470986	-1.63809	143	ORC1 MCM4 WEE1 PSMD9 TYMS MCM7 DHFR PSMD14 PRIM2 PSMD1 PCNA PSMC2 RPA1 CDK6 MCM3 PSMA3 RBBP4 MCM6 PSMD11 PSMA2 PSMA5 PSMD2 PSMB4 GMNN ORC3 CDK7 TOP2A MCM2 PSMC4 MCM10 MCM5 ABL1 CDC45 PSMF1 PSMD8 CCNE1 E2F2 SKP2
WP_TYPE_I_INTERFERON_INDUCTION_AND_SIGNALING_DURING_SARSCOV2_INFECTION	0.00295755	0.0681783	0.35482	0.770495	1.82185	25	TLR7 IRF7 IRF3 TYK2 JAK1
HALLMARK_MYC_TARGETS_V1	0.00312301	0.0709487	0.431708	-0.423764	-1.52583	182	MCM4 TYMS MCM7 PSMD14 PSMD1 GLO1 PCNA RANBP1 RFC4 NCBP1 VBP1 CTPS1 MCM6 CCT5 PSMA2 VDAC3 RAN TUFM ILF2 SMARCC1 CCT2 HNRNPA1 NDUFAB1 SNRPD3 MRPL9 ACP1 MCM2 PSMC4 HDAC2 CBX3 PGK1 MCM5 CDC45 VDAC1 CLNS1A PSMD8 GNL3 HNRNPA3 DEK COX5A PRPF31 CCNA2 PTGES3 HNRNPR CCT7 SSBP1 TFDP1 PSMA6 CDK4 PSMD7 NME1 SNRPD1 RRM1 IMPDH2 EIF4H
WP_GALANIN_RECEPTOR_PATHWAY	0.00313595	0.0709487	0.35482	0.888066	1.80074	10	CDKN1A FOS VAMP2 CDKN1C
WP_TOLLLIKE_RECEPTOR_SIGNALING_RELATED_TO_MYD88	0.00313808	0.0709487	0.344521	0.767962	1.82616	26	TLR7 IRF7 IRF3 REL
KEGG_MEDICUS_VARIANT_MUTATION_INACTIVATED_TP53_TO_TRANSCRIPTION	0.0031622	0.0710388	0.35482	0.899903	1.7886	9	GADD45B CDKN1A GADD45A
HALLMARK_ESTROGEN_RESPONSE_LATE	0.00327527	0.0720062	0.310777	0.55512	1.67207	121	ZFP36 KLF4 NBL1 SCNN1A FOS CD9 NCOR2 HSPA4L MYB ID2 BLVRB FLNB SLC1A4 JAK1 ALDH3B1 MDK LSR PTPN6 NRIP1 DNAJC1 IL6ST CKB TPBG CHPT1 DUSP2 SLC26A2 ARL3 XRCC3 UNC13B TOB1
REACTOME_NEUROTRANSMITTER_CLEARANCE	0.00328693	0.0720062	0.35482	0.951093	1.69367	5	ACHE
WP_NRF2_PATHWAY	0.00327715	0.0720062	0.31828	0.620075	1.75604	77	EGR1 HSPA1A MAFF DNAJB1 SLC2A3 GSTM3 BLVRB HSP90AA1 SLC39A3 SLC2A11 CES2 SQSTM1 FTL ABCC4 SLC39A8
WP_OSX_AND_MIRNAS_IN_TOOTH_DEVELOPMENT	0.00324799	0.0720062	0.35482	0.939368	1.7281	6	NOTCH4 KLF4
PID_CD40_PATHWAY	0.00331241	0.0721165	0.335069	0.767441	1.82492	26	BIRC3 JUN TNFAIP3 NFKBIA MAP3K14 AKT1
REACTOME_AQUAPORIN_MEDIATED_TRANSPORT	0.00334453	0.0723691	0.431708	-0.708781	-1.84556	26	GNG11 PRKAR1A
REACTOME_HOMOLOGOUS_DNA_PAIRING_AND_STRAND_EXCHANGE	0.00337308	0.0725419	0.431708	-0.646693	-1.81832	40	DNA2 RPA1 RFC4 RAD1 NBN WRN RAD51C RFC3 BRCA1 BRIP1 HUS1 RAD51AP1 RAD51 RFC5 BARD1 PALB2 ATR RPA2 RAD9A
PID_HIF1_TFPATHWAY	0.00342298	0.0731689	0.31828	0.672017	1.77781	49	JUN FOS BHLHE40 CITED2 MCL1 NDRG1 ID2 COPS5 AKT1 LDHA GATA2
PID_AVB3_OPN_PATHWAY	0.00344709	0.0732402	0.326352	0.760533	1.82534	27	JUN FOS NFKBIA MAP3K14 MMP2 PTK2B
REACTOME_TELOMERE_MAINTENANCE	0.00350599	0.0740456	0.431708	-0.585698	-1.77272	59	DNA2 PRIM2 SHQ1 CTC1 PCNA RPA1 RFC4 POLR2A FEN1 WRN POLR2K PPP6R3 RFC3 LIG1 DKC1 CCNA2 RFC5 PPP6C
KEGG_ADIPOCYTOKINE_SIGNALING_PATHWAY	0.00358598	0.0741285	0.310777	0.670823	1.77465	49	SOCS3 NFKBIA LEPR PRKCQ NFKBIB AKT1 IRS2 STAT3 PRKAB2
REACTOME_DNA_DOUBLE_STRAND_BREAK_REPAIR	0.00359398	0.0741285	0.431708	-0.485093	-1.64777	120	DNA2 PCNA RPA1 UBE2I RFC4 UBE2N MAPK8 HERC2 FEN1 RAD1 NBN WRN RAD51C TIMELESS RFC3 CLSPN ABL1 PARP2 FIGNL1 BRCA1 BRIP1 DCLRE1C HUS1 BRCC3 RAD51AP1 TP53BP1 RAD51 CCNA2 RFC5 BARD1 PALB2 SUMO2 XRCC5 GEN1 ATR KDM4B POLE SIRT6 RPA2 RFC1 RAD9A
REACTOME_HOST_INTERACTIONS_OF_HIV_FACTORS	0.00359398	0.0741285	0.431708	-0.484175	-1.64465	120	PSMD9 NUP210 PSMD14 BTRC AP1G1 PSMD1 NUP98 KPNA1 PSMC2 AP2B1 RANBP1 PSMA3 NUP93 AP1B1 PSMD11 PSMA2 RBX1 RAN PSMA5 PSMD2 NUP37 SLC25A5 NUP107 PSMB4
WP_ENDOMETRIAL_CANCER	0.00356506	0.0741285	0.310777	0.657159	1.76079	53	GADD45B CDKN1A FOS GADD45A PIK3CD AKT1 BAD GRB2 DDB2 GADD45G FOXO3 MAPK3 ELK1
WP_PRADERWILLI_AND_ANGELMAN_SYNDROME	0.003626	0.074354	0.431708	-0.568427	-1.75668	67	GHRL NUP210 NUP98 CDK6 UBE2N NUP93 HERC2 TUBGCP5 FMR1 NUP37 NUP107 GLE1 MDM2 NUP54 FEZ2
REACTOME_HIV_INFECTION	0.00387617	0.0790247	0.431708	-0.411639	-1.51403	212	PSMD9 NUP210 PSMD14 BTRC AP1G1 TAF2 PSMD1 NUP98 KPNA1 PSMC2 CCNK AP2B1 RANBP1 PSMA3 NCBP1 NUP93 AP1B1 POLR2A PSMD11 PSMA2 CHMP2B FEN1 RBX1 RAN PSMA5 PSMD2 NUP37 SLC25A5 NUP107 ERCC3 PSMB4 NELFCD POLR2K CDK7 PSMC4 SUPT16H GTF2H3 TAF1 PSMF1 VTA1 PSMD8 TBP LIG1 PDCD6IP NUP54 SLC25A6 NEDD4L ELL NUP205 ERCC2 ATP6V1H GTF2H5 SUPT5H CHMP4C LCK PSMB5
WP_TH17_CELL_DIFFERENTIATION_PATHWAY	0.00391198	0.0792963	0.297233	0.663987	1.75657	49	SOCS3 JUN FOS NFKBIA PRKCQ PER1 IL1B STAT3 TYK2 JAK1 HSP90AA1 IL6R
REACTOME_VASOPRESSIN_REGULATES_RENAL_WATER_HOMEOSTASIS_VIA_AQUAPORINS	0.00399624	0.0805413	0.35482	-0.711168	-1.83116	25	GNG11 PRKAR1A
REACTOME_CHROMATIN_MODIFICATIONS_DURING_THE_MATERNAL_TO_ZYGOTIC_TRANSITION_MZT	0.00408426	0.0817048	0.335069	-0.879467	-1.79608	8	UHRF1 KDM5B KDM6A TET3
REACTOME_PI3K_AKT_SIGNALING_IN_CANCER	0.0041003	0.0817048	0.285313	0.61664	1.71745	69	CDKN1A ESR2 NR4A1 TSC2 PIK3CD AKT1 IRS2 BAD GRB2 KLB FOXO3 GSK3A FLT3LG GAB2 EREG RAC1 RAC2
KEGG_MEDICUS_REFERENCE_CXCR4_GNB_G_PLCB_PKC_SIGNALING_PATHWAY	0.00414365	0.0821047	0.344521	-0.739072	-1.84607	21	GNG11 PLCB1
REACTOME_METABOLISM_OF_ANGIOTENSINOGEN_TO_ANGIOTENSINS	0.00419934	0.0827435	0.407018	-0.87684	-1.83782	9	MME ANPEP
PID_LYSOPHOSPHOLIPID_PATHWAY	0.00423867	0.0830544	0.285313	0.667	1.76152	48	JUN FOS NFKBIA GNA11 MMP2 AKT1 PTK2B GNAI2
KEGG_MEDICUS_REFERENCE_TGF_BETA_SIGNALING_PATHWAY	0.00428816	0.0831009	0.326352	-0.901912	-1.78314	7	TGFBR2 SMAD2
WP_HOSTPATHOGEN_INTERACTION_OF_HUMAN_CORONAVIRUSES_INTERFERON_INDUCTION	0.00428082	0.0831009	0.291091	0.732572	1.80541	32	TLR7 JUN FOS NFKBIA IRF3 TYK2 JAK1
KEGG_MEDICUS_REFERENCE_LPAR_GNB_G_RHO_SIGNALING_PATHWAY	0.00437733	0.0834531	0.326352	-0.830389	-1.84808	12	GNG11
REACTOME_INWARDLY_RECTIFYING_K_CHANNELS	0.00437733	0.0834531	0.326352	-0.830799	-1.84899	12	GNG11
WP_INSULIN_SIGNALING	0.00436237	0.0834531	0.265217	0.535651	1.63653	131	EGR1 SOCS3 JUN FOS PRKCQ TSC2 MAP3K14 FLOT2 MAP2K7 MAP4K5 PIK3CD AKT1 PIK3C2A IRS2 VAMP2 FLOT1 ARHGAP33
REACTOME_SIGNALING_BY_INTERLEUKINS	0.00446144	0.0845995	0.245188	0.43273	1.46223	330	JUNB CDKN1A SOCS3 PTGS2 JUN PTPN23 CXCL2 FOS IL1R1 DUSP6 NFKBIA SOD2 GSDMD MCL1 MMP2 PITPNA MAP2K7 IL1B NFKBIB PELI1 PIM1 TAB2 PIK3CD AKT1 PTK2B IRS2 STAT3 VAMP2 UBC TYK2 JAK1 HSP90AA1 DUSP3 RIPK2 IL6R RALA N4BP1 PELI2 VIM SOCS2 GRB2 PTPN6 CD4 PAK2 PTAFR PTPN14 HNRNPDL MAPK14 SQSTM1 HNRNPA2B1 MAP3K8 IL6ST TEC IL12RB2 STAT6 INPP5D IL18 FOXO3 MAPKAPK3 IKBIP STAT2 MAPK3 PSMB10 ELK1 CXCL8 BOLA2B GAB2…
KEGG_MEDICUS_PATHOGEN_EBV_EBNA3C_TO_P53_MEDIATED_TRANSCRIPTION	0.00479616	0.0895824	0.285313	0.878946	1.78224	10	GADD45B CDKN1A GADD45A
KEGG_MEDICUS_VARIANT_MUTATION_CAUSED_ABERRANT_SOD1_TO_26S_PROTEASOME_MEDIATED_PROTEIN_DEGRADATION	0.00475238	0.0895824	0.335069	-0.640808	-1.78424	38	PSMD9 PSMD14 PSMD1 PSMC2 PSMA3 PSMD11 PSMA2 PSMA5 PSMD2 PSMB4 DERL1 PSMC4 PSMD8
PID_P53_DOWNSTREAM_PATHWAY	0.00482582	0.0895824	0.256635	0.566913	1.67199	102	CDKN1A DUSP1 JUN PLK3 ATF3 BTG2 MCL1 TSC2 MMP2 NDRG1 GADD45A BCL2A1 SESN1
REACTOME_PROSTACYCLIN_SIGNALLING_THROUGH_PROSTACYCLIN_RECEPTOR	0.00481506	0.0895824	0.310777	-0.827207	-1.84099	12	GNG11
REACTOME_GABA_RECEPTOR_ACTIVATION	0.00487239	0.0896087	0.31828	-0.711517	-1.80758	23	GNG11
REACTOME_GLUCAGON_SIGNALING_IN_METABOLIC_REGULATION	0.00487805	0.0896087	0.31828	-0.724175	-1.82352	22	GNG11 PRKAR1A
BIOCARTA_TID_PATHWAY	0.00493151	0.0896568	0.279866	0.840512	1.80375	14	HSPA1A NFKBIA
REACTOME_FOXO_MEDIATED_TRANSCRIPTION_OF_CELL_CYCLE_GENES	0.00493151	0.0896568	0.279866	0.838081	1.79854	14	CDKN1A KLF4 GADD45A BTG1
KEGG_RENIN_ANGIOTENSIN_SYSTEM	0.00502074	0.0903477	0.303779	-0.841477	-1.79641	10	MME ANPEP
WP_TGFB_SMAD_SIGNALING	0.00502074	0.0903477	0.303779	-0.839145	-1.79143	10	SPARC TGFBR2 SMAD2
REACTOME_ANTIVIRAL_MECHANISM_BY_IFN_STIMULATED_GENES	0.00507835	0.0904613	0.245188	0.527301	1.61398	133	HSPA1B HSPA1A MX2 FAAP20 EIF4A3 MX1 TUBB4B TUBA1A IRF3 KPNA4 STAT3 FLNB UBC JAK1 EIF4G2 KPNA5 UBE2E1 IFIT1 UBA7 TUBA4A
WP_NOTCH_SIGNALING_WP61	0.0050538	0.0904613	0.260821	0.662571	1.74982	48	CDKN1A NOTCH4 NCOR2 RING1 AKT1 STAT3 MAML1 MAML3
REACTOME_NOTCH4_ACTIVATION_AND_TRANSMISSION_OF_SIGNAL_TO_THE_NUCLEUS	0.0051651	0.0911841	0.274717	0.870739	1.7656	10	NOTCH4
REACTOME_SOMITOGENESIS	0.00517063	0.0911841	0.326352	-0.606155	-1.76146	48	PSMD9 PSMD14 PSMD1 PSMC2 PSMA3 PSMD11 PSMA2 PSMA5 PSMD2 PSMB4 PSMC4 PSMF1 PSMD8 PSMB5 PSME3 PSMA6 PSMD7 CTNNB1 PSMC3
WP_LIPID_METABOLISM_IN_SENESCENT_CELLS	0.00520833	0.091392	0.274717	0.888953	1.76684	9	CDKN1A PTGS2
WP_IL3_SIGNALING	0.00524332	0.0915505	0.256635	0.667426	1.74267	45	JUN CD69 FOS PIK3CD AKT1 STAT3 JAK1 BAD GRB2 PTPN6 INPP5D MAPK3 CXCL8 GAB2 BCL2L1 SOS1 STAT5B SYK STAT5A RAF1 RAPGEF1
WP_ID_SIGNALING	0.00529004	0.0919112	0.269842	0.84497	1.7905	13	ID1 ID2
BIOCARTA_TOLL_PATHWAY	0.00542432	0.0924231	0.260821	0.765533	1.79499	24	TLR7 JUN FOS NFKBIA MAP3K14
HALLMARK_ESTROGEN_RESPONSE_EARLY	0.00538025	0.0924231	0.238353	0.531853	1.62493	131	KLF4 NBL1 SCNN1A FOS BHLHE40 NCOR2 RRP12 SLC37A1 CBFA2T3 MYB BLVRB FLNB SLC1A4 ALDH3B1 KLF10 NRIP1 MPPED2 IL6ST TPBG CHPT1 SLC26A2 ARL3 GAB2 TOB1 RAB31 EGR3 MREG FCMR AR SLC7A5 ADCY9 PMAIP1 UNC119 PPIF CISH SLC2A1
REACTOME_ACTIVATION_OF_KAINATE_RECEPTORS_UPON_GLUTAMATE_BINDING	0.00541883	0.0924231	0.297233	-0.749397	-1.84314	19	GNG11 PLCB1 DLG1 DLG3
WP_SUDDEN_INFANT_DEATH_SYNDROME_SIDS_SUSCEPTIBILITY_PATHWAYS	0.00541628	0.0924231	0.245188	0.593827	1.69576	81	ESR2 EGR1 JUN BHLHE40 PKNOX1 POU2F2 IL1B MYB CC2D1A VAMP2 GATA2 IL6R
KEGG_NOD_LIKE_RECEPTOR_SIGNALING_PATHWAY	0.00554288	0.0930939	0.248833	0.65745	1.7363	48	BIRC3 CXCL2 TNFAIP3 NFKBIA IL1B NLRP1 NFKBIB TAB2 CARD6 HSP90AA1 RIPK2 CARD8 PYCARD MAPK14 IL18 MAPK3 CXCL8
REACTOME_CELLULAR_SENESCENCE	0.00553975	0.0930939	0.238353	0.542978	1.62633	116	ID1 CDKN1A JUN FOS PHC1 RING1 MAP2K7 TNRC6A STAT3 UBC UBE2E1
REACTOME_G1_S_SPECIFIC_TRANSCRIPTION	0.00551559	0.0930939	0.303779	-0.68076	-1.78503	28	ORC1 TYMS DHFR PCNA RBBP4 CDC45 CCNE1 CDK1 RRM2 E2F1 TFDP1
WP_FGFR3_SIGNALING_IN_CHONDROCYTE_PROLIFERATION_AND_TERMINAL_DIFFERENTIATION	0.00567678	0.094891	0.256635	0.787296	1.79115	20	CDKN1A THRA
REACTOME_GABA_B_RECEPTOR_ACTIVATION	0.00575506	0.095485	0.291091	-0.725635	-1.81251	21	GNG11
REACTOME_TELOMERE_C_STRAND_LAGGING_STRAND_SYNTHESIS	0.00576646	0.095485	0.297233	-0.661336	-1.7865	32	DNA2 PRIM2 CTC1 PCNA RPA1 RFC4 FEN1 WRN RFC3 LIG1
WP_CELLTYPE_DEPENDENT_SELECTIVITY_OF_CCK2R_SIGNALING	0.00580396	0.0956568	0.279866	-0.868607	-1.77391	8	PLCB1 CD38
KEGG_MEDICUS_REFERENCE_26S_PROTEASOME_MEDIATED_PROTEIN_DEGRADATION	0.00589971	0.0963345	0.297233	-0.640772	-1.76823	36	PSMD9 PSMD14 PSMD1 PSMC2 PSMA3 PSMD11 PSMA2 PSMA5 PSMD2 PSMB4 PSMC4 PSMD8
REACTOME_GLUCAGON_TYPE_LIGAND_RECEPTORS	0.0058734	0.0963345	0.279866	-0.827914	-1.80728	11	GNG11
WP_FGF23_SIGNALING_IN_HYPOPHOSPHATEMIC_RICKETS_AND_RELATED_DISORDERS	0.00599475	0.0974355	0.256635	0.914364	1.73	7	CDKN1A
REACTOME_DEPOSITION_OF_NEW_CENPA_CONTAINING_NUCLEOSOMES_AT_THE_CENTROMERE	0.00606485	0.0981226	0.285313	-0.698253	-1.7863	24	CENPO CENPH RBBP4 CENPU CENPK
KEGG_MEDICUS_REFERENCE_BMP_SIGNALING_PATHWAY_BMP_ANTAGONIST	0.00618716	0.0996444	0.256635	0.939121	1.67234	5	NBL1
REACTOME_LOSS_OF_FUNCTION_OF_SMAD2_3_IN_CANCER	0.00621784	0.0996833	0.269842	-0.887213	-1.75408	7	TGFBR2 SMAD2
REACTOME_CONSTITUTIVE_SIGNALING_BY_AKT1_E17K_IN_CANCER	0.00629921	0.100335	0.241698	0.758472	1.77844	24	CDKN1A NR4A1 TSC2 AKT1
WP_STING_PATHWAY_IN_KAWASAKILIKE_DISEASE_AND_COVID19	0.00631541	0.100335	0.245188	0.801887	1.78909	18	NFKBIA GSDMD IL1B IRF3 REL
REACTOME_HDR_THROUGH_SINGLE_STRAND_ANNEALING_SSA	0.00638821	0.101037	0.285313	-0.643297	-1.76525	35	DNA2 RPA1 RFC4 RAD1 NBN WRN RFC3 ABL1 BRCA1 BRIP1 HUS1 RAD51 RFC5 BARD1
KEGG_MEDICUS_REFERENCE_DNA_END_RESECTION_AND_RPA_LOADING	0.0064273	0.101201	0.269842	-0.775116	-1.81713	15	DNA2 RPA1 NBN WRN BRCA1 BRCC3 BARD1
KEGG_MEDICUS_VARIANT_MUTATION_INACTIVATED_VCP_TO_26S_PROTEASOME_MEDIATED_PROTEIN_DEGRADATION	0.00647572	0.10151	0.285313	-0.633594	-1.75509	37	PSMD9 PSMD14 PSMD1 PSMC2 PSMA3 PSMD11 PSMA2 PSMA5 PSMD2 PSMB4 PSMC4 PSMD8
WP_SARSCOV2_INNATE_IMMUNITY_EVASION_AND_CELLSPECIFIC_IMMUNE_RESPONSE	0.00655308	0.102141	0.229089	0.668671	1.73707	43	TLR7 IRF7 CXCL2 MX1 IRF3 JAK1 IFITM1 IL6R TRAF5
WP_SULFATASE_AND_AROMATASE_PATHWAY	0.00657386	0.102141	0.248833	0.937244	1.669	5	ESR2
PID_RXR_VDR_PATHWAY	0.00681859	0.105018	0.235142	0.790962	1.78277	19	NR4A1 THRA NCOR2 NR1H3
REACTOME_M_PHASE	0.0068011	0.105018	0.407018	-0.35322	-1.35761	329	CENPO PSMD9 NUP210 KNTC1 PSMD14 NME7 PSMD1 NUP98 PDS5B PSMC2 GORASP2 RAB2A MZT1 DYNC1I2 PPP2R5C UBE2I CSNK2A1 PSMA3 CENPH NUP93 DYNC1LI1 PSMD11 ANAPC7 PSMA2 CHMP2B CENPU RAN CENPK PSMA5 TUBGCP5 PSMD2 RCC2 CDC27 CEP135 VRK1 NUP37 PLK4 NUP107 DCTN2 PSMB4 ANAPC4 KIF2A PSMC4 CLASP1 ODF2 TUBA1B BUB1 LBR PSMF1 EML4 KIF18A PSMD8 SMC1A ANAPC10 PRKACA KIF2C CLASP2 SMC4 NUP54
REACTOME_MITOTIC_SPINDLE_CHECKPOINT	0.00687668	0.105452	0.407018	-0.494505	-1.64563	104	CENPO KNTC1 NUP98 DYNC1I2 PPP2R5C CENPH DYNC1LI1 ANAPC7 CENPU CENPK RCC2 CDC27 NUP37 NUP107 ANAPC4 KIF2A CLASP1 BUB1 KIF18A ANAPC10 KIF2C CLASP2 PMF1 ZWINT SPC25 BUB1B NDE1 PPP2R1A DSN1 PPP2CA BUB3 CENPI CDC20 CKAP5 MAPRE1 NDEL1 ANAPC15 CENPE PPP2R5D RANGAP1 PPP2R1B B9D2 ANAPC5 CENPN ITGB3BP UBE2C
KEGG_GLYCOSPHINGOLIPID_BIOSYNTHESIS_GANGLIO_SERIES	0.00696106	0.106284	0.256635	-0.815764	-1.78075	11	ST8SIA1 HEXA SLC33A1 GLB1 HEXB
REACTOME_DEGRADATION_OF_DVL	0.00704593	0.107116	0.279866	-0.579218	-1.71198	52	PSMD9 PSMD14 PSMD1 PSMC2 PSMA3 PSMD11 PSMA2 RBX1 PSMA5 PSMD2 PSMB4 CUL3 KLHL12 PSMC4 PSMF1 PSMD8
KEGG_MEDICUS_REFERENCE_CCR_CXCR_GNB_G_PI3K_RAC_SIGNALING_PATHWAY	0.00713489	0.108003	0.256635	-0.752032	-1.8061	17	GNG11
REACTOME_ASPARAGINE_N_LINKED_GLYCOSYLATION	0.0072493	0.109266	0.344521	-0.371489	-1.39884	258	ST8SIA1 ALG2 ANK3 CAPZA1 TRAPPC2L COPB1 DPAGT1 ALG11 ACTR10 GOSR2 DYNC1I2 COG5 SEC24B TMED10 RPN2 DYNC1LI1 SRD5A3 SCFD1 RPN1 PGM3 UGGT2 SEC16A GLB1 CAPZA2 SEC22B DCTN2 HK1 DCTN4 DERL1 ALG5 COPB2 SEC24D ST3GAL6 PPP6R3 COG2 COPA TRAPPC10 TMED2 TUBA1B
WP_ASPIRIN_AND_MIRNAS	0.00728972	0.109408	0.232057	0.895809	1.73963	8	PTGS2 PTGS1
WP_CELL_LINEAGE_MAP_FOR_NEURONAL_DIFFERENTIATION	0.00736016	0.109997	0.215783	0.655446	1.71932	46	ACHE KLF4 NR4A2 AP2A1 ITGA6 GPHN
REACTOME_RESOLUTION_OF_D_LOOP_STRUCTURES_THROUGH_SYNTHESIS_DEPENDENT_STRAND_ANNEALING_SDSA	0.00746443	0.111085	0.256635	-0.691908	-1.77006	24	DNA2 NBN WRN RAD51C BRCA1 BRIP1 RAD51AP1 RAD51 BARD1 PALB2
WP_HAIR_FOLLICLE_DEVELOPMENT_CYTODIFFERENTIATION_STAGE_3_OF_3	0.00752265	0.111481	0.21826	0.719149	1.76576	31	FOSB JUN FOS ZBTB16 GTPBP4 S100A4 RUNX3
REACTOME_MYD88_INDEPENDENT_TLR4_CASCADE	0.00757117	0.111482	0.204544	0.559957	1.64031	97	IRF7 BIRC3 JUN FOS DUSP6 NFKBIA MAP2K7 NFKBIB IRF3 OPTN TAB2 UBC DUSP3 RIPK2 N4BP1
WP_ARYL_HYDROCARBON_RECEPTOR_PATHWAY_WP2586	0.00758597	0.111482	0.215783	0.700199	1.75715	35	CDKN1A PTGS2 NCOR2 HSP90AA1 NRIP1 CDC37
WP_BENZENE_METABOLISM	0.00766046	0.111661	0.238353	-0.914235	-1.68393	5	MPO
WP_HYPERTROPHY_MODEL	0.00766144	0.111661	0.223479	0.833001	1.76513	13	ATF3 IL1R1 JUND IFRD1 NR4A3 EIF4EBP1 IL18
KEGG_P53_SIGNALING_PATHWAY	0.00775194	0.112515	0.208827	0.62656	1.68971	56	GADD45B CDKN1A ZMAT3 TSC2 GADD45A SESN1 CCND3 RCHY1 DDB2 APAF1 SHISA5 GADD45G
WP_IL2_SIGNALING	0.00792313	0.114528	0.211071	0.699717	1.75594	35	SOCS3 JUN FOS AKT1 PTK2B STAT3 JAK1 GRB2 FOXO3 MAPK3 GAB2 SOS1 STAT5B SYK STAT5A RAF1 CISH
KEGG_MEDICUS_PATHOGEN_HPV_E6_TO_NOTCH_SIGNALING_PATHWAY_N00381	0.00803738	0.115706	0.220823	0.891831	1.7319	8	NOTCH4 MAML1 MAML3
REACTOME_REGULATION_OF_TLR_BY_ENDOGENOUS_LIGAND	0.00811658	0.116371	0.21826	0.861203	1.74627	10	TLR7 GSDMD
REACTOME_ADRENALINE_NORADRENALINE_INHIBITS_INSULIN_SECRETION	0.00824972	0.117801	0.238353	-0.749045	-1.79893	17	GNG11
BIOCARTA_ATM_PATHWAY	0.00830025	0.118044	0.213388	0.793202	1.76971	18	CDKN1A JUN NFKBIA GADD45A
HALLMARK_INTERFERON_ALPHA_RESPONSE	0.00836756	0.118524	0.194887	0.560876	1.6312	92	IRF7 RSAD2 MX1 IRF1 LY6E BST2 CD74 IFI44L IFITM3 IFITM1 UBA7 RIPK2 DDX60 TXNIP IFITM2 HLA-C IFI44 PARP14 ADAR EIF2AK2 IFI35 STAT2 TMEM140 PSME1 MVB12A PSMB9 GBP4
KEGG_ANTIGEN_PROCESSING_AND_PRESENTATION	0.00862209	0.120428	0.198584	0.640179	1.69936	50	HSPA1B HSPA1A HLA-DQB1 CD74 HSP90AA1 HLA-DMB HLA-DPA1 CD4 HLA-C HLA-DQA1
KEGG_MEDICUS_PATHOGEN_HPV_E6_TO_NOTCH_SIGNALING_PATHWAY_N00380	0.00859813	0.120428	0.213388	0.889697	1.72776	8	NOTCH4 MAML1 MAML3
REACTOME_ADORA2B_MEDIATED_ANTI_INFLAMMATORY_CYTOKINES_PRODUCTION	0.0086145	0.120428	0.241698	-0.657802	-1.73778	29	GNG11 PRKAR1A CREB1
REACTOME_PKR_MEDIATED_SIGNALING	0.00863862	0.120428	0.19671	0.606644	1.66423	62	HSPA1B HSPA1A FAAP20 TUBB4B TUBA1A STAT3
REACTOME_LAGGING_STRAND_SYNTHESIS	0.00870561	0.120885	0.235142	-0.720335	-1.78211	20	DNA2 PRIM2 PCNA RPA1 RFC4 FEN1 RFC3 LIG1 RFC5
PID_IL2_1PATHWAY	0.00878477	0.121505	0.19671	0.63917	1.69668	50	SOCS3 JUN FOS PTK2B IRS2 STAT3 JAK1 RASA1 SOCS2 GRB2 MAPK14 STAM2 MAPK3 GAB2 SOS1 STAT5B SYK PRKCB STAT5A RAF1 MAPK9 CISH
REACTOME_ABC_FAMILY_PROTEINS_MEDIATED_TRANSPORT	0.00889016	0.122006	0.260821	-0.490732	-1.58836	86	PSMD9 PSMD14 PSMD1 PSMC2 PSMA3 ABCD3 PSMD11 PSMA2 PSMA5 PSMD2 PSMB4 DERL1 DERL3 PSMC4 ABCA6 PSMF1 PSMD8 ABCG1 SEL1L PSMB5 DERL2 PSME3 PSMA6 PSMD7
REACTOME_MITOTIC_METAPHASE_AND_ANAPHASE	0.00888102	0.122006	0.38073	-0.401496	-1.47855	214	CENPO PSMD9 KNTC1 PSMD14 PSMD1 NUP98 PDS5B PSMC2 DYNC1I2 PPP2R5C UBE2I PSMA3 CENPH NUP93 DYNC1LI1 PSMD11 ANAPC7 PSMA2 CHMP2B CENPU RAN CENPK PSMA5 PSMD2 RCC2 CDC27 VRK1 NUP37 NUP107 PSMB4 ANAPC4 KIF2A PSMC4 CLASP1 TUBA1B BUB1 LBR PSMF1 KIF18A PSMD8 SMC1A ANAPC10 KIF2C CLASP2 NUP54
BIOCARTA_EPONFKB_PATHWAY	0.0093006	0.123048	0.204544	0.870107	1.72938	9	CDKN1A NFKBIA SOD2
KEGG_MEDICUS_REFERENCE_GPCR_PI3K_SIGNALING_PATHWAY	0.00925717	0.123048	0.226232	-0.725304	-1.78388	19	GNG11 LPAR6
REACTOME_ADP_SIGNALLING_THROUGH_P2Y_PURINOCEPTOR_12	0.0090708	0.123048	0.226232	-0.786155	-1.78206	13	GNG11
REACTOME_APC_C_MEDIATED_DEGRADATION_OF_CELL_CYCLE_PROTEINS	0.00915332	0.123048	0.256635	-0.496611	-1.59368	83	PSMD9 PSMD14 BTRC PSMD1 PSMC2 PSMA3 PSMD11 ANAPC7 PSMA2 PSMA5 PSMD2 CDC27 PSMB4 ANAPC4 PSMC4 PSMF1 PSMD8 ANAPC10 SKP2 CCNA2 CDK1 PSMB5 PSME3 PSMA6 PSMD7 BUB1B PSMC3
REACTOME_ERYTHROCYTES_TAKE_UP_OXYGEN_AND_RELEASE_CARBON_DIOXIDE	0.00928074	0.123048	0.208827	0.930242	1.65653	5	HBB
REACTOME_HDR_THROUGH_HOMOLOGOUS_RECOMBINATION_HRR	0.00931346	0.123048	0.245188	-0.547537	-1.6619	61	DNA2 PCNA RPA1 RFC4 RAD1 NBN WRN RAD51C RFC3 FIGNL1 BRCA1 BRIP1 HUS1 RAD51AP1 RAD51 RFC5 BARD1 PALB2 GEN1 ATR POLE RPA2 RFC1 RAD9A
REACTOME_INTERLEUKIN_6_SIGNALING	0.00903892	0.123048	0.206652	0.859269	1.74234	10	SOCS3 STAT3 TYK2 JAK1 IL6R
REACTOME_PRE_NOTCH_PROCESSING_IN_THE_ENDOPLASMIC_RETICULUM	0.00928074	0.123048	0.208827	0.930085	1.65625	5	NOTCH4
REACTOME_SCF_BETA_TRCP_MEDIATED_DEGRADATION_OF_EMI1	0.00933126	0.123048	0.241698	-0.570378	-1.67963	51	PSMD9 PSMD14 BTRC PSMD1 PSMC2 PSMA3 PSMD11 PSMA2 PSMA5 PSMD2 PSMB4 PSMC4 PSMF1 PSMD8
REACTOME_TOLL_LIKE_RECEPTOR_9_TLR9_CASCADE	0.00941963	0.123048	0.183397	0.553559	1.61414	94	TLR7 IRF7 JUN FOS DUSP6 NFKBIA MAP2K7 NFKBIB PELI1 TAB2 UBC DUSP3 RIPK2 N4BP1 PELI2
REACTOME_TRAFFICKING_AND_PROCESSING_OF_ENDOSOMAL_TLR	0.00903892	0.123048	0.206652	0.859412	1.74263	10	TLR7
SA_B_CELL_RECEPTOR_COMPLEXES	0.00936727	0.123048	0.198584	0.763846	1.75058	21	JUN FOS BCR GRB2 MAPK3 ELK1 RAC1 SOS1 SYK
WP_TYPE_2_PAPILLARY_RENAL_CELL_CARCINOMA	0.00939457	0.123048	0.19671	0.7385	1.7462	25	CDKN1A ARNT2
KEGG_PROTEIN_EXPORT	0.00951276	0.123806	0.226232	-0.690972	-1.75539	23	SRP19 SRPRA SEC61B SRP9 SPCS3 SEC61G
BIOCARTA_CARDIACEGF_PATHWAY	0.00980574	0.126959	0.198584	0.843288	1.73392	11	JUN FOS
KEGG_MEDICUS_PATHOGEN_KSHV_VGPCR_TO_GNB_G_PI3K_JNK_SIGNALING_PATHWAY	0.00985109	0.126959	0.220823	-0.713898	-1.76618	20	GNG11 MAPK8
WP_TP53_NETWORK	0.00986301	0.126959	0.19671	0.815758	1.75063	14	CDKN1A TNFSF10 GADD45A
REACTOME_DEFECTIVE_CFTR_CAUSES_CYSTIC_FIBROSIS	0.00997375	0.127454	0.235142	-0.552372	-1.65711	56	PSMD9 PSMD14 PSMD1 PSMC2 PSMA3 PSMD11 PSMA2 PSMA5 PSMD2 PSMB4 DERL1 DERL3 PSMC4 PSMF1 PSMD8 SEL1L PSMB5 DERL2 PSME3 PSMA6 PSMD7 PSMC3
WP_KIT_RECEPTOR_SIGNALING	0.00994457	0.127454	0.184916	0.640327	1.69107	48	JUNB FOS MATK AKT1 STAT3 BAD GRB2 PTPN6 MAPK14 TEC INPP5D FOXO3 MAPK3 GAB2 SOS1 STAT5B GRB10 PRKCB STAT5A RAF1
PID_FANCONI_PATHWAY	0.0101652	0.129345	0.229089	-0.608883	-1.72003	41	FANCI RPA1 RFC4 RAD1 NBN RFC3 FANCD2 BRCA1 BRIP1 HUS1 RFC5 FANCB PALB2 ATR RPA2 FANCM RAD9A UBE2T FANCL CHEK1
REACTOME_PROCESSIVE_SYNTHESIS_ON_THE_LAGGING_STRAND	0.010195	0.129345	0.213388	-0.75925	-1.77994	15	DNA2 PRIM2 PCNA RPA1 FEN1
REACTOME_DEFECTIVE_INTRINSIC_PATHWAY_FOR_APOPTOSIS	0.0104277	0.131352	0.188069	0.760324	1.74251	21	JUN LMNA SOD2 CAPNS1 GOLGA2 CAPN2
WP_OMEGA6FATTY_ACIDS_IN_SENESCENCE	0.0104218	0.131352	0.181915	0.660921	1.69552	40	CDKN1A PTGS2 PTGS1 CYSLTR1 EPHX2 ALOX15B
PID_INTEGRIN3_PATHWAY	0.0108195	0.135407	0.211071	-0.704116	-1.75876	21	TGFBR2 PECAM1 CD47 HMGB1 FN1
WP_OXIDATIVE_STRESS_RESPONSE	0.0108264	0.135407	0.186473	0.780809	1.74206	18	JUNB FOS SOD2
PID_ALK1_PATHWAY	0.0109988	0.136114	0.183397	0.763739	1.73755	20	ID1
PID_PRL_SIGNALING_EVENTS_PATHWAY	0.0109988	0.136114	0.183397	0.7636	1.73724	20	CDKN1A EGR1
REACTOME_CROSS_PRESENTATION_OF_SOLUBLE_EXOGENOUS_ANTIGENS_ENDOSOMES	0.0109722	0.136114	0.220823	-0.592366	-1.69632	44	PSMD9 PSMD14 PSMD1 PSMC2 PSMA3 PSMD11 PSMA2 PSMA5 PSMD2 PSMB4 PSMC4 PSMF1 PSMD8 PSMB5 PSME3 PSMA6 PSMD7 PSMC3
WP_PROLACTIN_SIGNALING	0.0112324	0.13852	0.171214	0.587084	1.62895	67	SOCS3 JUN FOS NFKBIA NFKBIB IRF1 AKT1 IRS2 STAT3 JAK1 SOCS2 GRB2 PTPN6 EIF4EBP1 YWHAG MAPK14 TEC MAPK3 ELK1 GAB2 RAC1 SOS1 STAT5B
WP_TNFRELATED_WEAK_INDUCER_OF_APOPTOSIS_TWEAK_SIGNALING	0.0112909	0.138756	0.176324	0.678822	1.70744	36	BIRC3 JUN NFKBIA MAP3K14 NFKBIB AKT1
WP_CHROMOSOMAL_AND_MICROSATELLITE_INSTABILITY_IN_COLORECTAL_CANCER	0.0113382	0.138854	0.171214	0.59426	1.63876	64	GADD45B CDKN1A PTGS2 JUN FOS GADD45A AKT1 REL
KEGG_MEDICUS_PATHOGEN_SALMONELLA_SPVD_TO_TNF_NFKB_SIGNALING_PATHWAY	0.0113872	0.138971	0.194887	-0.904311	-1.66565	5	CSE1L KPNA1
REACTOME_RESOLUTION_OF_D_LOOP_STRUCTURES	0.0115468	0.13995	0.208827	-0.643759	-1.71007	30	DNA2 NBN WRN RAD51C FIGNL1 BRCA1 BRIP1 RAD51AP1 RAD51 BARD1 PALB2 GEN1
REACTOME_SUMOYLATION_OF_DNA_REPLICATION_PROTEINS	0.0115414	0.13995	0.215783	-0.586195	-1.68638	45	NUP210 NUP98 PCNA UBE2I NUP93 NUP37 NUP107 TOP2A SUMO3 NUP54 NUP205 SUMO2 NUP153 NUP214
KEGG_PATHWAYS_IN_CANCER	0.011811	0.142219	0.154446	0.446986	1.45688	228	CDKN1A ARNT2 BIRC3 PTGS2 JUN FOS PTCH2 NFKBIA MMP2 MECOM ZBTB16 PIK3CD BCR AKT1 STAT3 ITGA6 DAPK1 JAK1 HSP90AA1 RALA TRAF5 BAD GRB2 E2F3
WP_CIRCADIAN_RHYTHM_GENES	0.0118326	0.142219	0.161159	0.512112	1.54779	124	EGR1 ARNT2 JUN BHLHE40 CST3 GNA11 PER1 JUND PRKG2 ID2 ATF4 KLF9 NR1H3 ZFHX3 UBC NAMPT SETX
WP_MIRNA_ROLE_IN_IMMUNE_RESPONSE_IN_SEPSIS	0.011855	0.142219	0.175004	0.72356	1.72057	26	TLR7 IRF7 NFKBIA IRF1 TAB2 REL
REACTOME_ER_TO_GOLGI_ANTEROGRADE_TRANSPORT	0.0119685	0.143036	0.235142	-0.440655	-1.50614	127	ANK3 CAPZA1 TRAPPC2L COPB1 ACTR10 GOSR2 DYNC1I2 COG5 SEC24B TMED10 DYNC1LI1 SCFD1 SEC16A CAPZA2 SEC22B DCTN2 DCTN4 COPB2 SEC24D PPP6R3 COG2 COPA TRAPPC10 TMED2 TUBA1B DCTN5 TMED7 RAB1A PPP6C SEC22C ARF3 TRAPPC4 PPP6R1 CNIH1
REACTOME_REGULATION_OF_RUNX3_EXPRESSION_AND_ACTIVITY	0.0120042	0.143036	0.213388	-0.558262	-1.65004	52	PSMD9 PSMD14 PSMD1 PSMC2 PSMA3 PSMD11 PSMA2 SMURF1 PSMA5 PSMD2 PSMB4 PSMC4 MDM2 PSMF1 PSMD8 EP300 PSMB5 PSME3 PSMA6 PSMD7 PSMC3
REACTOME_REGULATION_OF_RUNX2_EXPRESSION_AND_ACTIVITY	0.0122634	0.145633	0.213388	-0.536699	-1.63526	62	PSMD9 PSMD14 PSMD1 PSMC2 PSMA3 PSMD11 PSMA2 SMURF1 RBX1 PSMA5 PSMD2 PSMB4 PSMC4 PSMF1 PSMD8 SKP2 RUNX2 PSMB5 HIVEP3 PSME3 PSMA6 PSMD7
KEGG_MEDICUS_REFERENCE_CITRATE_CYCLE_SECOND_CARBON_OXIDATION_2	0.0125378	0.145944	0.189707	-0.820037	-1.71877	9	SDHD MDH2 SUCLG1 SUCLA2
KEGG_MEDICUS_REFERENCE_CXCR_GNB_G_ERK_SIGNALING_PATHWAY	0.0124182	0.145944	0.194887	-0.716069	-1.76117	19	GNG11
REACTOME_ASYMMETRIC_LOCALIZATION_OF_PCP_PROTEINS	0.012336	0.145944	0.211071	-0.541431	-1.63098	57	PSMD9 PSMD14 PSMD1 PSMC2 PSMA3 PSMD11 PSMA2 SMURF1 PSMA5 PSMD2 PSMB4 PSMC4 PSMF1 PSMD8
REACTOME_PROCESSIVE_SYNTHESIS_ON_THE_C_STRAND_OF_THE_TELOMERE	0.0124182	0.145944	0.194887	-0.716879	-1.76316	19	DNA2 PCNA RPA1 FEN1 WRN LIG1
WP_ATM_SIGNALING	0.0125271	0.145944	0.166521	0.664173	1.68105	37	CDKN1A JUN NFKBIA GADD45A
WP_PROSTAGLANDIN_AND_LEUKOTRIENE_METABOLISM_IN_SENESCENCE_WP5321	0.0125261	0.145944	0.170004	0.726913	1.7188	25	CDKN1A PTGS2 PTGS1 CYSLTR1
REACTOME_REACTIONS_SPECIFIC_TO_THE_COMPLEX_N_GLYCAN_SYNTHESIS_PATHWAY	0.0126099	0.146299	0.177674	0.904156	1.66332	6	CHST10 MAN2A2
REACTOME_ACTIVATION_OF_IRF3_IRF7_MEDIATED_BY_TBK1_IKK_IKBKE	0.0127505	0.147445	0.17245	0.796451	1.73141	15	IRF7 IRF3 OPTN UBC
REACTOME_TCF_DEPENDENT_SIGNALING_IN_RESPONSE_TO_WNT	0.0128287	0.147866	0.229089	-0.431685	-1.48274	132	PSMD9 PSMD14 BTRC PSMD1 PSMC2 PPP2R5C CSNK2A1 PSMA3 PSMD11 PSMA2 FZD6 RBX1 PSMA5 PSMD2 RNF43 BCL9 PSMB4 CUL3 KLHL12 PSMC4 USP34 ASH2L CSNK1A1 PSMF1 PSMD8 TNKS2 CREBBP CTNNBIP1 TLE4 TLE3 TCF7L2 EP300 PSMB5 PSME3 PSMA6 TCF4 PSMD7 CTNNB1 PSMC3 PPP2R1A AKT2 PPP2CA TRRAP SOX4 LRP5 CSNK2A2 LGR4 PSMB2 PSMA1 PSME4 PPP2R5D APC
KEGG_MEDICUS_REFERENCE_ATR_P21_CELL_CYCLE_G2_M	0.0128972	0.147872	0.173713	0.877159	1.70341	8	CDKN1A
KEGG_NON_HOMOLOGOUS_END_JOINING	0.0129131	0.147872	0.188069	-0.787054	-1.75163	12	DNTT FEN1 DCLRE1C
REACTOME_COOPERATION_OF_PDCL_PHLP1_AND_TRIC_CCT_IN_G_PROTEIN_BETA_FOLDING	0.0131271	0.149835	0.193114	-0.660557	-1.71999	26	GNG11 CSNK2A1 CCT5 CCT6A CCT2
REACTOME_SIGNALING_BY_WNT	0.0131954	0.149983	0.238353	-0.390911	-1.43115	203	GNG11 PLCB1 PSMD9 PSMD14 BTRC PSMD1 PSMC2 AP2B1 PPP2R5C CSNK2A1 PSMA3 TMED5 AGO2 PPP3CA PSMD11 PSMA2 SMURF1 FZD6 RBX1 PSMA5 PSMD2 RNF43 BCL9 PSMB4 KRAS CUL3 KLHL12 PSMC4 USP34 ASH2L CSNK1A1 PSMF1 PSMD8 TNKS2 CREBBP PPP3R1
WP_DNA_MISMATCH_REPAIR	0.0132251	0.149983	0.191388	-0.679552	-1.72638	23	MLH1 PCNA RPA1 RFC4 MSH2 RFC3 LIG1 RFC5 POLE RPA2 RFC1 POLD2 POLE2
BIOCARTA_P53HYPOXIA_PATHWAY	0.0133049	0.150383	0.166521	0.756936	1.72208	20	CDKN1A HSPA1A DNAJB1 GADD45A NFKBIB AKT1 HSP90AA1
KEGG_CYTOSOLIC_DNA_SENSING_PATHWAY	0.0135274	0.150383	0.162191	0.684593	1.68717	32	IRF7 NFKBIA IL1B NFKBIB POLR1C IRF3
KEGG_MEDICUS_REFERENCE_TYPE_I_IFN_SIGNALING_PATHWAY	0.0135789	0.150383	0.168819	0.856685	1.7027	9	IRF7 TYK2 JAK1 EIF2AK2 STAT2
REACTOME_SIGNALING_BY_ROBO_RECEPTORS	0.0136014	0.150383	0.213388	-0.459513	-1.53085	105	PSMD9 PAK1 PSMD14 PSMD1 PSMC2 PSMA3 NCBP1 RBM8A SOS2 PSMD11 PSMA2 RBX1 PSMA5 PSMD2 USP33 PSMB4 PSMC4 NCK1 CLASP1 ABL1 CAP1 PSMF1 PSMD8 PRKACA CLASP2
REACTOME_SUMOYLATION_OF_SUMOYLATION_PROTEINS	0.0135397	0.150383	0.193114	-0.615884	-1.68799	34	NUP210 NUP98 UBE2I NUP93 NUP37 NUP107 NUP54 NUP205 SUMO2 NUP153 NUP214
WP_MYD88_DISTINCT_INPUTOUTPUT_PATHWAY	0.013516	0.150383	0.167659	0.80346	1.72424	14	TLR7 JUN
WP_OVERLAP_BETWEEN_SIGNAL_TRANSDUCTION_PATHWAYS_CONTRIBUTING_TO_LMNA_LAMINOPATHIES	0.0133995	0.150383	0.160147	0.6503	1.66827	40	JUNB CDKN1A LMNA
WP_TYPE_II_INTERFERON_SIGNALING	0.0133745	0.150383	0.163242	0.707869	1.70942	28	SOCS3 IFI6 IL1B IRF1 JAK1
HALLMARK_IL6_JAK_STAT3_SIGNALING	0.0137732	0.150582	0.155355	0.594173	1.62514	61	SOCS3 JUN IL1R1 CD9 LEPR LTBR IL1B IRF1 PIM1 STAT3 TYK2
KEGG_MEDICUS_VARIANT_AMPLIFIED_REL_TO_TRANSCRIPTION	0.0138318	0.150582	0.167659	0.875583	1.70035	8	BIRC3 BCL2A1 REL
REACTOME_ANTIGEN_PROCESSING_CROSS_PRESENTATION	0.0138329	0.150582	0.208827	-0.474509	-1.54305	89	PSMD9 PSMD14 PSMD1 SEC61B PSMC2 PSMA3 PSMD11 PSMA2 PSMA5 PSMD2 SEC22B SEC61G PSMB4 SNAP23 HMGB1 BTK PSMC4 PSMF1 PSMD8 TAP2 NCF2 VAMP8 PSMB5 PSME3 PSMA6 PSMD7 MYD88 PSMC3 IKBKG
REACTOME_DEGRADATION_OF_BETA_CATENIN_BY_THE_DESTRUCTION_COMPLEX	0.0136719	0.150582	0.206652	-0.49454	-1.57545	78	PSMD9 PSMD14 BTRC PSMD1 PSMC2 PPP2R5C PSMA3 PSMD11 PSMA2 RBX1 PSMA5 PSMD2 PSMB4 PSMC4 CSNK1A1 PSMF1 PSMD8 TLE4 TLE3 TCF7L2 PSMB5 PSME3 PSMA6 PSMD7 CTNNB1 PSMC3 PPP2R1A PPP2CA ZRANB1 PSMB2 PSMA1 PSME4 PPP2R5D APC
REACTOME_TRANSPORT_OF_MATURE_MRNAS_DERIVED_FROM_INTRONLESS_TRANSCRIPTS	0.0137475	0.150582	0.19671	-0.583582	-1.65696	42	NUP210 NUP98 NCBP1 NUP93 NUP37 NUP107 CPSF3 NUP54 NUP205 CPSF2 SYMPK NUP153 NUP214
BIOCARTA_ARENRF2_PATHWAY	0.0147353	0.155378	0.160147	0.783596	1.71776	16	JUN MAFF FOS
BIOCARTA_NFKB_PATHWAY	0.0146157	0.155378	0.160147	0.765827	1.70864	18	IL1R1 TNFAIP3 NFKBIA MAP3K14
BIOCARTA_SODD_PATHWAY	0.0143925	0.155378	0.164313	0.873709	1.69671	8	BIRC3
KEGG_MEDICUS_REFERENCE_ORGANIZATION_OF_THE_INNER_KINETOCHORE	0.0143583	0.155378	0.179054	-0.758815	-1.75351	14	CENPO CENPH CENPU CENPK
PID_HES_HEY_PATHWAY	0.0144903	0.155378	0.156279	0.678115	1.68877	34	ID1 NCOR2 MYB STAT3 MAML1 YY1 CD4
REACTOME_AKT_PHOSPHORYLATES_TARGETS_IN_THE_CYTOSOL	0.0146119	0.155378	0.161159	0.799634	1.71603	14	CDKN1A TSC2 AKT1 BAD
REACTOME_ESTROGEN_DEPENDENT_GENE_EXPRESSION	0.0148021	0.155378	0.147705	0.561144	1.59279	78	FOSB JUN FOS JUND MYB CCNT1 TNRC6A HSP90AA1 POLR2E USF2 YY1 NRIP1 EBAG9 TNRC6C CDK9 RUNX1
REACTOME_FORMATION_OF_PARAXIAL_MESODERM	0.0147175	0.155378	0.193114	-0.533608	-1.61041	58	PSMD9 PSMD14 PSMD1 PSMC2 PSMA3 PSMD11 PSMA2 PSMA5 PSMD2 SNW1 PSMB4 PSMC4 PSMF1 PSMD8 CREBBP EP300 PSMB5 PSME3 PSMA6 PSMD7 CTNNB1 PSMC3
REACTOME_INTERACTIONS_OF_REV_WITH_HOST_CELLULAR_PROTEINS	0.0147493	0.155378	0.186473	-0.601867	-1.66087	36	NUP210 NUP98 RANBP1 NUP93 RAN NUP37 NUP107 NUP54 NUP205
WP_DOPAMINERGIC_NEUROGENESIS	0.0147664	0.155378	0.162191	0.872636	1.69463	8	NR4A2 STAT3 CDKN1C
WP_PDGFRBETA_PATHWAY	0.0144256	0.155378	0.15722	0.700922	1.70051	29	JUN FOS STAT3 JAK1 RASA1 GRB2 SRF STAT6 EIF2AK2 MAPK3 ELK1 SOS1 STAT5B PRKCB STAT5A RAF1
WP_PROSTAGLANDIN_AND_LEUKOTRIENE_METABOLISM_IN_SENESCENCE_WP5122	0.0147576	0.155378	0.15722	0.735243	1.70984	23	CDKN1A PTGS2 PTGS1 CYSLTR1
KEGG_PROTEASOME	0.0149103	0.155588	0.188069	-0.592223	-1.66517	40	PSMD14 PSMD1 PSMC2 PSMA3 PSMD11 PSMA2 PSMA5 PSMD2 PSMB4 PSMC4 PSMF1 PSMD8 PSMB5 PSME3 PSMA6 PSMD7 PSMC3
REACTOME_INTERFERON_GAMMA_SIGNALING	0.0149045	0.155588	0.146922	0.556049	1.58413	80	IRF7 SOCS3 IRF1 IRF3 HLA-DQB1 JAK1 TRIM38 HLA-DPA1 PTPN6 HLA-C HLA-DQA1 CAMK2G PTAFR
REACTOME_CLASS_I_MHC_MEDIATED_ANTIGEN_PROCESSING_PRESENTATION	0.0152707	0.158878	0.252644	-0.337619	-1.2971	328	MGRN1 PSMD9 ERAP1 PSMD14 BTRC UBE2A FBXO21 ITCH PSMD1 SEC61B NPEPPS PSMC2 PSMA3 UBE2N SEC24B HERC2 UBE2Q2 HUWE1 PSMD11 SIAH1 ANAPC7 PSMA2 HERC1 LRRC41 SMURF1 RBX1 PSMA5 UBE2B PSMD2 CDC27 SEC22B TPP2 RNF138 SEC61G PSMB4 ANAPC4 SEC24D TRAF7 LMO7 RNF111 HECTD1 SNAP23 CUL3 HMGB1 BTK PSMC4 FBXW2 FBXO11 GLMN FBXO4 PSMF1 ZNRF2 PSMD8 TAP2 FBXO22 ANAPC10 SKP2 UBA3 KCTD7 KLHL22 HSPA5 PIK3C3 UBE2W BTBD1 NED…
WP_EBOLA_VIRUS_INFECTION_IN_HOST	0.0153614	0.159352	0.14247	0.520008	1.54175	107	IRF7 SOCS3 RHOB IRF3 BST2 ICAM2 PIK3CD HLA-DQB1 AKT1 REL FLNB ITGA5 ITGA6 VPS4A HLA-DMB VPS16 HLA-DPA1 CD300A HLA-C HLA-DQA1 TOP1
KEGG_MEDICUS_REFERENCE_HOMOLOGOUS_RECOMBINATION_IN_ICLR	0.0156837	0.161225	0.171214	-0.754937	-1.74455	14	MCM9 FANCI RPA1 FANCD2 BRCA1 BRIP1 BARD1 PALB2
REACTOME_INTRACELLULAR_SIGNALING_BY_SECOND_MESSENGERS	0.0156921	0.161225	0.132882	0.43298	1.42273	247	CDKN1A IER3 ESR2 EGR1 NR4A1 JUN PHC1 TSC2 RING1 PIP4K2C MECOM PIP4K2B TNRC6A PIK3CD AKT1 IRS2 THEM4 TRIM27 UBC LAMTOR3 PREX2 AHCYL1 CHD3
REACTOME_TRANSPORT_OF_THE_SLBP_DEPENDANT_MATURE_MRNA	0.0157248	0.161225	0.180468	-0.603961	-1.65731	35	NUP210 NUP98 NCBP1 NUP93 NUP37 NUP107 NUP54 NUP205
REACTOME_XENOBIOTICS	0.0157009	0.161225	0.15722	0.869902	1.68932	8	ARNT2
HALLMARK_COAGULATION	0.0158158	0.161688	0.143185	0.564861	1.59207	75	MAFF P2RY1 DUSP6 CD9 CLU MMP2 ISCU TIMP3 CAPN2 CFH SERPING1
REACTOME_INTERACTIONS_OF_VPR_WITH_HOST_CELLULAR_PROTEINS	0.0159784	0.162878	0.179054	-0.598869	-1.6526	36	NUP210 NUP98 KPNA1 NUP93 NUP37 SLC25A5 NUP107 NUP54 SLC25A6 NUP205
REACTOME_BETA_CATENIN_INDEPENDENT_WNT_SIGNALING	0.016085	0.163492	0.198584	-0.438772	-1.4886	119	GNG11 PLCB1 PSMD9 PSMD14 PSMD1 PSMC2 AP2B1 PSMA3 AGO2 PPP3CA PSMD11 PSMA2 SMURF1 FZD6 PSMA5 PSMD2 PSMB4 KRAS PSMC4
REACTOME_G_BETA_GAMMA_SIGNALLING_THROUGH_PI3KGAMMA	0.0161435	0.163546	0.170004	-0.715135	-1.73885	18	GNG11
REACTOME_SIGNALING_BY_LEPTIN	0.016183	0.163546	0.154446	0.852313	1.69401	9	SOCS3 LEPR IRS2 STAT3
HALLMARK_EPITHELIAL_MESENCHYMAL_TRANSITION	0.0167194	0.164621	0.136483	0.522229	1.54322	104	GADD45B JUN RHOB SAT1 TNFAIP3 MMP2 GADD45A ID2 TPM2 GLIPR1 ITGA5 TIMP3 MYL9 VIM
HALLMARK_OXIDATIVE_PHOSPHORYLATION	0.0164327	0.164621	0.208827	-0.395369	-1.42236	180	SUPV3L1 MTRR DLD NDUFB4 NDUFA9 HADHB IDH2 LRPPRC NDUFB5 IDH3B BDH2 SDHD PMPCA COX7A2 VDAC3 ATP6V0B NDUFAB1 MRPL15 SLC25A5 NDUFA4 NDUFC2 MPC1 ATP6V1D MDH2 SUCLG1 NDUFB1 NDUFA1 COX7A2L ACO2 AIFM1 NQO2 UQCRC2 TIMM10 VDAC1 ACADM SUCLA2 NDUFA6 SLC25A6 HSPA9 COX5A NDUFS1 DECR1 HCCS ACADSB OAT ATP6V1G1 ETFDH UQCRQ ATP6V1H PDHX DLAT IMMT TOMM22
KEGG_MEDICUS_PATHOGEN_KSHV_VGPCR_TO_GNB_G_PI3K_AKT_SIGNALING_PATHWAY	0.0164994	0.164621	0.167659	-0.721201	-1.73206	17	GNG11
PID_IL27_PATHWAY	0.0166757	0.164621	0.150129	0.770555	1.7044	17	IL1B STAT3 TYK2 JAK1 IL6ST IL12RB2 IL18 STAT2 IL27RA GATA3 STAT5A STAT4
REACTOME_APC_C_CDH1_MEDIATED_DEGRADATION_OF_CDC20_AND_OTHER_APC_C_CDH1_TARGETED_PROTEINS_IN_LATE_MITOSIS_EARLY_G1	0.0166712	0.164621	0.184916	-0.500049	-1.5626	70	PSMD9 PSMD14 PSMD1 PSMC2 PSMA3 PSMD11 ANAPC7 PSMA2 PSMA5 PSMD2 CDC27 PSMB4 ANAPC4 PSMC4 PSMF1 PSMD8 ANAPC10 SKP2
REACTOME_DEGRADATION_OF_AXIN	0.0166018	0.164621	0.180468	-0.553086	-1.62036	50	PSMD9 PSMD14 PSMD1 PSMC2 PSMA3 PSMD11 PSMA2 PSMA5 PSMD2 PSMB4 PSMC4 PSMF1 PSMD8 TNKS2
REACTOME_FOXO_MEDIATED_TRANSCRIPTION	0.0167561	0.164621	0.141767	0.612195	1.62508	50	CDKN1A KLF4 CITED2 SOD2 GADD45A BTG1 AKT1
REACTOME_SUMOYLATION_OF_UBIQUITINYLATION_PROTEINS	0.0165083	0.164621	0.177674	-0.593453	-1.65239	38	NUP210 NUP98 UBE2I PIAS2 NUP93 PIAS1 NUP37 NUP107 MDM2 NUP54 NUP205
WP_DISORDERS_OF_FOLATE_METABOLISM_AND_TRANSPORT	0.0166482	0.164621	0.166521	-0.734552	-1.74135	16	TYMS MTHFD2L DHFR MTHFD2 MTHFD1 SHMT2
WP_HEPATITIS_B_INFECTION	0.0164762	0.164621	0.136483	0.50302	1.5174	122	CDKN1A IRF7 JUN FOS MAP2K7 IRF3 ATF4 TAB2 PIK3CD AKT1 PTK2B DDX3X STAT3 TYK2 JAK1 NFATC2 BAD GRB2 DDB2 APAF1 MAPK14 CASP10 STAT6 STAT2 MAPK3 ELK1 CXCL8
WP_MITOCHONDRIAL_IMMUNE_RESPONSE_TO_SARSCOV2	0.0169671	0.166231	0.146922	0.740916	1.69803	21	TLR7 IRF7 IRF3 ECSIT PHB2 ACE
REACTOME_MISMATCH_REPAIR	0.0170656	0.166732	0.164313	-0.742349	-1.74032	15	MLH1 PCNA RPA1 MSH2 LIG1
REACTOME_TNFR1_INDUCED_PROAPOPTOTIC_SIGNALING	0.0171479	0.167073	0.145393	0.721126	1.69087	24	BIRC3 TNFAIP3 OPTN
PID_IL4_2PATHWAY	0.0172043	0.167161	0.141073	0.640906	1.64417	40	SOCS3 SELP MYB AKT1 IRS2 JAK1 GRB2 PTPN6 MAPK14 PARP14 STAT6
REACTOME_TICAM1_DEPENDENT_ACTIVATION_OF_IRF3_IRF7	0.0174857	0.16855	0.147705	0.813563	1.69864	12	IRF7 IRF3 OPTN UBC
REACTOME_TNF_RECEPTOR_SUPERFAMILY_TNFSF_MEMBERS_MEDIATING_NON_CANONICAL_NF_KB_PATHWAY	0.0175119	0.16855	0.146922	0.799435	1.69401	13	BIRC3 MAP3K14 LTBR
WP_CANONICAL_AND_NONCANONICAL_NOTCH_SIGNALING	0.0174641	0.16855	0.146922	0.779194	1.70811	16	NOTCH4 MAML1 MAML3
WP_TCELL_RECEPTOR_SIGNALING	0.0175384	0.16855	0.135863	0.563131	1.58328	74	JUN FOS NFKBIA PRKCQ MAP3K14 CD83 IL1B AKT1 PTK2B REL RIPK2 VIM LCP2 NFATC2 GRB2 CD4 MAPK14 MAP3K8 SH2B3 MAPK3
REACTOME_RESOLUTION_OF_AP_SITES_VIA_THE_MULTIPLE_NUCLEOTIDE_PATCH_REPLACEMENT_PATHWAY	0.017728	0.16991	0.165406	-0.665314	-1.70203	24	PCNA RPA1 RFC4 FEN1 RFC3 PARP2 LIG1 RFC5 POLE RPA2 APEX1 RFC1 POLD2 POLE2 PARP1 RPA3
BIOCARTA_EDG1_PATHWAY	0.017837	0.170491	0.162191	-0.702513	-1.72783	19	S1PR1 PLCB1 ASAH1
SA_TRKA_RECEPTOR	0.0178995	0.170626	0.145393	0.788996	1.6932	14	CDKN1A PIK3CD AKT1 GRB2
KEGG_MEDICUS_VARIANT_TEL_AML1_FUSION_TO_TRANSCRIPTIONAL_REPRESSION	0.0182466	0.173148	0.154446	-0.866524	-1.66527	6	MPO SIN3A HDAC2
REACTOME_SYNTHESIS_OF_PROSTAGLANDINS_PG_AND_THROMBOXANES_TX	0.0182623	0.173148	0.144646	0.833215	1.68952	10	PTGS2 PTGS1
REACTOME_BIOSYNTHESIS_OF_THE_N_GLYCAN_PRECURSOR_DOLICHOL_LIPID_LINKED_OLIGOSACCHARIDE_LLO_AND_TRANSFER_TO_A_NASCENT_PROTEIN	0.0185438	0.1749	0.175004	-0.501957	-1.55624	68	ST8SIA1 ALG2 DPAGT1 ALG11 SRD5A3 PGM3 GLB1 HK1 ALG5 ST3GAL6
REACTOME_RUNX3_REGULATES_CDKN1A_TRANSCRIPTION	0.0185463	0.1749	0.144646	0.874464	1.65451	7	CDKN1A ZFHX3
KEGG_PRION_DISEASES	0.0187818	0.176649	0.139051	0.73259	1.69341	22	EGR1 HSPA1A IL1B STIP1 PRNP
WP_NOTCH_SIGNALING_WP268	0.0188806	0.177106	0.135863	0.660231	1.65685	35	NOTCH4 NCOR2 DTX3 MAML1 MAML3
REACTOME_SIGNALING_BY_RECEPTOR_TYROSINE_KINASES	0.0190024	0.177597	0.11632	0.395492	1.35381	380	ID1 JUNB EGR1 FOSB FOSL1 FOS DUSP6 MATK HSPB1 JUND ID2 TAB2 AP2A1 ELMO1 AKT1 PTK2B RBFOX2 IRS2 STAT3 THEM4 UBC WASF2 WWOX AHCYL1 HSP90AA1 POLR2E RASA1 DUSP3 RALA NCKAP1L MDK GRB2 PTPN6 TNK2 CALM1 CDC37 PAK2 SRF KLB MAPK14 STAM2 RAB4A SPINT1 ATP6V1A TEC SH2B3 STAT6 LYL1 MAPKAPK3 ATP6V0E1 FLT3LG TIA1 MAPK3 RAP1A COL24A1 ELK1 COL9A2 SPRY1 GAB2 PSEN1 EREG MAPK12 RAC1 WASF1 COL9A3 PPP2CB SOS1 STAT5B F…
WP_MODULATORS_OF_TCR_SIGNALING_AND_T_CELL_ACTIVATION	0.0190337	0.177597	0.132882	0.607078	1.61149	50	TNFAIP3 NFKBIA PRKCQ MAP3K14 AKT1 REL LCP2 GRB2 GNA13 PTPN6 MAP3K8 SH2B3
REACTOME_G_ALPHA_S_SIGNALLING_EVENTS	0.0191949	0.178629	0.170004	-0.515078	-1.56939	62	GNG11 PDE4D PRKAR1A
WP_ANDROGEN_RECEPTOR_SIGNALING	0.0192517	0.178686	0.129015	0.547216	1.55896	80	CDKN1A JUN RHOB TGFB1I1 NCOR2 AKT1 STAT3 NR2C2
PID_NOTCH_PATHWAY	0.0196625	0.179589	0.131183	0.620364	1.61979	45	CDKN1A NOTCH4 NCOR2 MAML1
REACTOME_DNA_REPAIR	0.0194726	0.179589	0.208827	-0.353197	-1.33522	264	DNA2 MLH1 FANCI PCNA ASCC1 ACTL6A RPA1 UBE2I RFC4 UBE2N MAPK8 HERC2 POLR2A RAD23A FEN1 RBX1 MBD4 UBE2B PIAS1 RAD1 NBN ERCC3 WRN RAD51C RAD18 MCRS1 RNF111 POLR2K CDK7 MSH2 TIMELESS SUMO3 RFC3 COPS4 GTF2H3 CLSPN ABL1 PARP2 FANCD2 DTL FIGNL1 BRCA1 BRIP1 LIG1 DCLRE1C HUS1 XAB2 BRCC3 RAD51AP1 TP53BP1 RAD51 ELL CCNA2 RFC5 ERCC2 BARD1 REV3L GTF2H5 USP10 FANCB PALB2 ACTB ERCC8 DDB1 SUMO2 XPA XRCC5 SPRTN …
REACTOME_ENDOGENOUS_STEROLS	0.0196945	0.179589	0.139051	0.809676	1.69052	12	ARNT2
REACTOME_GPER1_SIGNALING	0.0197448	0.179589	0.159153	-0.611296	-1.64046	31	GNG11 PRKAR1A
REACTOME_SENESCENCE_ASSOCIATED_SECRETORY_PHENOTYPE_SASP	0.0197563	0.179589	0.131183	0.628494	1.62424	42	CDKN1A JUN FOS STAT3 UBC UBE2E1
WP_CILIARY_LANDSCAPE	0.0195736	0.179589	0.193114	-0.386244	-1.4005	190	MCM4 WEE1 MCM7 MCM9 IFT20 NDUFA9 EIF5B BBS9 RAB2A DYNC1I2 MCM3 RMND5A LRPPRC MCM6 DYNC1LI1 EXOSC9 DOCK5 GLB1 IFT57 LZTFL1 MSH2 MCM2 PSMC4 HDAC2 COPS4 MCM10 MCM5 CLUAP1 RHBDD2 PSMD8 CEP97 BBS7 AAR2 CREBBP SMC4
WP_OLIGODENDROCYTE_SPECIFICATION_AND_DIFFERENTIATION_LEADING_TO_MYELIN_COMPONENTS_FOR_CNS	0.0196703	0.179589	0.140389	0.872665	1.6511	7	CXCL2 IL1B
WP_SENESCENCEASSOCIATED_SECRETORY_PHENOTYPE_SASP	0.0197563	0.179589	0.131183	0.628494	1.62424	42	CDKN1A JUN FOS STAT3 UBC UBE2E1
REACTOME_MITOCHONDRIAL_PROTEIN_DEGRADATION	0.0198582	0.180051	0.17245	-0.474658	-1.52092	82	DLD ALDH18A1 TRIAP1 PCCB IDH2 MRPL32 ME2 PMPCA SPG7 TFAM DBT MRPS2 SLC25A5 SMDT1 MDH2 ACO2 UQCRC2 TIMM10 PRKACA SHMT2 SLC25A6 HSPA9 COX5A NDUFS1 ACADSB UQCRQ STAR SSBP1
WP_LEPTIN_SIGNALING	0.0200918	0.181702	0.127457	0.56731	1.57408	67	SOCS3 LEPR IL1B KPNA4 AKT1 REL STAT3 JAK1 SOCS2 BAD GRB2 EIF4EBP1 ACACB MAPK14 SH2B1 GSK3A MAPK3 ELK1 RAC1 BCL2L1 SOS1 STAT5B PTPN1 RAF1 BAX CISH
KEGG_MEDICUS_PATHOGEN_HSV_GD_TO_HVEM_NFKB_SIGNALING_PATHWAY	0.0205365	0.181943	0.136483	0.818863	1.6837	11	BIRC3 NFKBIA TRAF5
REACTOME_ABC_TRANSPORTER_DISORDERS	0.0202375	0.181943	0.166521	-0.50585	-1.55933	66	PSMD9 PSMD14 PSMD1 PSMC2 PSMA3 PSMD11 PSMA2 PSMA5 PSMD2 PSMB4 DERL1 DERL3 PSMC4 PSMF1 PSMD8 SEL1L PSMB5 DERL2 PSME3 PSMA6 PSMD7
REACTOME_HEDGEHOG_LIGAND_BIOGENESIS	0.0204082	0.181943	0.163242	-0.529531	-1.58269	55	PSMD9 PSMD14 PSMD1 PSMC2 PSMA3 PSMD11 PSMA2 PSMA5 PSMD2 PSMB4 ADAM17 PSMC4 PSMF1 PSMD8 SEL1L PSMB5 DERL2 PSME3 PSMA6 PSMD7 PSMC3
REACTOME_RUNX1_REGULATES_TRANSCRIPTION_OF_GENES_INVOLVED_IN_DIFFERENTIATION_OF_KERATINOCYTES	0.0206343	0.181943	0.138395	0.88476	1.62764	6	SOCS3
WP_CATABOLISM_OF_SKELETAL_MUSCLE_IN_CACHEXIA	0.0205198	0.181943	0.131183	0.668355	1.65591	33	IL1R1 NFKBIA IL1B AKT1 REL STAT3 JAK1 IL6R
WP_DNA_REPAIR_PATHWAYS_FULL_NETWORK	0.0206093	0.181943	0.173713	-0.430905	-1.4579	115	MLH1 FANCI PCNA RPA1 RFC4 RAD23A APEX2 FEN1 RBX1 MBD4 NBN ERCC3 WRN RAD51C CDK7 MSH2 HMGB1 RFC3 GTF2H3 PARP2 FANCD2 BRCA1 BRIP1 LIG1 DCLRE1C RAD51 RFC5 ERCC2 REV3L GTF2H5 FANCB PALB2 ERCC8 DDB1 XPA XRCC5 TDG ATR POLE RPA2 APEX1 FANCM RFC1 XPC
WP_GANGLIO_SPHINGOLIPID_METABOLISM	0.0202064	0.181943	0.1485	-0.819661	-1.67395	8	ST8SIA1 SLC33A1
WP_LUNG_PATHOLOGY_OF_COVID19	0.0204613	0.181943	0.137112	0.845443	1.68036	9	TLR7 IL1B IRF3
WP_NONSMALL_CELL_LUNG_CANCER	0.0205887	0.181943	0.12695	0.579667	1.5797	60	GADD45B CDKN1A GADD45A PIK3CD AKT1 STAT3 BAD GRB2 E2F3 DDB2 GADD45G FOXO3 MAPK3
WP_TCELL_ANTIGEN_RECEPTOR_TCR_PATHWAY_DURING_STAPHYLOCOCCUS_AUREUS_INFECTION	0.0204449	0.181943	0.12849	0.614503	1.61192	46	JUN FOS NFKBIA PRKCQ MAP3K14 MAP2K7 AKT1 LCP2 NFATC2 GRB2 PTPN6 CD4 CALM1
BIOCARTA_EGFR_SMRTE_PATHWAY	0.0208333	0.182456	0.135863	0.844761	1.679	9	THRA NCOR2 ZBTB16
BIOCARTA_RANKL_PATHWAY	0.0207988	0.182456	0.135251	0.806006	1.68286	12	FOSL1 FOS
REACTOME_DISEASES_ASSOCIATED_WITH_N_GLYCOSYLATION_OF_PROTEINS	0.0208477	0.182456	0.150964	-0.687569	-1.70104	20	ALG2 DPAGT1 ALG11 GLB1
BIOCARTA_PROTEASOME_PATHWAY	0.020998	0.183316	0.149308	-0.695533	-1.71066	19	UBE2A PSMA3 RPN2 RPN1 PSMA2 PSMA5 PSMB4
PID_AR_TF_PATHWAY	0.0212066	0.184681	0.126448	0.616201	1.60446	44	EGR1 JUN REL DNAJA1 NR2C2 HSP90AA1 GATA2 RCHY1 TRIM24 MAPK14
KEGG_MEDICUS_REFERENCE_CXCR_GNB_G_PI3K_AKT_SIGNALING_PATHWAY	0.0213004	0.185041	0.147705	-0.701844	-1.70653	18	GNG11
REACTOME_HEDGEHOG_OFF_STATE	0.0214832	0.186165	0.168819	-0.448638	-1.47656	97	PSMD9 PSMD14 BTRC ITCH PSMD1 PRKAR1A PSMC2 PSMA3 PSMD11 PSMA2 RBX1 PSMA5 PSMD2 IFT57 PSMB4 PSMC4 WDR19 TUBA1B CSNK1A1 PSMF1 PSMD8 PRKACA
REACTOME_HSP90_CHAPERONE_CYCLE_FOR_STEROID_HORMONE_RECEPTORS_SHR_IN_THE_PRESENCE_OF_LIGAND	0.0215354	0.186165	0.125463	0.615306	1.60213	44	HSPA1B HSPA1A DNAJB1 TUBB4B TUBA1A STIP1 DNAJA1 HSP90AA1 TUBA4A
BIOCARTA_TSP1_PATHWAY	0.0219183	0.189012	0.132882	0.869644	1.64539	7	JUN FOS
KEGG_MEDICUS_PATHOGEN_HPV_E6_TO_NOTCH_SIGNALING_PATHWAY_N00382	0.0221354	0.189494	0.131742	0.842065	1.67365	9	NOTCH4 MAML1 MAML3
REACTOME_RHOBTB2_GTPASE_CYCLE	0.0220674	0.189494	0.147705	-0.669967	-1.68702	22	RHOBTB2 PHIP CCT6A CCT2 TMOD3 CUL3 SRRM1 DBN1
WP_P53_TRANSCRIPTIONAL_GENE_NETWORK	0.0221281	0.189494	0.120855	0.555936	1.55671	71	CDKN1A ZMAT3 SAT1 BTG2 TSC2 GADD45A SESN1 DRAM1 DDIT4 PRKAB2
WP_MELANOMA	0.0222868	0.190328	0.122184	0.586848	1.58262	56	GADD45B CDKN1A FOS GADD45A PIK3CD AKT1 LAMTOR3 PREX2 CALM3 BAD GRB2 E2F3 CALM1 DDB2
REACTOME_INTERLEUKIN_6_FAMILY_SIGNALING	0.0223758	0.190627	0.129547	0.76396	1.67472	16	SOCS3 STAT3 TYK2 JAK1 IL6R
KEGG_CITRATE_CYCLE_TCA_CYCLE	0.022567	0.190993	0.146922	-0.648124	-1.66883	25	DLD IDH2 IDH3B SDHD MDH2 SUCLG1 ACO2 SUCLA2
KEGG_MEDICUS_REFERENCE_NOTCH_PROTEOLYTIC_ACTIVATION	0.0226895	0.190993	0.129547	0.824781	1.67241	10	NOTCH4
REACTOME_HEDGEHOG_ON_STATE	0.0226838	0.190993	0.158178	-0.488666	-1.52703	70	PSMD9 PSMD14 ITCH PSMD1 PSMC2 PSMA3 PSMD11 PSMA2 SMURF1 RBX1 PSMA5 PSMD2 PSMB4 CUL3 PSMC4 CSNK1A1 PSMF1 PSMD8
WP_PROSTAGLANDIN_SIGNALING	0.022476	0.190993	0.129015	0.755831	1.67183	17	IRF7 IL1B
WP_TNFALPHA_SIGNALING	0.0225945	0.190993	0.118318	0.533747	1.53046	83	BIRC3 JUN TNFAIP3 NFKBIA MAP3K14 MAP2K7 NFKBIB TAB2 AKT1 REL HSP90AA1 BAD GRB2 CDC37 APAF1 MAP3K8 SMPD2
KEGG_MEDICUS_ENV_FACTOR_METALS_TO_JNK_SIGNALING_PATHWAY	0.0232297	0.194785	0.129015	0.86697	1.64033	7	JUN FOS MAP2K7
REACTOME_PCNA_DEPENDENT_LONG_PATCH_BASE_EXCISION_REPAIR	0.0232505	0.194785	0.143185	-0.676071	-1.68871	21	PCNA RPA1 RFC4 FEN1 RFC3 LIG1 RFC5 POLE RPA2 APEX1 RFC1 POLD2 POLE2
WP_EICOSANOID_SYNTHESIS	0.0234973	0.196386	0.126448	0.768896	1.67151	15	PTGS2 PTGS1 ALOX15B PLA2G4A PLA2G6
REACTOME_SIGNALING_BY_ALK_IN_CANCER	0.0235643	0.196481	0.116711	0.545043	1.54355	77	JUNB CDKN1A JUN MCL1 BCL2A1 STAT3 UBC TYK2 MYH9 GRB2 PTPN6 TPM3 GCC2 DCTN1 TNRC6C SQSTM1
KEGG_MEDICUS_PATHOGEN_HBV_LHBS_TO_PKC_ERK_SIGNALING_PATHWAY	0.0238668	0.198066	0.126448	0.808584	1.66256	11	JUN FOS
REACTOME_POTASSIUM_CHANNELS	0.0238153	0.198066	0.144646	-0.614369	-1.63199	30	GNG11
KEGG_GLYCOSPHINGOLIPID_BIOSYNTHESIS_GLOBO_SERIES	0.0241462	0.199446	0.136483	-0.771075	-1.6832	11	ST8SIA1 HEXA
REACTOME_STABILIZATION_OF_P53	0.0241058	0.199446	0.149308	-0.535259	-1.57621	51	PSMD9 PSMD14 PSMD1 PSMC2 PSMA3 PSMD11 PSMA2 PSMA5 PSMD2 PSMB4 PSMC4 MDM2 PSMF1 PSMD8
REACTOME_REGULATION_OF_RAS_BY_GAPS	0.0242602	0.19992	0.150964	-0.506939	-1.54459	62	PSMD9 PSMD14 PSMD1 PSMC2 PSMA3 PSMD11 PSMA2 RBX1 PSMA5 PSMD2 PSMB4 KRAS CUL3 PSMC4 PSMF1 PSMD8
REACTOME_SEMA4D_INDUCED_CELL_MIGRATION_AND_GROWTH_CONE_COLLAPSE	0.0244034	0.200029	0.123095	0.737898	1.66317	19	RHOB LIMK1 MYL9 MYH9
WP_LDLRAD4_AND_WHAT_WE_KNOW_ABOUT_IT	0.0244425	0.200029	0.134647	-0.834146	-1.64916	7	TGFBR2 SMAD2
WP_LEPTININSULIN_SIGNALING_OVERLAP	0.0244436	0.200029	0.124027	0.789904	1.67381	13	SOCS3 LEPR AKT1 IRS2 STAT3 SOCS2
REACTOME_NUCLEAR_EVENTS_MEDIATED_BY_NFE2L2	0.0246809	0.201503	0.154446	-0.468342	-1.50068	82	PSMD9 PSMD14 BTRC PSMD1 PSMC2 PSMA3 PSMD11 PSMA2 RBX1 PSMA5 PSMD2 PSMB4 PSMC4 PSMF1 G6PD PSMD8 CREBBP TXN TKT EP300 PSMB5 PSME3 PSMA6 PSMD7 PSMC3 BCL2
REACTOME_DISEASES_OF_IMMUNE_SYSTEM	0.0248469	0.202046	0.120421	0.701797	1.64555	24	TLR7 NFKBIA
WP_DNA_DAMAGE_RESPONSE_ONLY_ATM_DEPENDENT	0.0248619	0.202046	0.112604	0.52908	1.52088	85	CDKN1A FOSL1 JUN SOD2 PIK3CD AKT1 PIK3C2A PIK3C2B BAD CCND3 GRB2 PPP2R5E
REACTOME_NOTCH_HLH_TRANSCRIPTION_PATHWAY	0.0249303	0.202136	0.119991	0.692017	1.64556	26	NOTCH4 NCOR2 MAML1 MAML3
WP_ADHD_AND_AUTISM_ASD_PATHWAYS	0.0251046	0.203082	0.170004	-0.372059	-1.36117	199	CNTNAP2 GK TYMS MTHFD2L DHFR MTRR ULK1 ADSL TSC1 PRKAR1A ATG10 RB1CC1 INSR DNMT1 CCT6A ATG3 DLG1 DLG3 NADSYN1 ATG13 CD320 MTHFD2 ABL1 CNR2 MTHFD1 PTS PIK3R3 PRKACA SHMT2 TPH1 PIK3C3 PRKCD ATG7 DLG5 BECN1
BIOCARTA_41BB_PATHWAY	0.0255009	0.205237	0.121293	0.765197	1.66347	15	JUN NFKBIA MAP4K5
REACTOME_SLC_TRANSPORTER_DISORDERS	0.0255455	0.205237	0.146922	-0.507615	-1.54073	61	NUP210 NUP98 NUP93 SLC16A1 SLC33A1 NUP37 NUP107 HK1 SLC35A3 SLC20A2 SLC17A5 NUP54 SLC40A1 NUP205 SLC12A6 NUP153 NUP214 SLC4A4 SLC9A9
WP_BIOGENIC_AMINE_SYNTHESIS	0.025522	0.205237	0.124979	0.898301	1.59966	5	ACHE
REACTOME_CGMP_EFFECTS	0.0256696	0.205766	0.122184	0.834306	1.65822	9	PRKG1 PRKG2
REACTOME_CHAPERONE_MEDIATED_AUTOPHAGY	0.0257386	0.205851	0.120421	0.747047	1.6524	17	HBB UBC HSP90AA1 VIM ARL13B
REACTOME_TRANSCRIPTIONAL_AND_POST_TRANSLATIONAL_REGULATION_OF_MITF_M_EXPRESSION_AND_ACTIVITY	0.0260014	0.207482	0.11791	0.706077	1.64202	23	ID1
WP_NCRNAS_INVOLVED_IN_WNT_SIGNALING_IN_HEPATOCELLULAR_CARCINOMA	0.0261694	0.208351	0.113319	0.605635	1.58866	46	KLF4 FOSL1 JUN
HALLMARK_MITOTIC_SPINDLE	0.0262329	0.208387	0.166521	-0.373596	-1.358	193	DOCK4 NUSAP1 PDLIM5 KNTC1 TBCD TSC1 VCL LRPPRC TUBGCP5 SSH2 CDC27 FGD6 EZR DLG1 TRIO KIF11 TOP2A KIF1B DST NCK1 KIF5B CLASP1 ABL1 BUB1 ITSN1 TIAM1 SMC1A KIF2C SMC4 KATNB1 ARFGEF1 NIN HOOK3 ARHGEF7 ARHGAP29 MID1IP1 FSCN1 ACTN4 TPX2 CDK1 GEMIN4 ARHGAP27 ARL8A EPB41 ANLN DLGAP5 SPTBN1 CENPJ CNTRL RAPGEF6 GSN SPTAN1
KEGG_MEDICUS_REFERENCE_REGULATION_OF_NLRP3_INFLAMMASOME_SIGNALING_PATHWAY_NLRP3_INHIBITION	0.0262954	0.208413	0.123095	0.895574	1.5948	5	GPSM3 CARD8 PYCARD
WP_SELENIUM_METABOLISM_AND_SELENOPROTEINS	0.026444	0.209121	0.11632	0.691989	1.63623	25	JUN FOS
BIOCARTA_STATHMIN_PATHWAY	0.0267285	0.210427	0.130631	-0.729329	-1.68538	14	STMN1 PRKAR1A UHMK1 RB1CC1 HSPA5 CDK1 PRKAR2B
REACTOME_GASTRULATION	0.0267112	0.210427	0.146922	-0.473723	-1.50248	76	PSMD9 PSMD14 PSMD1 SMAD2 PSMC2 PSMA3 PSMD11 PSMA2 PSMA5 PSMD2 SNW1 PSMB4 PSMC4 PSMF1 PSMD8 CREBBP TCF7L2 EP300 PSMB5 PSME3 PSMA6 PSMD7 CTNNB1 PSMC3
BIOCARTA_AHSP_PATHWAY	0.0269159	0.210961	0.119566	0.844892	1.64075	8	HBB
REACTOME_REGULATION_OF_PTEN_GENE_TRANSCRIPTION	0.0268608	0.210961	0.111212	0.582557	1.56528	55	EGR1 JUN PHC1 RING1 MECOM LAMTOR3 CHD3 RRAGD LAMTOR4 LAMTOR1 BMI1 MAPK3
KEGG_MEDICUS_REFERENCE_NON_HOMOLOGOUS_END_JOINING	0.0272124	0.211134	0.129547	-0.738887	-1.67491	13	DNTT DCLRE1C TP53BP1
KEGG_MEDICUS_REFERENCE_TLR4_IRF3_7_SIGNALING_PATHWAY	0.0271637	0.211134	0.119146	0.8574	1.62222	7	IRF7 IRF3
KEGG_MISMATCH_REPAIR	0.0271462	0.211134	0.132882	-0.650109	-1.65158	23	MLH1 PCNA RPA1 RFC4 MSH2 RFC3 LIG1 RFC5 SSBP1 RPA2 RFC1
REACTOME_SMALL_INTERFERING_RNA_SIRNA_BIOGENESIS	0.0272374	0.211134	0.12797	-0.791427	-1.6588	9	TSNAX AGO2 PRKRA TSN
WP_OXIDATIVE_DAMAGE_RESPONSE	0.0272027	0.211134	0.113682	0.666559	1.62916	30	CDKN1A GADD45A CDKN1C BAD TNK2 APAF1 TDP2 C2
KEGG_MEDICUS_VARIANT_MUTATION_CAUSED_ABBERANT_ATXN2_3_TO_MGLUR5_CA2_APOPTOTIC_PATHWAY	0.027303	0.211179	0.129547	-0.713568	-1.6916	16	PLCB1 VDAC3 ATXN3 SLC25A5 MCU VDAC1 SLC25A6
WP_CANONICAL_AND_NONCANONICAL_TGFB_SIGNALING	0.0274336	0.211725	0.129015	-0.738733	-1.67456	13	TGFBR2 SMAD2 MAPK8
REACTOME_RHOBTB_GTPASE_CYCLE	0.0275629	0.212258	0.134647	-0.585485	-1.60467	34	RHOBTB2 PHIP CCT6A CCT2 TMOD3 CUL3 SRRM1 COPS4 DBN1
WP_15Q11Q13_COPY_NUMBER_VARIATION	0.0276463	0.212437	0.136483	-0.571437	-1.58291	37	CXADR FANCI SIN3A
KEGG_MEDICUS_REFERENCE_NLRP1_INFLAMMASOME_SIGNALING_PATHWAY	0.0280356	0.21496	0.119146	0.892913	1.59006	5	IL1B NLRP1 PYCARD IL18
PID_DNA_PK_PATHWAY	0.0281909	0.215467	0.127457	-0.712478	-1.68902	16	DNTT APLF CSNK2A1 APTX
PID_ERB_GENOMIC_PATHWAY	0.0285294	0.215467	0.115167	0.791666	1.65292	12	ESR2
REACTOME_NITRIC_OXIDE_STIMULATES_GUANYLATE_CYCLASE	0.028408	0.215467	0.115548	0.817094	1.65683	10	PRKG1 PRKG2
REACTOME_NUCLEAR_IMPORT_OF_REV_PROTEIN	0.0284064	0.215467	0.132309	-0.589465	-1.60382	33	NUP210 NUP98 NUP93 RAN NUP37 NUP107 NUP54 NUP205
REACTOME_TRAF6_MEDIATED_IRF7_ACTIVATION_IN_TLR7_8_OR_9_SIGNALING	0.028408	0.215467	0.115548	0.81719	1.65702	10	TLR7 IRF7 UBC
WP_BMP_SIGNALING_IN_EYELID_DEVELOPMENT	0.0284598	0.215467	0.115932	0.829986	1.64964	9	JUN
WP_RAS_AND_BRADYKININ_PATHWAYS_IN_COVID19	0.0284921	0.215467	0.115548	0.801372	1.64774	11	PRKG1 IL1B SERPING1 ACE
WP_ANTIVIRAL_AND_ANTIINFLAMMATORY_EFFECTS_OF_NRF2_ON_SARSCOV2_PATHWAY	0.02869	0.216217	0.113682	0.734013	1.63766	18	NFKBIA IL1B IRF3 PRKG2
REACTOME_CYTOCHROME_P450_ARRANGED_BY_SUBSTRATE_TYPE	0.0287871	0.216486	0.111901	0.707458	1.63532	22	ARNT2
REACTOME_PRE_NOTCH_EXPRESSION_AND_PROCESSING	0.0290021	0.217632	0.10763	0.603255	1.57512	45	NOTCH4 JUN TNRC6A MAML1 MAML3 ATP2A3 E2F3 TFDP2 TNRC6C
REACTOME_RESOLUTION_OF_SISTER_CHROMATID_COHESION	0.0290629	0.217632	0.145393	-0.42833	-1.43382	108	CENPO KNTC1 NUP98 PDS5B DYNC1I2 PPP2R5C CENPH DYNC1LI1 CENPU CENPK RCC2 NUP37 NUP107 KIF2A CLASP1 TUBA1B BUB1 KIF18A SMC1A KIF2C CLASP2 CDK1 PMF1 HDAC8 ZWINT SPC25 STAG2 BUB1B NDE1 PPP2R1A DSN1 PPP2CA BUB3 CENPI CDC20 CKAP5 CDCA5 MAPRE1 NDEL1 CENPE PPP2R5D RANGAP1 PPP2R1B B9D2 CENPN ITGB3BP
KEGG_MEDICUS_REFERENCE_MISMATCH_REPAIR	0.0295359	0.220239	0.12797	-0.627416	-1.63369	26	MLH1 PCNA RPA1 RFC4 MSH2 RFC3 LIG1 RFC5 POLE RPA2 RFC1 POLD2 POLE2
WP_BRAINDERIVED_NEUROTROPHIC_FACTOR_BDNF_SIGNALING	0.0295225	0.220239	0.102168	0.497613	1.47048	104	EGR1 JUN FOS NFKBIA TSC2 AKT1 PTK2B IRS2 STAT3 BAD GRB2 EIF4EBP1 ACACB MAPK14 SQSTM1 SH2B1 FOXO3 MAPK3 RAP1A ELK1
REACTOME_TNFR1_INDUCED_NF_KAPPA_B_SIGNALING_PATHWAY	0.029769	0.221509	0.108573	0.660929	1.6154	30	BIRC3 TNFAIP3 OPTN TAB2 UBC
WP_SERINE_METABOLISM	0.0300946	0.22346	0.121293	-0.799919	-1.63363	8	TYMS DHFR SHMT2 PHGDH
KEGG_MEDICUS_REFERENCE_NUCLEAR_INITIATED_ESTROGEN_SIGNALING_PATHWAY	0.0304673	0.225752	0.112251	0.837715	1.62681	8	ESR2
REACTOME_METABOLISM_OF_FOLATE_AND_PTERINES	0.0309256	0.227238	0.121293	-0.72225	-1.66902	14	MTHFD2L DHFR MTHFD2 MTHFD1 SHMT2
REACTOME_REGULATED_NECROSIS	0.0309094	0.227238	0.103804	0.586039	1.55564	50	BIRC3 TNFSF10 GSDMD FLOT2 IL1B IRF1 PELI1 UBC FLOT1 CHMP2A HSP90AA1
REACTOME_RESPONSE_OF_EIF2AK1_HRI_TO_HEME_DEFICIENCY	0.0308676	0.227238	0.110201	0.764959	1.64161	14	ATF3 PPP1R15A ATF4
REACTOME_TRANSLOCATION_OF_SLC2A4_GLUT4_TO_THE_PLASMA_MEMBRANE	0.0308214	0.227238	0.103526	0.56949	1.54389	58	KIF3B TUBB4B TUBA1A RAB13 AKT1 RAB10 VAMP2 PRKAB2 RALA EXOC1 TUBA4A MYH9 KIFAP3 CALM1 LNPEP YWHAG RAB4A PRKAG2 RAC1 TUBB4A
WP_CYTOSOLIC_DNASENSING_PATHWAY	0.0311379	0.228323	0.103526	0.591083	1.56102	48	IRF7 NFKBIA IL1B NFKBIB POLR1C IRF3 POLR2E PYCARD CASP10 ADAR IL18
REACTOME_DEFECTIVE_EXT2_CAUSES_EXOSTOSES_2	0.03125	0.22867	0.117506	-0.837862	-1.61019	6	EXT2 AGRN
WP_INTERLEUKIN1_IL1_STRUCTURAL_PATHWAY	0.0314599	0.229729	0.10325	0.598383	1.5624	45	IRF7 FOS IL1R1 NFKBIA MAP3K14 MAP2K7 NFKBIB TAB2
KEGG_MEDICUS_REFERENCE_OKAZAKI_FRAGMENT_MATURATION	0.0315423	0.229855	0.119146	-0.755954	-1.65019	11	DNA2 PCNA FEN1 LIG1
KEGG_MEDICUS_ENV_FACTOR_METALS_TO_RAS_ERK_SIGNALING_PATHWAY	0.0316584	0.230225	0.109216	0.786056	1.6412	12	JUN FOS
REACTOME_NPAS4_REGULATES_EXPRESSION_OF_TARGET_GENES	0.0318761	0.231332	0.108256	0.752714	1.63633	15	ARNT2 FOS NAMPT
KEGG_ARACHIDONIC_ACID_METABOLISM	0.0323591	0.234354	0.104939	0.680575	1.60924	25	PTGS2 PTGS1 EPHX2 ALOX15B PLA2G4A
REACTOME_SEMA4D_IN_SEMAPHORIN_SIGNALING	0.0324732	0.234506	0.105228	0.700149	1.61842	22	RHOB LIMK1 MYL9 MYH9
WP_GASTRIC_CANCER_NETWORK_1	0.032513	0.234506	0.119566	-0.672555	-1.65415	19	MCM4 ACTL6A NUP107 TOP2A
WP_DNA_DAMAGE_RESPONSE	0.0326714	0.235167	0.100099	0.556312	1.52159	61	GADD45B CDKN1A GADD45A SESN1 AKT1
REACTOME_DECTIN_1_MEDIATED_NONCANONICAL_NF_KB_SIGNALING	0.0328084	0.235482	0.12849	-0.5058	-1.51739	56	PSMD9 PSMD14 BTRC PSMD1 PSMC2 PSMA3 PSMD11 PSMA2 PSMA5 PSMD2 PSMB4 PSMC4 PSMF1 PSMD8 UBA3
SIG_CD40PATHWAYMAP	0.0328486	0.235482	0.10325	0.655465	1.60205	30	DUSP1 NFKBIA MAP2K7 NFKBIB PIK3CD TRAF5 MAPK14 SYT1 MAPK3
BIOCARTA_CK1_PATHWAY	0.0329622	0.235817	0.116711	-0.763295	-1.62951	10	PLCB1 PRKAR1A PPP3CA
PID_HIV_NEF_PATHWAY	0.0330479	0.235952	0.102976	0.648239	1.59758	32	BIRC3 NFKBIA MAP3K14 MAP2K7
BIOCARTA_IL2RB_PATHWAY	0.0333904	0.236559	0.102435	0.647764	1.5964	32	SOCS3 FOS AKT1 JAK1 BAD GRB2 PTPN6 MAPK3 SOS1 STAT5B SYK STAT5A RAF1
KEGG_MEDICUS_REFERENCE_RIG_I_IRF7_3_SIGNALING_PATHWAY	0.0332961	0.236559	0.107015	0.822222	1.63421	9	IRF7 IRF3
WP_GLIOBLASTOMA_SIGNALING	0.0334013	0.236559	0.0979108	0.538076	1.50864	72	CDKN1A PRKCQ TSC2 MAP2K7 PIK3CD AKT1 PIK3C2A PIK3C2B
WP_GLYCOSYLATION_AND_RELATED_CONGENITAL_DEFECTS	0.0333803	0.236559	0.120421	-0.629715	-1.62143	25	ALG2 DPAGT1 ALG11 SRD5A3
BIOCARTA_TCR_PATHWAY	0.0336162	0.237604	0.100604	0.616503	1.57286	39	JUN FOS NFKBIA RASA1 CALM3 NFATC2 GRB2 CALM1 MAPK3 ELK1 RAC1 SOS1 PRKCB PTPN7 RAF1 NFATC3
KEGG_HEMATOPOIETIC_CELL_LINEAGE	0.0339594	0.239549	0.124979	-0.528994	-1.53356	47	MME DNTT ANPEP CD38 FLT3 TFRC CSF3R
REACTOME_COPII_MEDIATED_VESICLE_TRANSPORT	0.0341476	0.240397	0.125953	-0.494774	-1.49753	59	TRAPPC2L GOSR2 SEC24B TMED10 SCFD1 SEC16A SEC22B SEC24D PPP6R3 TRAPPC10 TMED2 RAB1A PPP6C SEC22C TRAPPC4 PPP6R1 CNIH1 TRAPPC6B
KEGG_GLYCOSPHINGOLIPID_BIOSYNTHESIS_LACTO_AND_NEOLACTO_SERIES	0.0344062	0.241735	0.115167	-0.693294	-1.64354	16	ST8SIA1 ST3GAL6
REACTOME_CYTOSOLIC_SENSORS_OF_PATHOGEN_ASSOCIATED_DNA	0.0345607	0.242337	0.0976763	0.568583	1.53336	56	IRF7 NFKBIA TRIM56 NFKBIB POLR1C IRF3 UBC POLR2E
REACTOME_REGULATION_OF_GLUCOKINASE_BY_GLUCOKINASE_REGULATORY_PROTEIN	0.0346973	0.242812	0.119146	-0.603094	-1.59325	29	NUP210 NUP98 NUP93 NUP37 NUP107 NUP54 NUP205 NUP153 NUP214
BIOCARTA_GLEEVEC_PATHWAY	0.035137	0.243953	0.101118	0.687706	1.59929	23	JUN FOS BCR AKT1 BAD GRB2 MAPK3 SOS1 STAT5B STAT5A RAF1
REACTOME_MITF_M_REGULATED_MELANOCYTE_DEVELOPMENT	0.0350236	0.243953	0.0941329	0.505919	1.46906	91	ID1 CDKN1A BCL7C SMARCD2 BCL2A1 TNRC6A
REACTOME_RHO_GTPASES_ACTIVATE_RHOTEKIN_AND_RHOPHILINS	0.0350318	0.243953	0.104652	0.848118	1.60466	7	RHOB RHPN1
WP_PRIMARY_OVARIAN_INSUFFICIENCY	0.0350825	0.243953	0.132882	-0.413314	-1.39288	113	S1PR1 CNTNAP2 DMC1 BCKDHB MCM9 TGFBR2 PCCB MND1 FMR1 NUP107 NBN WRN NANOS3 ERAL1 HSD17B4
REACTOME_REGULATION_OF_HSF1_MEDIATED_HEAT_SHOCK_RESPONSE	0.035283	0.244006	0.0951997	0.534951	1.49987	72	HSPA1B HSPA1A DNAJB1 HSPA4L HSPB1 HSPH1
WP_POSTCOVID_NEUROINFLAMMATION	0.0352334	0.244006	0.103526	0.803444	1.62915	10	TLR7 IL1B
REACTOME_LATE_ENDOSOMAL_MICROAUTOPHAGY	0.035377	0.244177	0.0996	0.657093	1.59418	29	HBB UBC CHMP2A VIM ARL13B CHMP3 UBAP1 MVB12A CHMP4B VPS28 UBA52
BIOCARTA_IL6_PATHWAY	0.0354799	0.244401	0.101118	0.710574	1.6166	20	JUN FOS STAT3 JAK1 IL6R GRB2 SRF IL6ST MAPK3 ELK1
PID_ENDOTHELIN_PATHWAY	0.0356559	0.244401	0.0967542	0.590759	1.54964	46	JUN FOS PRKCQ GNA11 CYSLTR1 AKT1 PTK2B GNAI2
REACTOME_ONCOGENE_INDUCED_SENESCENCE	0.0359281	0.244401	0.0986245	0.649253	1.58687	30	ID1 TNRC6A UBC E2F3 TFDP2 TNRC6C
REACTOME_OPIOID_SIGNALLING	0.0358598	0.244401	0.124979	-0.478518	-1.47883	67	GNG11 PLCB1 PDE4D PRKAR1A PPP3CA CREB1
REACTOME_REGULATION_OF_IFNA_IFNB_SIGNALING	0.0358918	0.244401	0.102435	0.780416	1.62943	12	SOCS3 TYK2 JAK1 PTPN6 STAT2
WP_ALZHEIMERS_DISEASE	0.0359637	0.244401	0.141767	-0.366859	-1.33244	192	MME PLCB1 PSMD9 PSMD14 ULK1 PSMD1 ATG2B PSMC2 CSNK2A1 PSMA3 RB1CC1 MAPK8 INSR PPP3CA PSMA2 VDAC3 FZD6 PSMA5 PSMD2 SLC25A5 PSMB4 KRAS ATG13 ADAM17 PSMC4 CASP3 MCU KIF5B TUBA1B CSNK1A1 VDAC1 PSMD8 PIK3R3 BRAF PPP3R1 SLC25A6 PIK3C3 CAPN1 ULK2
WP_ALZHEIMERS_DISEASE_AND_MIRNA_EFFECTS	0.0359637	0.244401	0.141767	-0.366859	-1.33244	192	MME PLCB1 PSMD9 PSMD14 ULK1 PSMD1 ATG2B PSMC2 CSNK2A1 PSMA3 RB1CC1 MAPK8 INSR PPP3CA PSMA2 VDAC3 FZD6 PSMA5 PSMD2 SLC25A5 PSMB4 KRAS ATG13 ADAM17 PSMC4 CASP3 MCU KIF5B TUBA1B CSNK1A1 VDAC1 PSMD8 PIK3R3 BRAF PPP3R1 SLC25A6 PIK3C3 CAPN1 ULK2
WP_HOSTPATHOGEN_INTERACTION_OF_HUMAN_CORONAVIRUSES_AUTOPHAGY	0.035674	0.244401	0.114048	-0.668221	-1.64349	19	ULK1 ATG10 RB1CC1 ATG3 ATG13 ZFYVE1 PIK3C3 ULK2 ATG7 BECN1
PID_P38_MKK3_6PATHWAY	0.0361865	0.245442	0.0991088	0.671911	1.58875	25	GADD45B GADD45A TAB2 TAOK1
WP_OVERVIEW_OF_NANOPARTICLE_EFFECTS	0.0362627	0.245487	0.102168	0.788669	1.62162	11	PTGS2 PTGS1 PIK3CD CCND3
BIOCARTA_IL22BP_PATHWAY	0.0364583	0.246338	0.102168	0.816806	1.62344	9	SOCS3 STAT3 TYK2 JAK1
HALLMARK_WNT_BETA_CATENIN_SIGNALING	0.0366125	0.246572	0.0976763	0.647785	1.58328	30	NOTCH4 NCOR2 MAML1
REACTOME_FORMATION_OF_SENESCENCE_ASSOCIATED_HETEROCHROMATIN_FOCI_SAHF	0.0366327	0.246572	0.101639	0.787967	1.62017	11	CDKN1A
KEGG_T_CELL_RECEPTOR_SIGNALING_PATHWAY	0.0369855	0.248472	0.0922972	0.517271	1.47715	81	JUN FOS NFKBIA PRKCQ MAP3K14 MAP2K7 NFKBIB PIK3CD AKT1 LCP2 NFATC2 GRB2 PTPN6 CD4 PAK2 MAPK14 MAP3K8 TEC
REACTOME_POLO_LIKE_KINASE_MEDIATED_EVENTS	0.037234	0.249666	0.110535	-0.698514	-1.63755	15	WEE1 RBBP4
KEGG_NOTCH_SIGNALING_PATHWAY	0.037475	0.250805	0.0951997	0.613473	1.56095	38	NOTCH4 NCOR2 DTX3 MAML1 MAML3
WP_MFAP5MEDIATED_OVARIAN_CANCER_CELL_MOTILITY_AND_INVASIVENESS	0.0376314	0.251375	0.100099	0.800287	1.62275	10	JUN PRKCQ
REACTOME_GROWTH_HORMONE_RECEPTOR_SIGNALING	0.0378829	0.252577	0.0988658	0.728316	1.61097	17	SOCS3 IRS2 STAT3 SOCS2 PTPN6 SH2B1 MAPK3 STAT5B PTPN1 STAT5A CISH
BIOCARTA_EPHA4_PATHWAY	0.0382117	0.254288	0.101118	0.860956	1.58385	6	SELP
REACTOME_DISEASES_OF_MISMATCH_REPAIR_MMR	0.0383023	0.254411	0.105228	-0.847882	-1.56172	5	MLH1 MSH2
WP_MODULATION_OF_PI3KAKTMTOR_SIGNALING_BY_BIOACTIVE_SPHINGOLIPIDS	0.0385205	0.255379	0.107942	-0.729483	-1.6235	12	S1PR1 TSC1 HIF1A
KEGG_HUNTINGTONS_DISEASE	0.0387696	0.256068	0.130631	-0.39263	-1.35376	135	PLCB1 NDUFB4 SIN3A NDUFA9 AP2B1 NDUFB5 SDHD COX7A2 POLR2A VDAC3 TFAM CREB1 NDUFAB1 IFT57 SLC25A5 NDUFA4 NDUFC2 DCTN2 DCTN4 POLR2K HDAC2 CASP3 NDUFB1 NRF1 NDUFA1 COX7A2L UQCRC2 VDAC1 TBP NDUFA6 CREBBP SLC25A6 COX5A NDUFS1
KEGG_MEDICUS_REFERENCE_MDA5_IRF7_3_SIGNALING_PATHWAY	0.0387382	0.256068	0.0986245	0.79855	1.61922	10	IRF7 IRF3
KEGG_MEDICUS_REFERENCE_NLRP3_INFLAMMASOME_SIGNALING_PATHWAY	0.0388631	0.256206	0.10086	0.877615	1.56282	5	IL1B PYCARD IL18
REACTOME_TRNA_PROCESSING_IN_THE_NUCLEUS	0.0391076	0.257337	0.117506	-0.498103	-1.4943	56	NUP210 RPP21 NUP98 NUP93 RAN NUP37 NUP107 DDX1 TSEN34 NUP54 NUP205 FAM98B RTCB NUP153 NUP214 POP1
REACTOME_MRNA_DECAY_BY_5_TO_3_EXORIBONUCLEASE	0.0392287	0.257653	0.10763	-0.696412	-1.63262	15	XRN1 LSM1 LSM5 LSM6 DDX6 EDC3 PATL1 DCP1A
KEGG_MEDICUS_REFERENCE_HOMOLOGOUS_RECOMBINATION	0.0396444	0.259626	0.111555	-0.578526	-1.5628	32	PCNA RPA1 RFC4 RAD51C RFC3 BRCA1 RAD51 RFC5 BARD1 PALB2 POLE RPA2 RFC1 POLD2 POLE2 RAD54B
REACTOME_SNRNP_ASSEMBLY	0.0396763	0.259626	0.11632	-0.503569	-1.49332	53	NUP210 DDX20 NUP98 NCBP1 NUP93 NUP37 NUP107 SNRPD3 SNRPE CLNS1A SNRPB NUP54 NUP205 GEMIN4 SNRPD1 NUP153 NUP214 SNRPF
REACTOME_ROS_AND_RNS_PRODUCTION_IN_PHAGOCYTES	0.0398082	0.260006	0.111212	-0.602329	-1.57938	28	MPO ATP6V1B2 ATP6V0B ATP6V1D ATP6V1G1 ATP6V1H NCF2
WP_IL5_SIGNALING	0.0400685	0.261223	0.093304	0.634819	1.5645	32	JUN FOS AKT1 STAT3 JAK1 GRB2 FOXO3 GSK3A MAPK3 ELK1 SOS1 STAT5B SYK STAT5A RAF1
KEGG_MEDICUS_ENV_FACTOR_NNK_NNN_TO_RAS_ERK_SIGNALING_PATHWAY	0.0405479	0.262028	0.095857	0.753874	1.61783	14	JUN FOS
KEGG_MEDICUS_PATHOGEN_HCMV_UL33_TO_GNB_G_RHO_SIGNALING_PATHWAY	0.0403712	0.262028	0.108573	-0.626202	-1.59084	23	GNG11
PID_TNF_PATHWAY	0.040712	0.262028	0.0907499	0.597548	1.54003	41	BIRC3 TNFAIP3 MAP2K7 MAP4K5 TAB2
REACTOME_INTERLEUKIN_20_FAMILY_SIGNALING	0.0403857	0.262028	0.095857	0.73369	1.60836	16	SOCS3 STAT3 TYK2 JAK1
WP_GANGLIO_SERIES_SPHINGOLIPID_METABOLISM	0.0406787	0.262028	0.104652	-0.738073	-1.61116	11	ST8SIA1 HEXA
WP_IMMUNE_RESPONSE_TO_TUBERCULOSIS	0.0405833	0.262028	0.0939237	0.679513	1.58024	23	MX1 IRF1 TYK2 JAK1 IFITM1 IFIT1 IFI35 STAT2
WP_MELATONIN_METABOLISM_AND_EFFECTS	0.0404737	0.262028	0.0943435	0.693947	1.59039	21	ACHE PER1
BIOCARTA_STRESS_PATHWAY	0.0411103	0.26411	0.093304	0.678956	1.57895	23	JUN NFKBIA MAP3K14
WP_PANCREATIC_ADENOCARCINOMA_PATHWAY	0.0412097	0.264266	0.0878686	0.525452	1.47536	73	GADD45B CDKN1A DUSP6 GADD45A PIK3CD AKT1 STAT3 JAK1 RALA BAD E2F3 PAK2 DDB2
REACTOME_G_PROTEIN_ACTIVATION	0.0417495	0.267242	0.104085	-0.700176	-1.61801	14	GNG11
BIOCARTA_CCR5_PATHWAY	0.0419555	0.268074	0.0941329	0.763735	1.61836	13	JUN FOS PTK2B CALM3 CALM1 MAPK14
BIOCARTA_HIVNEF_PATHWAY	0.0422946	0.269265	0.0882143	0.562492	1.50714	53	BIRC3 NFKBIA LMNA MAP3K14 MAP2K7 RASA1 PAK2 APAF1
REACTOME_SIGNALING_BY_FLT3_FUSION_PROTEINS	0.042223	0.269265	0.093304	0.712651	1.59	18	CDKN1A PIM1 TRIP11 GRB2 GAB2 SOS1 STAT5B ETV6 STAT5A
WP_ESTROGEN_RECEPTOR_PATHWAY	0.0424299	0.26964	0.0947688	0.819977	1.59236	8	JUN STAT3
KEGG_MEDICUS_REFERENCE_TLR2_4_MAPK_SIGNALING_PATHWAY	0.0425158	0.2697	0.091708	0.677212	1.57489	23	JUN FOS MAP2K7 TAB2
WP_IL1_SIGNALING	0.0427851	0.270921	0.0878686	0.568816	1.50992	50	JUN IL1R1 NFKBIA MAP3K14 MAP2K7 IL1B NFKBIB PELI1 TAB2 AKT1 REL
SA_G1_AND_S_PHASES	0.0428861	0.271074	0.0935093	0.771569	1.61096	12	CDKN1A
WP_KYNURENINE_PATHWAY_AND_LINKS_TO_CELL_SENESCENCE	0.0429872	0.271104	0.0928975	0.737154	1.6025	15	CDKN1A AFMID
WP_PROTEASOME_DEGRADATION	0.0430446	0.271104	0.111901	-0.487985	-1.46999	57	PSMD9 PSMD1 PSMC2 PSMA3 RPN2 RPN1 PSMD11 PSMA2 PSMA5 UBE2B PSMD2 PSMB4 PSMC4 PSMD8
REACTOME_ERYTHROCYTES_TAKE_UP_CARBON_DIOXIDE_AND_RELEASE_OXYGEN	0.0431776	0.271457	0.0939237	0.819206	1.59087	8	HBB
KEGG_TYPE_I_DIABETES_MELLITUS	0.0435696	0.272948	0.0903747	0.668837	1.56826	24	IL1B HLA-DQB1 HLA-DMB HLA-DPA1 HLA-C HLA-DQA1 HLA-DOA PTPRN2 HLA-DRA HLA-B HSPD1 HLA-E HLA-F HLA-DMA HLA-DRB1
REACTOME_REGULATION_OF_EXPRESSION_OF_SLITS_AND_ROBOS	0.0435262	0.272948	0.114048	-0.45923	-1.43593	71	PSMD9 PSMD14 PSMD1 PSMC2 PSMA3 NCBP1 RBM8A PSMD11 PSMA2 RBX1 PSMA5 PSMD2 USP33 PSMB4 PSMC4 PSMF1 PSMD8
BIOCARTA_CALCINEURIN_PATHWAY	0.0436832	0.273175	0.0919032	0.719451	1.59136	17	CDKN1A CALM3 NFATC2 CALM1
KEGG_MEDICUS_REFERENCE_LONG_PATCH_BER	0.0439242	0.273229	0.101902	-0.673766	-1.61814	17	PCNA RFC4 FEN1 RFC3 LIG1 RFC5 POLE RFC1 POLD2 POLE2
KEGG_MEDICUS_VARIANT_MUTATION_CAUSED_ABERRANT_HTT_TO_ELECTRON_TRANSFER_IN_COMPLEX_II	0.0438923	0.273229	0.098147	-0.841686	-1.5503	5	SDHD
WP_S1P_RECEPTOR_SIGNAL_TRANSDUCTION	0.0438515	0.273229	0.104085	-0.622253	-1.58081	23	S1PR1 PLCB1 ASAH1 MAPK6 MAPK7
WP_NEUROINFLAMMATION	0.0440878	0.273764	0.0922972	0.790233	1.60236	10	JUN FOS NFKBIA
KEGG_MEDICUS_REFERENCE_NLRC4_INFLAMMASOME_SIGNALING_PATHWAY	0.0442769	0.274199	0.0943435	0.869386	1.54816	5	IL1B PYCARD IL18
WP_SMC1SMC3_ROLE_IN_DNA_DAMAGE_CORNELIA_DE_LANGE_SYNDROME	0.0443135	0.274199	0.10035	-0.74596	-1.5925	10	NBN RAD18 SMC1A BRCA1
REACTOME_PCP_CE_PATHWAY	0.0447969	0.276705	0.11296	-0.452189	-1.43745	77	PSMD9 PSMD14 PSMD1 PSMC2 AP2B1 PSMA3 PSMD11 PSMA2 SMURF1 FZD6 PSMA5 PSMD2 PSMB4 PSMC4 PSMF1 PSMD8
REACTOME_N_GLYCAN_ANTENNAE_ELONGATION_IN_THE_MEDIAL_TRANS_GOLGI	0.045218	0.278818	0.0898203	0.699771	1.57723	19	CHST10 MAN2A2 MGAT5 B4GALT5
WP_THYROID_STIMULATING_HORMONE_TSH_SIGNALING	0.0453811	0.279336	0.0849239	0.553579	1.4929	56	EGR1 JUN FOS AKT1 STAT3 GNAI2 JAK1 CCND3 GNA13 MAPK14 TTF1 MAPK3 RAP1A
PID_RANBP2_PATHWAY	0.045682	0.279723	0.0986245	-0.731863	-1.5976	11	UBE2I PIAS2 RAN PIAS1 MDM2
REACTOME_ARYL_HYDROCARBON_RECEPTOR_SIGNALLING	0.045663	0.279723	0.0922972	0.852586	1.56845	6	ARNT2
WP_DEVELOPMENT_AND_HETEROGENEITY_OF_THE_ILC_FAMILY	0.0455373	0.279723	0.0901888	0.733716	1.59503	15	IL1B ZBTB16 ID2 IL18 GATA3
BIOCARTA_FCER1_PATHWAY	0.0457658	0.279751	0.0860348	0.603722	1.52804	37	JUN FOS MAP2K7 CALM3 NFATC2 GRB2 CALM1 PAK2 PLA2G4A MAPK3 ELK1 SOS1 SYK PRKCB RAF1 NFATC3
REACTOME_SIALIC_ACID_METABOLISM	0.0460743	0.281149	0.102168	-0.609982	-1.57062	25	ST8SIA1 GLB1 ST3GAL6 SLC17A5 ST3GAL4 NANS
KEGG_B_CELL_RECEPTOR_SIGNALING_PATHWAY	0.046251	0.281351	0.0831123	0.526567	1.46374	68	JUN FOS NFKBIA NFKBIB PIK3CD DAPP1 AKT1 IFITM1 NFATC2 GRB2 PTPN6 INPP5D MAPK3 RAC1 RAC2 SOS1 SYK CD81 PRKCB RAF1 NFATC3
PID_PTP1B_PATHWAY	0.0462669	0.281351	0.0855536	0.603535	1.52757	37	SOCS3 LEPR AKT1 STAT3 TYK2 GRB2
WP_RANKLRANK_SIGNALING	0.0463641	0.281456	0.0843075	0.564598	1.49873	50	JUN FOS NFKBIA MAP2K7 TAB2 AKT1 TRAF5 MAPK14 SQSTM1 MAPK3 GAB2 RAC1 SYK
WP_DEREGULATION_OF_RAB_AND_RAB_EFFECTOR_GENES_IN_BLADDER_CANCER	0.0469354	0.284435	0.0892756	0.766896	1.6012	12	SYTL4 RAB27B GCC2 SYTL1 RAB27A UNC13D
WP_JAKSTAT_SIGNALING_IN_THE_REGULATION_OF_BETA_CELLS	0.0470527	0.284657	0.086197	0.649036	1.55773	27	SOCS3 AKT1 STAT3 IL6R SOCS2 CCND3
KEGG_MEDICUS_REFERENCE_IL10_FAMILY_TO_JAK_STAT_SIGNALING_PATHWAY	0.0471914	0.285007	0.0907499	0.85042	1.56447	6	STAT3 TYK2 JAK1
KEGG_OLFACTORY_TRANSDUCTION	0.0473588	0.285195	0.0883886	0.731799	1.59086	15	PRKG1 PRKG2 CALM3 CALM1 CAMK2G
REACTOME_APOPTOSIS_INDUCED_DNA_FRAGMENTATION	0.0473842	0.285195	0.096079	-0.794068	-1.56993	7	KPNA1 HMGB2 HMGB1 CASP3
WP_AIRWAY_SMOOTH_MUSCLE_CELL_CONTRACTION	0.0480088	0.288462	0.0969823	-0.700566	-1.58804	13	PLCB1 CD38
KEGG_MEDICUS_REFERENCE_THYROID_HORMONE_SIGNALING_PATHWAY	0.0481454	0.28879	0.0889177	0.82742	1.5655	7	THRA
KEGG_GRAFT_VERSUS_HOST_DISEASE	0.0486074	0.291067	0.0860348	0.69119	1.5725	20	IL1B HLA-DQB1 HLA-DMB HLA-DPA1 HLA-C HLA-DQA1 HLA-DOA HLA-DRA HLA-B HLA-E HLA-F HLA-DMA HLA-DRB1
REACTOME_TRANSCRIPTIONAL_REGULATION_BY_NPAS4	0.0488145	0.291811	0.0850801	0.652146	1.55075	26	ARNT2 FOS TNRC6A NAMPT SRF TNRC6C MAPK3
BIOCARTA_EGF_PATHWAY	0.0490605	0.292291	0.0847686	0.655597	1.55018	25	JUN FOS STAT3 JAK1 RASA1 GRB2 SRF MAPK3 ELK1 SOS1 PRKCB STAT5A RAF1
REACTOME_SARS_COV_1_ACTIVATES_MODULATES_INNATE_IMMUNE_RESPONSES	0.0490394	0.292291	0.0834065	0.606457	1.52543	36	TLR7 NFKBIA IRF3 BST2 UBC
KEGG_MEDICUS_REFERENCE_C9ORF72_MEDIATED_AUTOPHAGY_INITIATION	0.0496561	0.294125	0.0939237	-0.775027	-1.58279	8	ULK1 RB1CC1 C9orf72 ATG13 RAB1A
KEGG_MEDICUS_REFERENCE_PYRIN_INFLAMMASOME_SIGNALING_PATHWAY	0.0500773	0.294125	0.088564	0.863568	1.5378	5	IL1B PYCARD IL18
KEGG_ONE_CARBON_POOL_BY_FOLATE	0.049867	0.294125	0.0951997	-0.677773	-1.58893	15	TYMS MTHFD2L DHFR MTHFD2 MTHFD1 SHMT2
PID_IL3_PATHWAY	0.0496938	0.294125	0.0844604	0.662368	1.55309	24	ID1 PIM1 GRB2 YWHAG GAB2 OSM BCL2L1 STAT5B PRKACB
REACTOME_CELLULAR_RESPONSE_TO_HYPOXIA	0.0502674	0.294125	0.104367	-0.468114	-1.43529	64	PSMD9 PSMD14 PSMD1 HIF1A PSMC2 PSMA3 PSMD11 PSMA2 RBX1 PSMA5 PSMD2 PSMB4 PSMC4 PSMF1 PSMD8 CREBBP EP300 PSMB5 PSME3 PSMA6 PSMD7 PSMC3 LIMD1
REACTOME_DISEASES_ASSOCIATED_WITH_O_GLYCOSYLATION_OF_PROTEINS	0.0496308	0.294125	0.0837037	0.634127	1.53846	29	NOTCH4 CFP GALNT12 ADAMTS1 SPON2 THSD7A C1GALT1C1 ADAMTSL4 C1GALT1 POMGNT1
REACTOME_ESR_MEDIATED_SIGNALING	0.0502031	0.294125	0.0762633	0.452369	1.38463	133	ESR2 FOSB JUN FOS MMP2 HSPB1 JUND MYB CCNT1 TNRC6A AKT1 GNAI2 GNG7 HSP90AA1 POLR2E USF2 YY1 NRIP1 CALM1 SRF EBAG9 TNRC6C CDK9 FOXO3 RUNX1 MAPK3
REACTOME_REGULATION_OF_INSULIN_SECRETION	0.0504267	0.294125	0.102435	-0.501853	-1.46736	49	GNG11 PLCB1 PRKAR1A
REACTOME_SCAVENGING_BY_CLASS_F_RECEPTORS	0.0502707	0.294125	0.0883886	0.863502	1.53769	5	HSPH1 SCARF1 HSP90AA1
REACTOME_TP53_REGULATES_TRANSCRIPTION_OF_GENES_INVOLVED_IN_G1_CELL_CYCLE_ARREST	0.0498804	0.294125	0.0865239	0.761709	1.59037	12	CDKN1A
REACTOME_UCH_PROTEINASES	0.0497175	0.294125	0.107942	-0.439066	-1.40493	81	PSMD9 TGFBR2 PSMD14 PSMD1 PSMC2 ACTL6A MBD5 PSMA3 PSMD11 PSMA2 PSMA5 PSMD2 UCHL5 PSMB4 MCRS1 PSMC4 PSMF1 PSMD8 FOXK1 BARD1 PSMB5 ACTB USP15 PSME3 PSMA6 PSMD7
WP_OXYSTEROLS_DERIVED_FROM_CHOLESTEROL	0.0504523	0.294125	0.0835548	0.65407	1.54656	25	ESR2 EPHX2 DBP
WP_PDGF_PATHWAY	0.0502998	0.294125	0.0818245	0.596237	1.51709	38	JUN FOS NFKBIA WASL STAT3 JAK1 RASA1 GRB2 SRF PLA2G4A MAPK3 ELK1 RAC1 SOS1
REACTOME_INACTIVATION_OF_CSF3_G_CSF_SIGNALING	0.0505479	0.294195	0.0841554	0.680408	1.55936	21	SOCS3 STAT3 UBC TYK2 JAK1
BIOCARTA_TGFB_PATHWAY	0.0508969	0.29434	0.0947688	-0.655393	-1.59358	18	TGFBR2 SMAD2 TAB1 CREBBP EP300 MAP3K7
KEGG_MEDICUS_REFERENCE_TLR3_IRF7_SIGNALING_PATHWAY	0.0508216	0.29434	0.0873573	0.844976	1.55445	6	IRF7
REACTOME_DDX58_IFIH1_MEDIATED_INDUCTION_OF_INTERFERON_ALPHA_BETA	0.0508719	0.29434	0.0796703	0.534452	1.46618	62	IRF7 TNFAIP3 NFKBIA NFKBIB IRF3 UBC HSP90AA1 UBA7
WP_WHITE_FAT_CELL_DIFFERENTIATION	0.0509066	0.29434	0.083259	0.649022	1.54333	26	KLF4 MECOM IRF3 NR1H3 GATA2
BIOCARTA_TPO_PATHWAY	0.0510795	0.294857	0.0834065	0.672085	1.55355	22	JUN FOS STAT3 RASA1 GRB2 MAPK3 SOS1 STAT5B PRKCB STAT5A RAF1
BIOCARTA_CELLCYCLE_PATHWAY	0.0513189	0.295754	0.0841554	0.693611	1.56335	19	CDKN1A CCNH
KEGG_MEDICUS_REFERENCE_COPI_VESICLE_FORMATION	0.0515679	0.29643	0.095857	-0.621025	-1.56378	22	COPB1 TMED5 TMED10 COPB2 COPA TMED2 TMED7
REACTOME_REGULATION_OF_PTEN_STABILITY_AND_ACTIVITY	0.0516043	0.29643	0.102976	-0.46594	-1.42862	64	PSMD9 PSMD14 PSMD1 PSMC2 CSNK2A1 PSMA3 PSMD11 PSMA2 PSMA5 PSMD2 PSMB4 PSMC4 PSMF1 PSMD8 TNKS2 WWP2 PSMB5 PSME3 PSMA6 PSMD7 PSMC3 AKT2 USP13 CSNK2A2 MKRN1 PSMB2 PSMA1 PSME4
REACTOME_NOTCH4_INTRACELLULAR_DOMAIN_REGULATES_TRANSCRIPTION	0.0518721	0.297485	0.0844604	0.736632	1.58082	14	NOTCH4 MAML1 MAML3
WP_GPCRS_OTHER	0.0519722	0.297574	0.0954174	-0.614266	-1.56052	23	S1PR1
WP_ENDOPLASMIC_RETICULUM_STRESS_RESPONSE_IN_CORONAVIRUS_INFECTION	0.0520728	0.297667	0.0808617	0.60198	1.51416	36	PPP1R15A PPP1R10 PPP1R3B PPP1R15B ATF4
KEGG_MEDICUS_REFERENCE_ANTIGEN_PROCESSING_AND_PRESENTATION_BY_MHC_CLASS_II_MOLECULES	0.0524572	0.297933	0.0843075	0.758229	1.5831	12	HLA-DQB1 CD74 HLA-DMB HLA-DPA1 HLA-DQA1 HLA-DOA HLA-DRA
REACTOME_PRE_NOTCH_PROCESSING_IN_GOLGI	0.0523922	0.297933	0.0838535	0.719091	1.57636	16	NOTCH4 ATP2A3
WP_CHRONIC_HYPERGLYCEMIA_IMPAIRMENT_OF_NEURON_FUNCTION	0.0523082	0.297933	0.0823897	0.670423	1.54971	22	PRKCQ SLC2A3 MMP2
WP_PHOTODYNAMIC_THERAPYINDUCED_UNFOLDED_PROTEIN_RESPONSE	0.0523185	0.297933	0.0822474	0.658218	1.54336	24	ATF3 PPP1R15A ATF4 UBE2E1
REACTOME_BINDING_AND_UPTAKE_OF_LIGANDS_BY_SCAVENGER_RECEPTORS	0.0527056	0.298383	0.0821057	0.665184	1.54692	23	HBB HSPH1 SCARF1 HSP90AA1
WP_ONECARBON_METABOLISM	0.0526682	0.298383	0.0947688	-0.613106	-1.55757	23	TYMS DHFR MTRR DNMT1 MTHFD2 MTHFD1 SHMT2
HALLMARK_COMPLEMENT	0.0530204	0.299485	0.0740706	0.445621	1.37391	141	NOTCH4 IRF7 HSPA1A MAFF DUSP6 TNFAIP3 CLU IRF1 PIM1 GNAI2 LCP2 CALM3 GRB2 CFH CALM1 SERPING1
PID_FGF_PATHWAY	0.053087	0.299485	0.079541	0.587823	1.49968	39	JUN FOS AKT1 PTK2B GRB2 KLB MAPK3 SOS1 STAT5B
WP_MIRNA_REGULATION_OF_PROSTATE_CANCER_SIGNALING	0.053155	0.299485	0.0807267	0.636373	1.53676	28	CDKN1A NFKBIA BAD GRB2
PID_CASPASE_PATHWAY	0.0533202	0.299937	0.0786527	0.56814	1.4903	46	BIRC3 LIMK1 LMNA VIM TOP1 APAF1 CASP10
REACTOME_TRANSCRIPTIONAL_REGULATION_OF_GRANULOPOIESIS	0.0534979	0.300457	0.0804589	0.63606	1.53601	28	CDKN1A MYB STAT3 FLI1 GATA2 IL6R
REACTOME_RIPK1_MEDIATED_REGULATED_NECROSIS	0.0537524	0.301406	0.0803259	0.629495	1.52722	29	BIRC3 TNFSF10 FLOT2 PELI1 UBC FLOT1 HSP90AA1
WP_MAMMARY_GLAND_DEVELOPMENT_PREGNANCY_AND_LACTATION_STAGE_3_OF_4	0.0541068	0.302912	0.0814078	0.683275	1.55449	20	ESR2 USF2 YY1 TPM3
REACTOME_POSTMITOTIC_NUCLEAR_PORE_COMPLEX_NPC_REFORMATION	0.0542857	0.302952	0.0945555	-0.585525	-1.52816	27	NUP98 UBE2I NUP93 RAN NUP37 NUP107 NUP54 NUP205
WP_TGFBETA_SIGNALING_IN_THYROID_CELLS_FOR_EPITHELIALMESENCHYMAL_TRANSITION	0.0542805	0.302952	0.0823897	0.723833	1.57354	15	ID1 AKT1 VIM
BIOCARTA_KREB_PATHWAY	0.0544597	0.303443	0.0894561	-0.78415	-1.55032	7	IDH2 ACO2 SUCLA2
BIOCARTA_PDGF_PATHWAY	0.0548087	0.304906	0.0796703	0.640208	1.53655	27	JUN FOS STAT3 JAK1 RASA1 GRB2 SRF MAPK3 ELK1 SOS1 PRKCB STAT5A RAF1
WP_SEROTONIN_TRANSPORTER_ACTIVITY	0.0550248	0.305626	0.0838535	0.840847	1.54685	6	IL1R1 TGFB1I1 IL1B
SA_REG_CASCADE_OF_CYCLIN_EXPR	0.0551232	0.305691	0.0892756	-0.74645	-1.56453	9	CCNE1 E2F2 CCNA2 E2F1 CDK4 CCNE2
BIOCARTA_DNAFRAGMENT_PATHWAY	0.055675	0.307783	0.088564	-0.766241	-1.56485	8	HMGB2 TOP2A HMGB1 CASP3
WP_TYPE_II_DIABETES_MELLITUS	0.055666	0.307783	0.0898203	-0.67732	-1.56519	14	GK MAPK8 INSR PHKA2
KEGG_UBIQUITIN_MEDIATED_PROTEOLYSIS	0.0559484	0.30881	0.106111	-0.392305	-1.33736	123	RHOBTB2 MGRN1 BTRC UBE2A ITCH UBE2I UBE2N PIAS2 HERC2 UBE2Q2 HUWE1 SIAH1 ANAPC7 HERC1 SMURF1 RBX1 UBE2B PIAS1 CDC27 ANAPC4 CUL3 MDM2 FBXO4 UBR5 ANAPC10 BRCA1 SKP2 UBA3 WWP2 BIRC6 UBE2W NEDD4L UBE2J1
KEGG_MEDICUS_PATHOGEN_HTLV_1_TAX_TO_P21_CELL_CYCLE_G1_S_N00498	0.0560748	0.309025	0.0821057	0.803666	1.56069	8	CDKN1A
WP_EXTRAFOLLICULAR_AND_FOLLICULAR_B_CELL_ACTIVATION_BY_SARSCOV2	0.0565203	0.310994	0.0763779	0.57196	1.48583	43	TLR7 CD69 BCR IFITM1
BIOCARTA_BCR_PATHWAY	0.0575342	0.311415	0.0774316	0.61026	1.50398	32	JUN FOS CALM3 NFATC2 GRB2 CALM1 MAPK14 MAPK3 ELK1 RAC1 SOS1 SYK PRKCB RAF1 NFATC3
BIOCARTA_CDC25_PATHWAY	0.0578246	0.311415	0.0868545	-0.763884	-1.56004	8	WEE1 YWHAH CDK1
BIOCARTA_MTA3_PATHWAY	0.0568037	0.311415	0.0805925	0.731144	1.56905	14	TUBA1A HSPB1 TUBA4A
KEGG_BLADDER_CANCER	0.0571918	0.311415	0.0776715	0.610504	1.50458	32	CDKN1A MMP2 DAPK1 E2F3 DAPK2 MAPK3 CXCL8
KEGG_MEDICUS_REFERENCE_NON_CANONICAL_INFLAMMASOME_SIGNALING_PATHWAY	0.0571265	0.311415	0.0822474	0.838193	1.54197	6	IL1B PYCARD IL18
KEGG_MEDICUS_VARIANT_MUTATION_INACTIVATED_UBQLN2_TO_26S_PROTEASOME_MEDIATED_PROTEIN_DEGRADATION	0.0570361	0.311415	0.0943435	-0.534802	-1.48143	37	PSMD9 PSMD14 PSMD1 PSMC2 PSMA3 PSMD11 PSMA2 PSMA5 PSMD2 PSMB4 PSMC4 PSMD8
PID_AMB2_NEUTROPHILS_PATHWAY	0.0576561	0.311415	0.0773125	0.620775	1.51726	30	SELP MMP2 JAM2 AKT1
REACTOME_METABOLISM_OF_AMINO_ACIDS_AND_DERIVATIVES	0.0579057	0.311415	0.110872	-0.355048	-1.28542	187	PSMD9 BCKDHB PSMD14 MTRR DLD PSMD1 ALDH18A1 PSMC2 SLC36A4 PYCR2 PSMA3 SECISBP2 PSMD11 PSMA2 PSMA5 AZIN1 PSMD2 DBT PXMP2 MCCC1 PSMB4 PSMC4 GCDH PSMF1 PSMD8 TPH1 PHGDH PPM1K PAPSS1 ACADSB OAT AASS SEPSECS ASNS TST BCAT1 PSMB5 PSME3 PSMA6 SCLY PSMD7
REACTOME_RAF_INDEPENDENT_MAPK1_3_ACTIVATION	0.0579213	0.311415	0.0792843	0.692857	1.54584	18	DUSP1 DUSP6 TYK2 JAK1 IL6R IL6ST DUSP2 MAPK3
REACTOME_TP53_REGULATES_TRANSCRIPTION_OF_CELL_CYCLE_GENES	0.0578404	0.311415	0.0754749	0.565842	1.47743	45	CDKN1A PLK3 BTG2 GADD45A
REACTOME_TRNA_PROCESSING	0.0573192	0.311415	0.102435	-0.409224	-1.35604	101	NUP210 RPP21 TRMT11 NUP98 NUP93 RAN TRMT61B NUP37 NUP107 ADAT2 TRMT5 TRDMT1 DDX1 TSEN34 THADA NUP54 TYW5 NUP205 TPRKB TRMU FAM98B MTO1 RTCB NSUN2 THG1L TRMT10C NUP153 NUP214 QTRT1 POP1
WP_CANCER_IMMUNOTHERAPY_BY_PD1_BLOCKADE	0.0578995	0.311415	0.0798002	0.730422	1.5675	14	JUN STAT3 NFATC2
WP_CYTOKINES_AND_INFLAMMATORY_RESPONSE	0.057185	0.311415	0.0807267	0.773069	1.56756	10	CXCL2 IL1B CD4
WP_EICOSANOID_METABOLISM_VIA_CYCLOOXYGENASES_COX	0.0570962	0.311415	0.0800618	0.702347	1.55352	17	PTGS2 PTGS1
WP_VITAMIN_D_IN_INFLAMMATORY_DISEASES	0.0575991	0.311415	0.0792843	0.686688	1.54775	19	DUSP1 NFKBIA
KEGG_MEDICUS_VARIANT_MUTATION_CAUSED_ABERRANT_HTT_TO_MGLUR5_CA2_APOPTOTIC_PATHWAY	0.0584715	0.313895	0.0894561	-0.620888	-1.55087	21	PLCB1 VDAC3 SLC25A5 CASP3 MCU VDAC1 SLC25A6
KEGG_MEDICUS_REFERENCE_AUTOPHAGY_VESICLE_NUCLEATION_ELONGATION_MATURATION_MTORC1_PI3KC3_C1	0.0590455	0.315536	0.0873573	-0.658775	-1.56171	16	ULK1 RB1CC1 TTI1 ATG13 PIK3C3 BECN1 TELO2 MTOR
REACTOME_RHOBTB3_ATPASE_CYCLE	0.0590143	0.315536	0.086197	-0.740644	-1.55236	9	HGS LRRC41 CUL3 CCNE1 PLIN3 RHOBTB3 VHL
REACTOME_THROMBOXANE_SIGNALLING_THROUGH_TP_RECEPTOR	0.0590455	0.315536	0.0873573	-0.659131	-1.56255	16	GNG11
KEGG_MEDICUS_REFERENCE_IGF_IGFR_PI3K_NFKB_SIGNALING_PATHWAY	0.0596498	0.317802	0.0785281	0.737666	1.56312	13	NFKBIA PIK3CD AKT1
REACTOME_FLT3_SIGNALING_IN_DISEASE	0.0596234	0.317802	0.0767245	0.639369	1.52037	26	CDKN1A PIM1 TRIP11 UBC GRB2 FLT3LG GAB2 BCL2L1 SOS1 STAT5B UBA52 ETV6 STAT5A
KEGG_MEDICUS_PATHOGEN_HTLV_1_TAX_TO_P21_CELL_CYCLE_G1_S_N00497	0.0602679	0.32061	0.0789036	0.784237	1.55871	9	CDKN1A
REACTOME_CELLULAR_RESPONSE_TO_HEAT_STRESS	0.0604151	0.32091	0.0713773	0.484924	1.39847	87	HSPA1B HSPA1A DNAJB1 HSPA4L HSPB1 HSPH1
REACTOME_COPI_MEDIATED_ANTEROGRADE_TRANSPORT	0.0609268	0.322656	0.0979108	-0.429116	-1.37708	83	ANK3 CAPZA1 COPB1 ACTR10 GOSR2 DYNC1I2 COG5 TMED10 DYNC1LI1 CAPZA2 DCTN2 DCTN4 COPB2 COG2 COPA TMED2 TUBA1B DCTN5 TMED7
REACTOME_TGFBR3_REGULATES_TGF_BETA_SIGNALING	0.0608919	0.322656	0.0844604	-0.776316	-1.53483	7	TGFBR2
KEGG_JAK_STAT_SIGNALING_PATHWAY	0.0612903	0.323126	0.0708158	0.483609	1.39698	88	SOCS3 LEPR PIM1 PIK3CD AKT1 STAT3 TYK2 JAK1 IL6R SOCS2 CCND3 GRB2 PTPN6 STAM2 IL6ST IL12RB2 STAT6 STAT2 SPRY1 OSM BCL2L1 SOS1 STAT5B
PID_P75_NTR_PATHWAY	0.0612047	0.323126	0.0728384	0.540523	1.4506	54	BIRC3 RHOB AKT1 RIPK2 BAD APAF1 SQSTM1 SMPD2 PSEN1 RHOC NSMCE3 RAC1 RTN4 PRKACB CYCS MAPK9 TP53 IRAK1 APP
REACTOME_SIGNALING_BY_HEDGEHOG	0.0611872	0.323126	0.10086	-0.390202	-1.32603	121	PSMD9 PSMD14 BTRC ITCH PSMD1 PRKAR1A PSMC2 PSMA3 PSMD11 PSMA2 SMURF1 RBX1 PSMA5 PSMD2 IFT57 PSMB4 CUL3 ADAM17 PSMC4 WDR19 TUBA1B CSNK1A1 PSMF1 PSMD8 PRKACA
REACTOME_DEX_H_BOX_HELICASES_ACTIVATE_TYPE_I_IFN_AND_INFLAMMATORY_CYTOKINES_PRODUCTION	0.0614462	0.323464	0.078404	0.811842	1.53602	7	IRF7
REACTOME_ARACHIDONIC_ACID_METABOLISM	0.0616438	0.324021	0.0747094	0.604975	1.49095	32	PTGS2 PTGS1 EPHX2 ALOX15B PLA2G4A
HALLMARK_UV_RESPONSE_DN	0.0619148	0.324684	0.0698182	0.46535	1.37734	106	ID1 DUSP1 BHLHE40 CITED2 PIK3CD MGLL YTHDC1 NEK7 INPP4B ATP2C1 NIPBL SCAF8 SPOP DBP MAPK14 RBPMS CDC42BPA
KEGG_MEDICUS_REFERENCE_TNF_JNK_SIGNALING_PATHWAY	0.0621005	0.324684	0.0769582	0.725754	1.55748	14	JUN FOS MAP2K7 TAB2 TRAF5
KEGG_RIG_I_LIKE_RECEPTOR_SIGNALING_PATHWAY	0.0621524	0.324684	0.0726387	0.559637	1.468	46	IRF7 NFKBIA NFKBIB IRF3 DDX3X MAPK14 CASP10 AZI2 CXCL8 OTUD5 MAPK12
REACTOME_MITOTIC_PROMETAPHASE	0.0623053	0.324684	0.106711	-0.355077	-1.27851	182	CENPO KNTC1 NME7 NUP98 PDS5B MZT1 DYNC1I2 PPP2R5C CSNK2A1 CENPH DYNC1LI1 CENPU CENPK TUBGCP5 RCC2 CEP135 NUP37 PLK4 NUP107 DCTN2 KIF2A CLASP1 ODF2 TUBA1B BUB1 EML4 KIF18A SMC1A PRKACA KIF2C CLASP2 SMC4 CDK1 SFI1 PMF1 HDAC8 ZWINT SPC25 STAG2 BUB1B PRKAR2B CENPJ DCTN3 CNTRL NDE1 PPP2R1A CEP41 DSN1 PPP2CA BUB3 HAUS3 TUBG1 CENPI CDC20 CKAP5 CDCA5 CSNK2A2
WP_ENDOCHONDRAL_OSSIFICATION	0.0624145	0.324684	0.074176	0.600849	1.48866	33	THRA AKT1 CDKN1C TIMP3 CALM1 RUNX3
WP_ENDOCHONDRAL_OSSIFICATION_WITH_SKELETAL_DYSPLASIAS	0.0624145	0.324684	0.074176	0.600849	1.48866	33	THRA AKT1 CDKN1C TIMP3 CALM1 RUNX3
WP_NETRINUNC5B_SIGNALING	0.0622754	0.324684	0.0742818	0.61515	1.50351	30	JUN AKT1 PTK2B DAPK1 MAPK14 INPP5D MAPK3 RAC1 RAF1 TP53 ICAM1 ITGB4
REACTOME_RHO_GTPASES_ACTIVATE_CIT	0.0629737	0.327111	0.0759226	0.686398	1.53142	18	RHOB MYL9 MYH9 RHOC RAC1
REACTOME_THROMBIN_SIGNALLING_THROUGH_PROTEINASE_ACTIVATED_RECEPTORS_PARS	0.0631823	0.327712	0.08636	-0.6056	-1.52494	22	GNG11
REACTOME_METABOLISM_OF_POLYAMINES	0.0633176	0.327931	0.091708	-0.472881	-1.41337	55	PSMD9 PSMD14 PSMD1 PSMC2 PSMA3 PSMD11 PSMA2 PSMA5 AZIN1 PSMD2 PSMB4 PSMC4 PSMF1 PSMD8
WP_NEURAL_CREST_CELL_MIGRATION_IN_CANCER	0.0638846	0.330383	0.0734471	0.618873	1.50145	29	JUN FOS MMP2 PIK3CD AKT1 STAT3
BIOCARTA_NTHI_PATHWAY	0.0645954	0.33115	0.0738611	0.657652	1.52019	22	DUSP1 NFKBIA MAP3K14 IL1B
KEGG_AUTOIMMUNE_THYROID_DISEASE	0.0643337	0.33115	0.0742818	0.665877	1.52606	21	HLA-DQB1 HLA-DMB HLA-DPA1 HLA-C HLA-DQA1 HLA-DOA HLA-DRA HLA-B HLA-E HLA-F TG HLA-DMA HLA-DRB1
PID_BETA_CATENIN_NUC_PATHWAY	0.0644217	0.33115	0.071095	0.54726	1.4527	50	KLF4 JUN MMP2 ID2
PID_HDAC_CLASSIII_PATHWAY	0.0642443	0.33115	0.0740706	0.658297	1.52168	22	CDKN1A
PID_RHOA_PATHWAY	0.0644034	0.33115	0.0719517	0.576481	1.47075	39	JUN LIMK1 FOS
REACTOME_ANTIGEN_PROCESSING_UBIQUITINATION_PROTEASOME_DEGRADATION	0.0645963	0.33115	0.11479	-0.325383	-1.22978	268	MGRN1 PSMD9 PSMD14 BTRC UBE2A FBXO21 ITCH PSMD1 NPEPPS PSMC2 PSMA3 UBE2N HERC2 UBE2Q2 HUWE1 PSMD11 SIAH1 ANAPC7 PSMA2 HERC1 LRRC41 SMURF1 RBX1 PSMA5 UBE2B PSMD2 CDC27 TPP2 RNF138 PSMB4 ANAPC4 TRAF7 LMO7 RNF111 HECTD1 CUL3 PSMC4 FBXW2 FBXO11 GLMN FBXO4 PSMF1 ZNRF2 PSMD8 FBXO22 ANAPC10 SKP2 UBA3 KCTD7 KLHL22 UBE2W BTBD1 NEDD4L UBE2J1 ATG7
KEGG_MEDICUS_REFERENCE_MGLUR5_CA2_APOPTOTIC_PATHWAY	0.0648339	0.331203	0.0846141	-0.621019	-1.5364	20	PLCB1 VDAC3 SLC25A5 CASP3 MCU VDAC1 SLC25A6
REACTOME_GENE_SILENCING_BY_RNA	0.0647718	0.331203	0.0926961	-0.440665	-1.37703	70	NUP210 NUP98 TSNAX AGO2 NUP93 POLR2A RAN PRKRA TSN NUP37 NUP107 POLR2K
REACTOME_TRANSCRIPTIONAL_REGULATION_BY_SMALL_RNAS	0.0648884	0.331203	0.0896376	-0.4992	-1.43611	45	NUP210 NUP98 AGO2 NUP93 POLR2A RAN NUP37 NUP107 POLR2K
KEGG_NEUROTROPHIN_SIGNALING_PATHWAY	0.0651778	0.332199	0.0681851	0.474356	1.38319	94	JUN NFKBIA MAP2K7 NFKBIB ATF4 PIK3CD AKT1 IRS2 RIPK2 CALM3 BAD GRB2 CALM1 CAMK2G YWHAG MAPK14 SH2B1 SH2B3 FOXO3 MAPK3 RAP1A PSEN1 MAPK12 RAC1 SOS1
REACTOME_ACTIVATION_OF_AMPK_DOWNSTREAM_OF_NMDARS	0.0655738	0.333255	0.0747094	0.709775	1.54298	15	TUBB4B TUBA1A PRKAB2 TUBA4A CALM1 PRKAG2 TUBB4A PRKAG1 CAMKK2
REACTOME_PHASE_I_FUNCTIONALIZATION_OF_COMPOUNDS	0.0655308	0.333255	0.0707234	0.564586	1.46668	43	ARNT2 PTGS1 ACSS1 CMBL CES2
KEGG_MEDICUS_REFERENCE_EGF_EGFR_PI3K_NFKB_SIGNALING_PATHWAY	0.0662617	0.333864	0.0747094	0.743216	1.55176	12	NFKBIA PIK3CD AKT1
PID_ANTHRAX_PATHWAY	0.0662167	0.333864	0.074388	0.730564	1.54807	13	MAP2K7 IL1B NLRP1 IL18 MAPK3
REACTOME_ACTIVATION_OF_THE_AP_1_FAMILY_OF_TRANSCRIPTION_FACTORS	0.0662202	0.333864	0.0751441	0.775684	1.54171	9	JUN FOS
REACTOME_G_ALPHA_Z_SIGNALLING_EVENTS	0.0661871	0.333864	0.0857131	-0.568949	-1.49185	28	GNG11
REACTOME_INTEGRATION_OF_ENERGY_METABOLISM	0.0662069	0.333864	0.0920996	-0.438096	-1.37364	72	GNG11 PLCB1 FASN PRKAR1A
WP_LNCRNA_IN_CANONICAL_WNT_SIGNALING_AND_COLORECTAL_CANCER	0.0659643	0.333864	0.0700863	0.540156	1.44343	52	FOSL1 JUN ATF3
REACTOME_NUCLEAR_EVENTS_STIMULATED_BY_ALK_SIGNALING_IN_CANCER	0.066701	0.335598	0.0717588	0.622848	1.5041	28	JUNB BCL2A1 STAT3 PTPN6 TNRC6C MAPK3
BIOCARTA_CDK5_PATHWAY	0.0669643	0.336443	0.0747094	0.774611	1.53958	9	EGR1 DPM2
REACTOME_BIOSYNTHESIS_OF_SPECIALIZED_PRORESOLVING_MEDIATORS_SPMS	0.067676	0.339535	0.07355	0.728432	1.54355	13	PTGS2 EPHX2
REACTOME_SUMOYLATION_OF_TRANSCRIPTION_FACTORS	0.0680408	0.34088	0.0811334	-0.650825	-1.52575	15	UBE2I PIAS2 PIAS1 SUMO3 MDM2 TP53BP1 SUMO2 MITF
PID_ER_NONGENOMIC_PATHWAY	0.0682738	0.341079	0.0702667	0.588055	1.47572	35	ESR2 GNA11 MMP2 AKT1 GNAI2 GRB2 GNA13
REACTOME_VIRAL_MESSENGER_RNA_SYNTHESIS	0.0682281	0.341079	0.0870212	-0.508674	-1.44427	42	NUP210 NUP98 NUP93 POLR2A NUP37 NUP107 POLR2K NUP54 NUP205
KEGG_MEDICUS_PATHOGEN_HIV_GP120_TO_CXCR4_GNB_G_RAC_SIGNALING_PATHWAY	0.0691193	0.342109	0.0807267	-0.63758	-1.53123	17	GNG11 PAK1
KEGG_MEDICUS_REFERENCE_CXCR4_GNB_G_RAC_SIGNALING_PATHWAY	0.0691193	0.342109	0.0807267	-0.63758	-1.53123	17	GNG11 PAK1
KEGG_MEDICUS_REFERENCE_NALP12_INFLAMMASOME_SIGNALING_PATHWAY	0.0690255	0.342109	0.0750347	0.843812	1.50262	5	IL1B PYCARD IL18 NLRP12
PID_PDGFRA_PATHWAY	0.0691086	0.342109	0.072342	0.678749	1.51436	18	JUN FOS JAK1 GRB2 SRF
WP_CANONICAL_NFKB_PATHWAY	0.0691589	0.342109	0.0736533	0.788063	1.53039	8	NFKBIA REL
WP_MITOCHONDRIAL_GENE_EXPRESSION	0.0690583	0.342109	0.0809972	-0.629871	-1.53153	18	PPP3CA TFAM CREB1 NRF1 MTERF1 MTERF3
WP_SELENIUM_MICRONUTRIENT_NETWORK	0.0690449	0.342109	0.068945	0.55794	1.45276	44	HBB PTGS2 PTGS1 SOD2 IL1B
KEGG_ALLOGRAFT_REJECTION	0.0693631	0.342638	0.0715673	0.66639	1.51608	20	HLA-DQB1 HLA-DMB HLA-DPA1 HLA-C HLA-DQA1 HLA-DOA HLA-DRA HLA-B HLA-E HLA-F HLA-DMA HLA-DRB1
REACTOME_REGULATION_OF_IFNG_SIGNALING	0.0695002	0.342835	0.0725394	0.725211	1.53673	13	SOCS3 JAK1 PTPN6
KEGG_ALZHEIMERS_DISEASE	0.0697108	0.343394	0.0943435	-0.386416	-1.31317	121	MME PLCB1 NDUFB4 NDUFA9 NDUFB5 SDHD COX7A2 PPP3CA NDUFAB1 NDUFA4 NDUFC2 ADAM17 CASP3 NDUFB1 NDUFA1 COX7A2L UQCRC2 CHP1 NDUFA6 PPP3R1 COX5A NDUFS1 CAPN1 UQCRQ CALM2
REACTOME_CARGO_CONCENTRATION_IN_THE_ER	0.0703016	0.345393	0.0816849	-0.590763	-1.50081	23	GOSR2 SEC24B TMED10 SEC22B SEC24D TMED2
WP_TYROBP_CAUSAL_NETWORK_IN_MICROGLIA	0.0703125	0.345393	0.067937	0.53941	1.435	51	TMEM106A ZFP36L2 NCKAP1L CD4 RUNX3 PYCARD SH2B3 IL18 LYL1 ABCC4 ELF4 ITGAX ITGAM CD37 SLC1A5 GIMAP2 PPP1R18 STAT5A IL13RA1 MAF GAPT LHFPL2 CREB3L2 HCLS1 CYTL1
KEGG_FOLATE_BIOSYNTHESIS	0.0713979	0.345999	0.0777922	-0.763863	-1.51021	7	DHFR GGH PTS
KEGG_MEDICUS_REFERENCE_REGULATION_OF_GF_RTK_RAS_ERK_SIGNALING_UBIQUITINATION_OF_RTK_BY_CBL	0.0709079	0.345999	0.0792843	-0.657832	-1.52016	14	FLT3 INSR
PID_BARD1_PATHWAY	0.071223	0.345999	0.0825328	-0.562395	-1.47466	28	PCNA EWSR1 NBN FANCD2 CCNE1 BRCA1 RAD51 BARD1 XRCC5 ATR FANCL UBE2L3 CSTF1
PID_MYC_REPRESS_PATHWAY	0.0712891	0.345999	0.0674484	0.53821	1.43181	51	CDKN1A CLU ZBTB17 TSC2 NDRG1 GADD45A ID2 ITGA6
REACTOME_MRNA_EDITING	0.0712648	0.345999	0.0733447	0.819926	1.50837	6	APOBEC3A ADAR
REACTOME_REGULATION_OF_MITF_M_DEPENDENT_GENES_INVOLVED_IN_CELL_CYCLE_AND_PROLIFERATION	0.0706792	0.345999	0.0722438	0.737223	1.53925	12	CDKN1A
REACTOME_UPTAKE_AND_ACTIONS_OF_BACTERIAL_TOXINS	0.0709145	0.345999	0.0703574	0.650182	1.50292	22	CD9 MAP2K7 VAMP2 HSP90AA1 CALM1 SYT1
WP_LUNG_FIBROSIS	0.0709554	0.345999	0.0700863	0.628455	1.49442	26	CXCL2 MMP2 IL1B
WP_NEURAL_CREST_CELL_MIGRATION_DURING_DEVELOPMENT	0.0711824	0.345999	0.069553	0.623235	1.49581	27	JUN FOS MMP2 PIK3CD AKT1 STAT3
WP_POLYCYSTIC_KIDNEY_DISEASE_PATHWAY	0.071417	0.345999	0.0673679	0.540053	1.43357	50	JUN FOS GNA11 TSC2 GNAI2 PRKAB2
REACTOME_TCR_SIGNALING	0.0720854	0.348759	0.0915141	-0.401227	-1.32893	102	PAG1 PSMD9 PAK1 PSMD14 BTRC PSMD1 PSMC2 PSMA3 UBE2N PSMD11 PSMA2 PSMA5 PSMD2 PSMB4 PSMC4 NCK1 PSMF1 PSMD8 WAS LAT PTPN22 PIK3R1 LCK PSMB5 PSME3 PSMA6 PSMD7 MAP3K7 PSMC3 CARD11 PTPRJ
REACTOME_RECEPTOR_TYPE_TYROSINE_PROTEIN_PHOSPHATASES	0.0724733	0.34929	0.0779135	-0.71339	-1.52297	10	IL1RAP
WP_BLADDER_CANCER	0.0723695	0.34929	0.0686891	0.606129	1.48146	30	CDKN1A MMP2 DAPK1
WP_NOCGMPPKG_MEDIATED_NEUROPROTECTION	0.0724924	0.34929	0.0703574	0.670994	1.51237	19	NFKBIA IL1B PRKG2 TSPO BAD CALM1 CAMK2G
BIOCARTA_MELANOCYTE_PATHWAY	0.0728778	0.349807	0.0755861	-0.807495	-1.48733	5	CREB1 EP300 BCL2 MITF KIT
REACTOME_NOREPINEPHRINE_NEUROTRANSMITTER_RELEASE_CYCLE	0.0728972	0.349807	0.0716629	0.784515	1.5235	8	VAMP2 PPFIA1 SYT1 UNC13B SLC18A2
REACTOME_SEROTONIN_NEUROTRANSMITTER_RELEASE_CYCLE	0.0728972	0.349807	0.0716629	0.784515	1.5235	8	VAMP2 PPFIA1 SYT1 UNC13B SLC18A2
REACTOME_BIOSYNTHESIS_OF_EPA_DERIVED_SPMS	0.0730858	0.350236	0.0728384	0.837586	1.49154	5	PTGS2
KEGG_VALINE_LEUCINE_AND_ISOLEUCINE_DEGRADATION	0.0734435	0.351472	0.0837037	-0.507986	-1.43501	41	BCKDHB DLD HADHB PCCB DBT MCCC1 ACADM ACADSB BCAT1 ACAA1 ALDH1B1 HIBCH HMGCS1
REACTOME_DISEASES_ASSOCIATED_WITH_GLYCOSAMINOGLYCAN_METABOLISM	0.0736058	0.351772	0.0786527	-0.614514	-1.5114	19	EXT2 HEXA AGRN HEXB
KEGG_MEDICUS_REFERENCE_MDM2_P21_CELL_CYCLE_G1_S_N00536	0.0741561	0.352017	0.0705397	0.751246	1.52331	10	CDKN1A
REACTOME_ASSEMBLY_OF_THE_ORC_COMPLEX_AT_THE_ORIGIN_OF_REPLICATION	0.07393	0.352017	0.0767245	-0.727586	-1.525	9	ORC1 KPNA1 ORC3
WP_INTERFERON_TYPE_I_SIGNALING	0.0740922	0.352017	0.066269	0.549523	1.44147	46	SOCS3 PIK3CD REL IRS2 STAT3 TYK2 JAK1 EIF4B PTPN6 EIF4EBP1 MAPK14 STAT2 RAP1A GAB2 RAC1
WP_LEUCINE_ISOLEUCINE_AND_VALINE_METABOLISM	0.0738676	0.352017	0.0796703	-0.594532	-1.49707	22	BCKDHB DLD PCCB DBT MCCC1 ACADSB BCAT1 MLYCD
WP_METABOLISM_OF_ALPHALINOLENIC_ACID	0.0740526	0.352017	0.072342	0.837022	1.49053	5	PTGS2
REACTOME_SIGNALING_BY_CSF3_G_CSF	0.0746165	0.353726	0.0682684	0.62628	1.48925	26	SOCS3 STAT3 UBC TYK2 JAK1 GRB2 GAB2 STAT5B UBA52 SYK
KEGG_MEDICUS_REFERENCE_TLR7_8_9_IRF5_SIGNALING_PATHWAY	0.0750193	0.35386	0.071855	0.836008	1.48873	5	TLR7
KEGG_MEDICUS_VARIANT_MUTATION_CAUSED_ABERRANT_ABETA_TO_MGLUR5_CA2_APOPTOTIC_PATHWAY	0.0751432	0.35386	0.078404	-0.608544	-1.50554	20	PLCB1 VDAC3 SLC25A5 CASP3 MCU VDAC1 SLC25A6
KEGG_SMALL_CELL_LUNG_CANCER	0.0751463	0.35386	0.0646399	0.50496	1.40108	67	BIRC3 PTGS2 NFKBIA PIK3CD AKT1 ITGA6 TRAF5 E2F3
REACTOME_DNA_DAMAGE_TELOMERE_STRESS_INDUCED_SENESCENCE	0.0751395	0.35386	0.0680194	0.625293	1.4869	26	CDKN1A
REACTOME_INTERLEUKIN_1_PROCESSING	0.0747664	0.35386	0.0707234	0.782913	1.52039	8	GSDMD IL1B IL18
BIOCARTA_CDMAC_PATHWAY	0.0756164	0.355599	0.0694652	0.709449	1.52249	14	JUN FOS NFKBIA
KEGG_PRIMARY_IMMUNODEFICIENCY	0.0758701	0.355617	0.0785281	-0.586091	-1.48894	23	RAG1 BTK JAK3 TAP2 DCLRE1C RFX5 LCK IKBKG TNFRSF13C PTPRC
REACTOME_SUMO_IS_PROTEOLYTICALLY_PROCESSED	0.0759228	0.355617	0.0744947	-0.776113	-1.49152	6	SENP5 SUMO3 SUMO2
WP_PHOTODYNAMIC_THERAPYINDUCED_NFE2L2_NRF2_SURVIVAL_SIGNALING	0.0757849	0.355617	0.068945	0.673912	1.50357	18	JUN FOS
BIOCARTA_BCELLSURVIVAL_PATHWAY	0.0765027	0.356209	0.068945	0.696478	1.51408	15	FOS JUND AKT1
BIOCARTA_D4GDI_PATHWAY	0.0765541	0.356209	0.0693777	0.748938	1.51863	10	JUN APAF1 CASP10
REACTOME_AKT_PHOSPHORYLATES_TARGETS_IN_THE_NUCLEUS	0.0764486	0.356209	0.0699072	0.780933	1.51654	8	NR4A1 AKT1
WP_MET_IN_TYPE_1_PAPILLARY_RENAL_CELL_CARCINOMA	0.0764601	0.356209	0.0650003	0.537208	1.42602	50	CDKN1A JUN PIK3CD AKT1 STAT3 TFE3 BAD GRB2 PAK2
WP_NUCLEOTIDEBINDING_OLIGOMERIZATION_DOMAIN_NOD_PATHWAY	0.0763723	0.356209	0.0666556	0.583935	1.45423	34	NFKBIA IL1B NLRP1 CARD6 HSP90AA1 RIPK2 CARD8 PYCARD IL18 RAC1 NLRP12 NOD2
KEGG_MEDICUS_REFERENCE_DOUBLE_STRAND_BREAK_SIGNALING	0.0774418	0.359825	0.0751441	-0.694225	-1.51544	11	UBE2N HERC2 NBN
REACTOME_METABOLISM_OF_WATER_SOLUBLE_VITAMINS_AND_COFACTORS	0.0775354	0.359825	0.0878686	-0.401636	-1.32302	98	SLC23A1 MTHFD2L DHFR MTRR CD38 FASN PARP4 PCCB MCCC1 NADSYN1 CD320 PPCS MTHFD2 MTHFD1 PANK2 SHMT2
REACTOME_ACETYLCHOLINE_NEUROTRANSMITTER_RELEASE_CYCLE	0.0777445	0.360322	0.0693777	0.796145	1.50632	7	VAMP2 PPFIA1 SYT1 UNC13B
REACTOME_ANTI_INFLAMMATORY_RESPONSE_FAVOURING_LEISHMANIA_PARASITE_INFECTION	0.0779528	0.360813	0.0825328	-0.456611	-1.37548	57	GNG11 PRKAR1A
REACTOME_TRAF6_MEDIATED_IRF7_ACTIVATION	0.0781421	0.361215	0.0681851	0.69488	1.5106	15	IRF7 IRF3
REACTOME_OXIDATIVE_STRESS_INDUCED_SENESCENCE	0.0784504	0.362165	0.0638665	0.515111	1.3997	59	JUN FOS PHC1 RING1 MAP2K7 TNRC6A UBC E2F3 TFDP2 TNRC6C MAPK14 MAPKAPK3 BMI1 MAPK3
KEGG_MEDICUS_VARIANT_MUTATION_ACTIVATED_PRKACA_TO_ACTH_CORTISOL_SIGNALING_PATHWAY	0.0786209	0.362479	0.0680194	0.717385	1.52014	13	NR4A1 ATF4
WP_MAPK_CASCADE	0.0788169	0.362908	0.0656633	0.594338	1.45931	31	JUN MAP2K7 LAMTOR3 GRB2 RASA3 MAPK14 MAPK3 ELK1 MAPK12 SOS1
REACTOME_ALK_MUTANTS_BIND_TKIS	0.0791821	0.364114	0.0742818	-0.692932	-1.51262	11	PRKAR1A BCL11A EML4 FN1 BIRC6 PPM1B
REACTOME_CYTOPROTECTION_BY_HMOX1	0.0794691	0.364958	0.0639358	0.547372	1.42921	45	HBB NCOR2 BLVRB STAT3 TXNIP COX8A
KEGG_MEDICUS_REFERENCE_ASSEMBLY_AND_TRAFFICKING_OF_TELOMERASE	0.0798216	0.3661	0.0749258	-0.624379	-1.49953	17	NAF1 CCT5 CCT6A CCT2 DKC1 CCT7
BIOCARTA_DSP_PATHWAY	0.0806267	0.366666	0.0687741	0.809136	1.48852	6	DUSP1 DUSP6 MAPK14 DUSP2 MAPK3
BIOCARTA_RB_PATHWAY	0.0803239	0.366666	0.0739656	-0.676052	-1.50459	12	WEE1 YWHAH CDK1 CDK4
REACTOME_BRANCHED_CHAIN_AMINO_ACID_CATABOLISM	0.0805709	0.366666	0.0758099	-0.594154	-1.48409	21	BCKDHB DLD DBT MCCC1 PPM1K ACADSB BCAT1
REACTOME_CYCLIN_D_ASSOCIATED_EVENTS_IN_G1	0.0807667	0.366666	0.0633877	0.550112	1.42908	43	CDKN1A CCNH CDKN1C UBC CCND3 E2F3 TFDP2
REACTOME_DOPAMINE_NEUROTRANSMITTER_RELEASE_CYCLE	0.0808025	0.366666	0.0673679	0.729054	1.52219	12	VAMP2 PPFIA1 SYT1 UNC13B LIN7C SLC18A2 LIN7A
REACTOME_MECP2_REGULATES_TRANSCRIPTION_OF_NEURONAL_LIGANDS	0.0805383	0.366666	0.0717588	-0.798408	-1.47059	5	SIN3A CREB1
REACTOME_RECOGNITION_OF_DNA_DAMAGE_BY_PCNA_CONTAINING_REPLICATION_COMPLEX	0.0808806	0.366666	0.0771938	-0.549214	-1.45091	29	PCNA RPA1 RFC4 RBX1 UBE2B RAD18 RFC3 DTL RFC5 DDB1 POLE RPA2 RFC1 POLD2 POLE2 CUL4B RPA3
WP_MAMMARY_GLAND_DEVELOPMENT_INVOLUTION_STAGE_4_OF_4	0.0805607	0.366666	0.0680194	0.774962	1.50495	8	SOCS3 STAT3
WP_MIRNA_REGULATION_OF_DNA_DAMAGE_RESPONSE	0.0807871	0.366666	0.0625898	0.508555	1.39514	62	GADD45B CDKN1A GADD45A SESN1
REACTOME_SUMOYLATION_OF_DNA_DAMAGE_RESPONSE_AND_REPAIR_PROTEINS	0.0813053	0.36788	0.0829663	-0.423365	-1.33859	74	NUP210 NUP98 RPA1 UBE2I PIAS2 NUP93 HERC2 PIAS1 NUP37 NUP107 WRN SUMO3 SMC1A BRCA1 NUP54 SCMH1 NUP205 SMC6 SMC5 STAG2 SUMO2 TDG NUP153 NUP214
REACTOME_TRAF3_DEPENDENT_IRF_ACTIVATION_PATHWAY	0.0813572	0.36788	0.0668121	0.714974	1.51503	13	IRF7 IRF3
BIOCARTA_ETS_PATHWAY	0.0815661	0.367882	0.0665002	0.676515	1.49639	17	JUN FOS NCOR2 ETV3
REACTOME_ABERRANT_REGULATION_OF_MITOTIC_G1_S_TRANSITION_IN_CANCER_DUE_TO_RB1_DEFECTS	0.081499	0.367882	0.0666556	0.685852	1.50349	16	CDKN1A CDKN1C CCND3 E2F3 TFDP2
REACTOME_TOLL_LIKE_RECEPTOR_TLR1_TLR2_CASCADE	0.0819548	0.369163	0.0604138	0.46193	1.34969	95	JUN FOS DUSP6 NFKBIA MAP2K7 NFKBIB PELI1 TAB2 UBC DUSP3 RIPK2 N4BP1 PELI2 ECSIT MAPK14 MAP3K8 MAPKAPK3 IKBIP MAPK3 ELK1
WP_EPITHELIAL_TO_MESENCHYMAL_TRANSITION_IN_COLORECTAL_CANCER	0.0822293	0.369456	0.0604138	0.465595	1.35197	91	ID1 NOTCH4 MMP2 ID2 PIK3CD AKT1 LATS2 ITGA5 NR2C2
WP_LNCRNAMEDIATED_MECHANISMS_OF_THERAPEUTIC_RESISTANCE	0.0821732	0.369456	0.0685199	0.828071	1.47459	5	CDKN1A
REACTOME_GPCR_LIGAND_BINDING	0.0830869	0.37236	0.0849239	-0.390489	-1.3009	105	GNG11 S1PR1 GHRL LPAR6
WP_DNA_IRDOUBLE_STRAND_BREAKS_AND_CELLULAR_RESPONSE_VIA_ATM	0.0830091	0.37236	0.0794124	-0.469989	-1.37691	50	STK3 PCNA ACTL6A NBN CASP3 MDM2 ABL1 FANCD2 SMC1A BRCA1 DCLRE1C TP53BP1 RAD51 E2F1 UPF1
BIOCARTA_RNA_PATHWAY	0.0833795	0.372724	0.0663458	0.741987	1.50453	10	NFKBIA MAP3K14
KEGG_MEDICUS_REFERENCE_LPA_GNAQ_11_RHOA_SIGNALING_PATHWAY	0.0833333	0.372724	0.0680194	0.82714	1.47293	5	GNA11
KEGG_MEDICUS_REFERENCE_CASR_PTH_SIGNALING_PATHWAY	0.0838509	0.373884	0.0702667	-0.793101	-1.46081	5	PLCB1
KEGG_MEDICUS_REFERENCE_DEUBIQUITINATION_OF_H2AK119	0.0838145	0.373884	0.0643557	0.62676	1.4696	24	MBD6 PHC1 RING1 YY1 BAP1 BMI1 FOXK2 CBX7 CBX4 CBX2 OGT
PID_PI3KCI_AKT_PATHWAY	0.0840436	0.37427	0.0633877	0.575815	1.434	34	CDKN1A AKT1 HSP90AA1 BAD YWHAG FOXO3 GSK3A
PID_MAPK_TRK_PATHWAY	0.0843208	0.375031	0.0635235	0.600551	1.457	29	EGR1 FOS SRF MAPK14 MAPK3 RAP1A ELK1
KEGG_MEDICUS_REFERENCE_E2_ER_RAS_ERK_SIGNALING_PATHWAY	0.0844821	0.375275	0.0644264	0.643863	1.47561	21	ESR2 ATF4
WP_TLR4_SIGNALING_AND_TOLERANCE	0.0848644	0.376499	0.0639358	0.625341	1.46628	24	IRF7 NFKBIA IRF3 TAB2
KEGG_MEDICUS_REFERENCE_PRNP_PI3K_NOX2_SIGNALING_PATHWAY	0.0855643	0.379071	0.0636601	0.624671	1.4647	24	EGR1 ATF4 PIK3CD PRNP MAPK3 RAC1 RAC2
REACTOME_RAS_PROCESSING	0.0856591	0.379071	0.0637287	0.637286	1.47311	22	PRKCQ PRKG2 UBC CALM1 ARL2 FNTA BCL2L1 UBA52
PID_NEPHRIN_NEPH1_PATHWAY	0.0864649	0.380726	0.0631186	0.620397	1.46694	25	JUN PIK3CD WASL AKT1 BAD GRB2
REACTOME_NR1H2_NR1H3_REGULATE_GENE_EXPRESSION_TO_CONTROL_BILE_ACID_HOMEOSTASIS	0.0863619	0.380726	0.0656633	0.785867	1.48688	7	NCOR2 NR1H3
REACTOME_TRANSCRIPTIONAL_REGULATION_BY_THE_AP_2_TFAP2_FAMILY_OF_TRANSCRIPTION_FACTORS	0.0862909	0.380726	0.0631856	0.620863	1.46805	25	CDKN1A CITED2 WWOX YY1 KCTD15
WP_2Q13_COPY_NUMBER_VARIATION_SYNDROME	0.0861867	0.380726	0.0618825	0.56472	1.42933	37	SOCS3 IL1R1 ZC3H6 IL1B POLR1C POLR2E GRB2
REACTOME_SIGNALING_BY_NUCLEAR_RECEPTORS	0.086602	0.380854	0.0563335	0.404556	1.2857	182	ESR2 FOSB JUN FOS NCOR2 MMP2 HSPB1 JUND MYB CCNT1 TNRC6A AKT1 NR1H3 RDH11 GNAI2 GNG7 HSP90AA1 POLR2E USF2 YY1 NRIP1 CALM1 SRF EBAG9 TNRC6C
WP_NOVEL_INTRACELLULAR_COMPONENTS_OF_RIGILIKE_RECEPTOR_PATHWAY	0.0871627	0.382367	0.0608321	0.536469	1.4109	47	IRF7 NFKBIA NFKBIB IRF3 DDX3X MAPK14 CASP10 AZI2 CXCL8 OTUD5 MAPK12
WP_OSTEOCLAST_SIGNALING	0.0871163	0.382367	0.0704484	-0.712797	-1.494	9	MAPK8 ATP6V1G1 SLC9A1
BIOCARTA_MAPK_PATHWAY	0.0876557	0.384052	0.0594871	0.491899	1.37276	70	JUN FOS NFKBIA MAP3K14 MAP2K7 MAP4K5 GRB2 PAK2 MAPK14 MAP3K8 MAPKAPK3 MAPK3 ELK1 RAPGEF2 MAPK12 RAC1
BIOCARTA_IL3_PATHWAY	0.0880365	0.384288	0.0641448	0.6969	1.49556	14	FOS GRB2 PTPN6 MAPK3 SOS1 STAT5B STAT5A RAF1
KEGG_MEDICUS_VARIANT_MUTATION_ACTIVATED_PRKCG_TO_MGLUR1_TRPC3_SIGNALING_PATHWAY	0.0879192	0.384288	0.0699072	-0.728581	-1.48794	8	PLCB1
PID_ERA_GENOMIC_PATHWAY	0.0880196	0.384288	0.0604138	0.529468	1.4007	49	ESR2 JUN NCOR2 ANP32A NRIP1 EBAG9 PHB2 MPG LMO4 PRDM15
KEGG_MEDICUS_ENV_FACTOR_NICOTINE_NNK_TO_PI3K_SIGNALING_PATHWAY	0.0884366	0.385557	0.0644264	0.728075	1.49703	11	PIK3CD AKT1 GNAI2 BAD
BIOCARTA_FEEDER_PATHWAY	0.088765	0.386511	0.0694652	-0.746242	-1.47537	7	PYGL HK1 PGM1 KHK
KEGG_MEDICUS_REFERENCE_DYNEIN_RECRUITMENT_TO_THE_KINETOCHORE	0.0897282	0.390223	0.0733447	-0.537875	-1.4288	30	KNTC1 ACTR10 DYNC1I2 DYNC1LI1 DCTN2 DCTN4 BUB1 DCTN5
REACTOME_FERTILIZATION	0.0900935	0.391115	0.0641448	0.766057	1.48765	8	CD9
WP_ATR_SIGNALING	0.090155	0.391115	0.069553	-0.696104	-1.48606	10	RPA1 RAD1 HUS1 ATR RPA2 RAD9A CHEK1 RPA3
BIOCARTA_PLK3_PATHWAY	0.091028	0.394418	0.0637975	0.765063	1.48572	8	PLK3
PID_NFKAPPAB_CANONICAL_PATHWAY	0.0917285	0.396479	0.0616935	0.637789	1.46168	21	TNFAIP3 NFKBIA RIPK2
REACTOME_ACYL_CHAIN_REMODELLING_OF_PG	0.0917081	0.396479	0.0642851	0.798439	1.46884	6	LPGAT1 PLA2G4A PLA2G12A CRLS1
WP_PROSURVIVAL_SIGNALING_OF_NEUROPROTECTIN_D1	0.0918721	0.396613	0.0627208	0.692835	1.48683	14	BIRC3
KEGG_MEDICUS_REFERENCE_HEDGEHOG_SIGNALING_PATHWAY	0.0923364	0.397598	0.0633201	0.764043	1.48374	8	PTCH2
PID_ANGIOPOIETIN_RECEPTOR_PATHWAY	0.0924384	0.397598	0.0595438	0.556076	1.41491	38	CDKN1A MMP2 AKT1 ITGA5 RASA1 ANGPT1 GRB2 MAPK14 MAPK3 ELK1 RAC1 STAT5B
WP_PHOTODYNAMIC_THERAPYINDUCED_HIF1_SURVIVAL_SIGNALING	0.0923867	0.397598	0.0604138	0.58822	1.43769	30	PTGS2 MCL1 SLC2A3 BCL2A1 LDHA ANGPT1 BNIP3L PDHA1 BCL2L1 PMAIP1 BAX SLC2A1 TP53
KEGG_MEDICUS_PATHOGEN_HIV_GP120_TO_CXCR4_GNAI_PI3K_BAD_SIGNALING_PATHWAY	0.093432	0.397989	0.0625898	0.72235	1.48525	11	PIK3CD AKT1 GNAI2 BAD
KEGG_MEDICUS_REFERENCE_CXCR4_GNAI_PI3K_BAD_SIGNALING_PATHWAY	0.093432	0.397989	0.0625898	0.72235	1.48525	11	PIK3CD AKT1 GNAI2 BAD
KEGG_MEDICUS_VARIANT_CYP11B1_CYP11B2_FUSION_TO_ACTH_CORTISOL_SIGNALING_PATHWAY	0.0929657	0.397989	0.0612586	0.636218	1.45808	21	NR4A1 ATF4
KEGG_MEDICUS_VARIANT_MUTATION_CAUSED_ABERRANT_DCTN1_TO_RETROGRADE_AXONAL_TRANSPORT	0.0933407	0.397989	0.0625245	0.732505	1.48531	10	TUBB4B TUBA1A TUBA4A DCTN1 TUBB4A
KEGG_N_GLYCAN_BIOSYNTHESIS	0.0931008	0.397989	0.074388	-0.47757	-1.37388	45	ALG2 DPAGT1 ALG11 RPN2 RPN1 ALG5
KEGG_PROSTATE_CANCER	0.0930743	0.397989	0.0574353	0.484533	1.36046	73	CDKN1A NFKBIA ATF4 PIK3CD AKT1 HSP90AA1 BAD GRB2 E2F3
REACTOME_UPTAKE_AND_FUNCTION_OF_DIPHTHERIA_TOXIN	0.0928544	0.397989	0.0638665	0.797626	1.46734	6	CD9 HSP90AA1
WP_MAPK_AND_NFKB_SIGNALING_INHIBITED_BY_YERSINIA_YOPJ	0.0927664	0.397989	0.0626552	0.713943	1.49064	12	NFKBIA MAP3K14
REACTOME_BIOLOGICAL_OXIDATIONS	0.0935557	0.398035	0.0562848	0.45167	1.32689	100	ARNT2 PTGS1 GSTM3 TPST2 TPMT ACSS1 MTR CMBL CES2 AKR1A1 TPST1 MAT2A GSTK1 CYP4V2 SLC26A2 SULT1A3 SLC35B3 SLC35D1
BIOCARTA_RANBP2_PATHWAY	0.0952795	0.401975	0.0674484	-0.67613	-1.47594	11	PIAS2 RAN PIAS1 MDM2 HDAC4
KEGG_MEDICUS_REFERENCE_ATR_SIGNALING	0.0952795	0.401975	0.0674484	-0.676066	-1.4758	11	RPA1 RAD1 HUS1 ATR RPA2 RAD9A CHEK1 RPA3
PID_DELTA_NP63_PATHWAY	0.095	0.401975	0.0708158	-0.546086	-1.42522	27	FASN HBP1 ITCH HELLS TOP2A MDM2
REACTOME_INTERLEUKIN_35_SIGNALLING	0.0950971	0.401975	0.0620094	0.720353	1.48115	11	STAT3 TYK2 JAK1 IL6ST IL12RB2 IL27RA STAT4
WP_ACETYLCHOLINE_SYNTHESIS	0.0951276	0.401975	0.0634555	0.815402	1.45203	5	ACHE
WP_GLUTATHIONE_METABOLISM	0.0947391	0.401975	0.067773	-0.691012	-1.47519	10	ANPEP G6PD
WP_METAPATHWAY_BIOTRANSFORMATION_PHASE_I_AND_II	0.0950954	0.401975	0.0569774	0.488348	1.36013	69	CHST10 GSTM3 TPMT FMO4 EPHX2 CHST13 AKR1A1 GSTK1 CYP4V2
KEGG_MEDICUS_VARIANT_MUTATION_CAUSED_ABERRANT_HTT_TO_EXTRINSIC_APOPTOTIC_PATHWAY	0.0954451	0.402192	0.0656633	-0.78087	-1.43829	5	IFT57 CASP3 CASP8
PID_GLYPICAN_1PATHWAY	0.0956715	0.402665	0.0680194	-0.617378	-1.46357	16	TGFBR2 SMAD2
BIOCARTA_DREAM_PATHWAY	0.0961077	0.403459	0.0615683	0.730307	1.48085	10	JUN FOS
BIOCARTA_P53_PATHWAY	0.0959927	0.403459	0.0611971	0.679217	1.47655	15	CDKN1A GADD45A TIMP3
WP_AFFECTED_PATHWAYS_IN_DUCHENNE_MUSCULAR_DYSTROPHY	0.0962032	0.403459	0.0731409	-0.484285	-1.37899	43	MPO TGFBR2 SMAD2 SLC25A5 STIM1 MCU CAMK2D VDAC1 SARAF HSPA9
BIOCARTA_CASPASE_PATHWAY	0.0966826	0.40357	0.0601199	0.639635	1.45521	20	BIRC3 LMNA
BIOCARTA_IGF1_PATHWAY	0.0963574	0.40357	0.0605921	0.646106	1.45628	19	JUN FOS RASA1 GRB2 SRF MAPK3 ELK1 SOS1
KEGG_MEDICUS_VARIANT_MUTATION_CAUSED_ABERRANT_HTT_TO_REST_MEDIATED_TRANSCRIPTIONAL_REPRESSION	0.0966874	0.40357	0.0652192	-0.779362	-1.43551	5	SIN3A HDAC2
PID_S1P_S1P4_PATHWAY	0.0965772	0.40357	0.061506	0.718434	1.4772	11	S1PR4 GNAI2 GNA13 MAPK3
WP_NANOMATERIALINDUCED_INFLAMMASOME_ACTIVATION	0.0968666	0.40384	0.0624595	0.793966	1.46061	6	IL1B PYCARD
REACTOME_NEUROTRANSMITTER_RECEPTORS_AND_POSTSYNAPTIC_SIGNAL_TRANSMISSION	0.0969821	0.403844	0.0780353	-0.392314	-1.28572	95	GNG11 PLCB1 PRKAR1A AP2B1 CREB1 DLG1 DLG3 KRAS MDM2 CAMK2D TUBA1B
REACTOME_MITOCHONDRIAL_RNA_DEGRADATION	0.0975769	0.405842	0.0667337	-0.689124	-1.47116	10	SUPV3L1 LRPPRC FASTKD5 REXO2 TBRG4
KEGG_VASCULAR_SMOOTH_MUSCLE_CONTRACTION	0.0985338	0.409339	0.0558993	0.484651	1.35253	70	PRKG1 PRKCQ GNA11 MYL6B MYL9 CALM3 GNA13 CALM1 PLA2G4A MAPK3 RAMP1 PLCB2 PLA2G6 ACTA2 PRKACB PLA2G12A PRKCB ADCY9 RAF1
REACTOME_MEIOSIS	0.0987846	0.409416	0.0724405	-0.461507	-1.3494	49	DMC1 MLH1 RPA1 UBE2I MND1 NBN RAD51C FIGNL1 SMC1A BRCA1 PSMC3IP
WP_OSTEOBLAST_DIFFERENTIATION_AND_RELATED_DISEASES	0.0987358	0.409416	0.0562848	0.495605	1.36277	63	NOTCH4 PRKCQ PIK3CD PIK3C2A PIK3C2B
REACTOME_REGULATION_OF_TP53_ACTIVITY_THROUGH_PHOSPHORYLATION	0.0990071	0.409857	0.0759226	-0.407516	-1.30578	82	DNA2 TAF2 RPA1 CSNK2A1 TP53INP1 RFC4 DYRK2 RAD1 NBN WRN SUPT16H RFC3 MDM2 TAF1 TBP BRCA1 BRIP1 HUS1 CCNA2 RFC5 TPX2 BARD1
REACTOME_GAP_JUNCTION_ASSEMBLY	0.0991443	0.409944	0.0608321	0.743161	1.47707	9	TUBB4B TUBA1A TUBA4A
KEGG_ASTHMA	0.099726	0.410424	0.0600616	0.684726	1.46943	14	HLA-DQB1 HLA-DMB HLA-DPA1 HLA-DQA1 HLA-DOA HLA-DRA FCER1G HLA-DMA FCER1A HLA-DRB1
PID_PLK1_PATHWAY	0.0995382	0.410424	0.071855	-0.481872	-1.37211	43	WEE1 PAK1 CENPU KIF2A CLSPN ODF2 BUB1 RAB1A TPX2 CDK1 STAG2 BUB1B PPP2R1A PPP2CA TUBG1 CDC20 CENPE RHOA
SA_CASPASE_CASCADE	0.0996907	0.410424	0.0599455	0.667329	1.46289	16	BIRC3 APAF1 CASP10
WP_SEROTONIN_HTR1_GROUP_AND_FOS_PATHWAY	0.0994333	0.410424	0.0582215	0.586915	1.42392	29	FOS STAT3 GNAI2 SRF MAPK14 MAPKAPK3 MAPK3 RAP1A ELK1
PID_P38_MK2_PATHWAY	0.100126	0.410631	0.059374	0.642068	1.44718	19	TSC2 HSPB1 LSP1 SRF YWHAG MAPK14 MAPKAPK3 ETV1
REACTOME_GAB1_SIGNALOSOME	0.1	0.410631	0.0663458	-0.644141	-1.46014	13	PAG1
WP_HEART_DEVELOPMENT	0.100055	0.410631	0.05983	0.666566	1.46122	16	BHLHE40 NFATC2 SRF
REACTOME_ROLE_OF_ABL_IN_ROBO_SLIT_SIGNALING	0.100671	0.411969	0.0642851	-0.755035	-1.45101	6	CLASP1 ABL1 CAP1 CLASP2 ROBO1
WP_ESTROGEN_SIGNALING	0.100919	0.411969	0.0586532	0.629848	1.44348	21	JUN FOS AKT1
WP_NONALCOHOLIC_FATTY_LIVER_DISEASE	0.100839	0.411969	0.0532221	0.425224	1.28918	126	SOCS3 JUN NDUFV2 LEPR IL1B ATF4 PIK3CD AKT1 NR1H3 IRS2 PRKAB2 IL6R MLXIP COX8A NDUFS7 NDUFA3 COX6B1 NDUFB7 GSK3A NDUFB11 CXCL8 PRKAG2 NDUFA11 NDUFB6 NDUFS4 RAC1 NDUFV1 CYCS NDUFS3 DDIT3 ERN1 NDUFA8 BAX PRKAG1 MAPK9
WP_SULFATION_BIOTRANSFORMATION_REACTION	0.100772	0.411969	0.0650003	-0.736552	-1.45621	7	G6PD PAPSS1 SULT1A1 PAPSS2
BIOCARTA_BTG2_PATHWAY	0.101536	0.413161	0.0602958	0.77299	1.46252	7	BTG2 BTG1
KEGG_MEDICUS_VARIANT_MUTATION_ACTIVATED_SMO_TO_HEDGEHOG_SIGNALING_PATHWAY	0.101562	0.413161	0.0600616	0.740972	1.47272	9	PTCH2
KEGG_MEDICUS_VARIANT_MUTATION_INACTIVATED_PTCH1_TO_HEDGEHOG_SIGNALING_PATHWAY	0.101562	0.413161	0.0600616	0.740972	1.47272	9	PTCH2
REACTOME_REGULATION_OF_INNATE_IMMUNE_RESPONSES_TO_CYTOSOLIC_DNA	0.102313	0.415734	0.0596578	0.712776	1.46557	11	TRIM56 IRF3 UBC
PID_HNF3A_PATHWAY	0.102776	0.416608	0.0579035	0.618155	1.43755	23	JUN FOS PISD NFIA NRIP1
REACTOME_GLYCOSPHINGOLIPID_BIOSYNTHESIS	0.102882	0.416608	0.0590383	0.692382	1.46716	13	CERK B3GALT4 B4GALT5
REACTOME_NUCLEAR_PORE_COMPLEX_NPC_DISASSEMBLY	0.102703	0.416608	0.0691172	-0.507187	-1.39175	35	NUP210 NUP98 NUP93 NUP37 NUP107 NUP54 NUP205 CDK1 NUP153 NUP214
KEGG_TGF_BETA_SIGNALING_PATHWAY	0.103353	0.418034	0.0554274	0.514598	1.36899	51	ID1 ID2
REACTOME_BETA_OXIDATION_OF_OCTANOYL_COA_TO_HEXANOYL_COA	0.103727	0.418633	0.0628526	-0.771398	-1.42084	5	HADHB ACADM
WP_IL10_ANTIINFLAMMATORY_SIGNALING	0.103738	0.418633	0.0595438	0.753767	1.46379	8	BLVRB STAT3 JAK1 STAT2
KEGG_VEGF_SIGNALING_PATHWAY	0.10389	0.418765	0.0551496	0.51198	1.36813	52	PTGS2 HSPB1 PIK3CD AKT1 NFATC2 BAD PLA2G4A MAPK14 MAPKAPK3 MAPK3 PLA2G6 MAPK12 RAC1 RAC2 PLA2G12A PRKCB RAF1 NFATC3
REACTOME_RHO_GTPASE_CYCLE	0.104343	0.420114	0.0988658	-0.293884	-1.14845	380	RHOBTB2 DOCK4 DOCK9 SH3BP1 ARHGAP18 TPM4 PAK1 TAGAP PHIP TFRC SOS2 ADD3 ABCD3 SCFD1 ARHGAP32 DOCK5 HGS CCT6A CCT2 TMOD3 DBT TRIO FAM91A1 ARHGAP26 ELMO2 DOCK7 SNAP23 CUL3 DST SRRM1 NCK1 COPS4 ZNF512B DBN1 TUBA1B ITSN1 TIAM1 LBR PIK3R3 CEP97 WAS BRK1 FILIP1 SHMT2 SLK ESYT1 SLC4A7 WWP2 HINT2 PLEKHG4B WDR11 ARHGEF7 ARHGAP29 JUP DLG5 WDR91 ACTN1 ARHGAP27 NCF2 PIK3R1 LCK ANLN CCT7 SRGAP3 ACTB SHKBP1 MT…
REACTOME_RECEPTOR_MEDIATED_MITOPHAGY	0.104633	0.420801	0.0642148	-0.667591	-1.4573	11	ULK1 CSNK2A1
KEGG_CIRCADIAN_RHYTHM_MAMMAL	0.105088	0.421628	0.0588174	0.710534	1.46096	11	BHLHE40 PER1
PID_TAP63_PATHWAY	0.105045	0.421628	0.0554274	0.540214	1.38586	40	CDKN1A FLOT2 GADD45A
WP_PHYSIOLOGICAL_AND_PATHOLOGICAL_HYPERTROPHY_OF_THE_HEART	0.105198	0.421628	0.0574868	0.632554	1.4391	20	JUN FOS STAT3 CALM1 MAPK14 IL6ST
REACTOME_TRANSCRIPTIONAL_ACTIVITY_OF_SMAD2_SMAD3_SMAD4_HETEROTRIMER	0.106132	0.424891	0.0547849	0.523712	1.37735	47	JUNB NCOR2 CCNT1 UBC SKI TFDP2 CDK9 MAPK3
KEGG_MEDICUS_REFERENCE_ACTIVIN_SIGNALING_PATHWAY	0.106963	0.426281	0.0622655	-0.748609	-1.43866	6	SMAD2
KEGG_MEDICUS_REFERENCE_NODAL_SIGNALING_PATHWAY	0.106963	0.426281	0.0622655	-0.748609	-1.43866	6	SMAD2
REACTOME_PROCESSING_OF_CAPPED_INTRONLESS_PRE_MRNA	0.106724	0.426281	0.0668121	-0.527963	-1.39477	29	NCBP1 CPSF6 SNRPD3 SNRPE SNRPB CSTF2T CPSF3 CPSF2 SYMPK SNRPF ZNF473 SNRPG CPSF7 CSTF1
REACTOME_TYPE_I_HEMIDESMOSOME_ASSEMBLY	0.106922	0.426281	0.0596578	0.803295	1.43047	5	CD151 ITGA6
REACTOME_BETA_OXIDATION_OF_HEXANOYL_COA_TO_BUTANOYL_COA	0.107453	0.426509	0.0616935	-0.769411	-1.41718	5	HADHB
REACTOME_CDC6_ASSOCIATION_WITH_THE_ORC_ORIGIN_COMPLEX	0.107481	0.426509	0.0629188	-0.709979	-1.44995	8	ORC1 ORC3
REACTOME_ZBP1_DAI_MEDIATED_INDUCTION_OF_TYPE_I_IFNS	0.107504	0.426509	0.056827	0.630286	1.43394	20	NFKBIA NFKBIB IRF3
WP_FOXP3_IN_COVID19	0.107344	0.426509	0.0585444	0.767478	1.45209	7	STAT3 IL6R IL6ST STAT5B STAT5A
HALLMARK_HEDGEHOG_SIGNALING	0.107776	0.427108	0.0564313	0.61897	1.43077	22	ACHE RASA1 MYH9 LDB1
BIOCARTA_EICOSANOID_PATHWAY	0.108211	0.427601	0.0572815	0.652868	1.44408	17	PTGS2 PTGS1 CYSLTR1 EPHX2 PLA2G4A
BIOCARTA_EPO_PATHWAY	0.108264	0.427601	0.0571289	0.645665	1.44054	18	JUN FOS GRB2 PTPN6 MAPK3 ELK1 SOS1 STAT5B STAT5A RAF1
HALLMARK_BILE_ACID_METABOLISM	0.108259	0.427601	0.071855	-0.405553	-1.29197	78	SLC23A1 CAT IDH2 ABCD3 PXMP2 FADS1 ATXN1 HSD17B4 PEX13 ABCA6 DHCR24 ISOC1 PNPLA8 MLYCD LCK
WP_CALCIUM_MEDIATED_TCELL_APOPTOSIS_INVOLVED_IN_INCLUSION_BODY_MYOSITIS	0.108392	0.427628	0.0572305	0.652251	1.44272	17	NR4A1 NFATC2 CAPN2 CD4 CALM1
KEGG_MEDICUS_REFERENCE_WEE1_CELL_CYCLE_G2_M	0.108641	0.42813	0.0617563	-0.747657	-1.43683	6	WEE1 CDK1 ATR CHEK1
WP_HEAD_AND_NECK_SQUAMOUS_CELL_CARCINOMA	0.108895	0.428652	0.0535588	0.493317	1.34438	60	CDKN1A TSC2 SESN1 AKT1 REL MAML1 DDIT4
KEGG_MEDICUS_REFERENCE_ACTH_CORTISOL_SIGNALING_PATHWAY	0.10918	0.429296	0.056043	0.617019	1.42626	22	NR4A1 ATF4
REACTOME_POLYMERASE_SWITCHING	0.109344	0.429461	0.0632527	-0.62125	-1.43562	14	PRIM2 PCNA RFC4 RFC3 RFC5
BIOCARTA_NPC_PATHWAY	0.109637	0.430132	0.0626552	-0.663235	-1.44779	11	NUP210 RAN NUTF2 NUP153 NUP214 RANGAP1 RCC1
HALLMARK_CHOLESTEROL_HOMEOSTASIS	0.110062	0.430524	0.0530973	0.489619	1.34319	62	ATF3 CD9 FBXO6 CLU
KEGG_ERBB_SIGNALING_PATHWAY	0.109911	0.430524	0.0529321	0.482466	1.33533	66	CDKN1A JUN MAP2K7 PIK3CD AKT1 BAD GRB2 EIF4EBP1 PAK2 CAMK2G
PID_EPO_PATHWAY	0.110103	0.430524	0.0550578	0.563625	1.38905	32	SOCS3 IRS2 GRB2 PTPN6 MAPK14 TEC SH2B3 RAP1A BCL2L1 SOS1 STAT5B STAT5A RAPGEF1
WP_DDX1_AS_A_REGULATORY_COMPONENT_OF_THE_DROSHA_MICROPROCESSOR	0.110529	0.43171	0.0611971	-0.746379	-1.43438	6	NBN DDX1
REACTOME_FCERI_MEDIATED_NF_KB_ACTIVATION	0.11074	0.432058	0.0709085	-0.406822	-1.2903	76	PSMD9 PSMD14 BTRC PSMD1 TAB1 PSMC2 PSMA3 UBE2N PSMD11 PSMA2 PSMA5 PSMD2 PSMB4 PSMC4 PSMF1 PSMD8
REACTOME_CELLULAR_HEXOSE_TRANSPORT	0.110988	0.432072	0.0569774	0.696443	1.4541	12	SLC2A3 SLC50A1 SLC2A11
REACTOME_FOLDING_OF_ACTIN_BY_CCT_TRIC	0.111111	0.432072	0.06233	-0.677943	-1.44729	10	CCT5 CCT6A CCT2 CCT7 ACTB CCT3
REACTOME_PROTEIN_FOLDING	0.11105	0.432072	0.0705397	-0.409436	-1.28966	73	GNG11 TBCC TBCD CSNK2A1 VBP1 CCT5 CCT6A CCT2 FBXW2 AP3M1 FBXO4 TUBA1B CCNE1
REACTOME_DISEASES_OF_SIGNAL_TRANSDUCTION_BY_GROWTH_FACTOR_RECEPTORS_AND_SECOND_MESSENGERS	0.11181	0.433832	0.0462	0.352138	1.20164	371	JUNB CDKN1A ESR2 NR4A1 JUN DUSP6 LMNA NCOR2 MCL1 TSC2 BCL2A1 PIM1 PIK3CD BCR AKT1 IRS2 SYVN1 STAT3 TRIP11 MAML1 UBC TYK2 MAML3 HSP90AA1 POLR2E CLCN6 SHOC2 MYH9 BAD GRB2 PTPN6 TRIM24 CALM1 CDC37 PPP2R5E TPM3 GCC2 CAMK2G DCTN1 KLB TNRC6C SQSTM1 FOXO3 GSK3A FLT3LG MAPK3 RAP1A PSMB10 MAML2 GAB2 PSEN1 PSME1 EREG PSMB9 CTBP1 RAC1 RAC2 PPFIBP1 PPP2CB CTBP2 BCL2L1 SOS1 STAT5B POLR2I UBA52 AXIN1
WP_CALORIC_RESTRICTION_AND_AGING	0.111769	0.433832	0.0579035	0.781874	1.43837	6	AKT1 NAMPT PRKAB2
KEGG_MEDICUS_REFERENCE_TYPE_II_INTERFERON_TO_JAK_STAT_SIGNALING_PATHWAY	0.112533	0.434251	0.0576941	0.780694	1.43619	6	STAT3 JAK1
REACTOME_TRANSPORT_OF_CONNEXONS_TO_THE_PLASMA_MEMBRANE	0.112523	0.434251	0.0570278	0.745585	1.4479	8	TUBB4B TUBA1A TUBA4A
WP_EMBRYONIC_STEM_CELL_PLURIPOTENCY_PATHWAYS	0.112452	0.434251	0.0522852	0.480969	1.33119	66	JUN FOS PIK3CD AKT1 STAT3 JAK1 GRB2 IL6ST ELK1 MAPK12 FZD1 SOS1 AXIN1
WP_INSULIN_SIGNALING_IN_ADIPOCYTES_DIABETIC_CONDITION	0.112422	0.434251	0.060237	-0.763355	-1.40602	5	INSR TBC1D4 MTOR AKT2
WP_INSULIN_SIGNALING_IN_ADIPOCYTES_NORMAL_CONDITION	0.112422	0.434251	0.060237	-0.763355	-1.40602	5	INSR TBC1D4 MTOR AKT2
KEGG_MEDICUS_PATHOGEN_ESCHERICHIA_ESPG_TO_MICROTUBULE_RHOA_SIGNALING_PATHWAY	0.113467	0.435082	0.0566282	0.730691	1.45228	9	TUBB4B TUBA1A TUBA4A
REACTOME_DEFECTS_OF_CONTACT_ACTIVATION_SYSTEM_CAS_AND_KALLIKREIN_KININ_SYSTEM_KKS	0.113271	0.435082	0.056827	0.744671	1.44612	8	TPST2 SERPING1 TPST1
REACTOME_E2F_ENABLED_INHIBITION_OF_PRE_REPLICATION_COMPLEX_FORMATION	0.113489	0.435082	0.0613202	-0.687729	-1.44146	9	ORC1 ORC3
REACTOME_LOSS_OF_MECP2_BINDING_ABILITY_TO_THE_NCOR_SMRT_COMPLEX	0.113338	0.435082	0.056877	0.762117	1.44194	7	NCOR2
WP_G1_TO_S_CELL_CYCLE_CONTROL	0.113386	0.435082	0.067937	-0.435243	-1.31111	57	ORC1 MCM4 WEE1 MCM7 PRIM2 PCNA RPA1 CDK6 MCM3 MCM6 CREB1 ORC3 CDK7 MCM2 MDM2 MCM5 CDC45 CCNE1 E2F2 CCNG2
WP_NGLYCAN_BIOSYNTHESIS	0.113434	0.435082	0.067773	-0.440173	-1.31049	54	ALG2 DPAGT1 ALG11 RPN2 SRD5A3 RPN1 ALG5
BIOCARTA_IL2_PATHWAY	0.114122	0.435203	0.0553809	0.631181	1.42264	19	JUN FOS JAK1 GRB2 MAPK3 ELK1 SOS1 STAT5B SYK STAT5A RAF1
KEGG_CHRONIC_MYELOID_LEUKEMIA	0.113962	0.435203	0.0520088	0.4827	1.33333	65	CDKN1A NFKBIA MECOM PIK3CD BCR AKT1 BAD GRB2 E2F3 RUNX1 MAPK3 GAB2 CTBP1 CTBP2 BCL2L1 SOS1 STAT5B
REACTOME_RAP1_SIGNALLING	0.114117	0.435203	0.0561394	0.692175	1.44519	12	PRKG1
WP_MAPK_PATHWAY_IN_CONGENITAL_THYROID_CANCER	0.113661	0.435203	0.0559471	0.663101	1.44152	15	JUN FOS
g2m.genes	0.114137	0.435203	0.0672877	-0.451406	-1.32247	50	NUSAP1 CKAP2 HMGB2 KIF11 TACC3 TOP2A BUB1 LBR KIF2C SMC4 TPX2 CDK1 ANLN DLGAP5 HMMR HJURP CDC20 CKAP5 CBX5 CENPE
BIOCARTA_EIF_PATHWAY	0.115518	0.436506	0.0554274	0.653376	1.4323	16	EIF5 EIF4G2 EIF6 EIF4A2 EIF1
BIOCARTA_P27_PATHWAY	0.114823	0.436506	0.0616935	-0.632059	-1.43275	13	RBX1 CCNE1 SKP2 E2F1 TFDP1
KEGG_MEDICUS_PATHOGEN_KSHV_VFLIP_TO_NFKB_SIGNALING_PATHWAY	0.115399	0.436506	0.0569272	0.778341	1.43187	6	NFKBIA
KEGG_MEDICUS_VARIANT_MUTATION_CAUSED_ABERRANT_SPTBN2_TO_MGLUR1_TRPC3_SIGNALING_PATHWAY	0.116299	0.436506	0.0605325	-0.685235	-1.43623	9	PLCB1
PID_HEDGEHOG_2PATHWAY	0.114894	0.436506	0.0560911	0.701504	1.44239	11	PTCH2 AKT1
REACTOME_ELASTIC_FIBRE_FORMATION	0.115311	0.436506	0.0543383	0.600652	1.40839	24	EMILIN2 ITGA5 LTBP4
REACTOME_MUSCLE_CONTRACTION	0.115057	0.436506	0.0714721	-0.381366	-1.26195	100	MME TPM4 PAK1 ATP2B1 VCL
REACTOME_PD_1_SIGNALING	0.116029	0.436506	0.0553344	0.661439	1.43791	15	HLA-DQB1 HLA-DPA1 PTPN6 CD4 HLA-DQA1
REACTOME_POLB_DEPENDENT_LONG_PATCH_BASE_EXCISION_REPAIR	0.116209	0.436506	0.0602958	-0.723735	-1.43087	7	FEN1 PARP2 LIG1 APEX1 PARP1
WP_ALTERED_GLYCOSYLATION_OF_MUC1_IN_TUMOR_MICROENVIRONMENT	0.116336	0.436506	0.0560911	0.759709	1.43739	7	NFKBIA
WP_ANDROGEN_RECEPTOR_NETWORK_IN_PROSTATE_CANCER	0.116081	0.436506	0.0502149	0.445522	1.29571	92	JUN FOS TSC2 SMARCD2 NDRG1 ERG AKT1 PTK2B STAT3 JAK1 RASA1 HSD17B7 BAD GRB2 ARID1A EIF4EBP1 MAPK14 MAPK3 ABCC4 SMARCD1 RAP1A ELK1 SPRY1
WP_CELL_DIFFERENTIATION_EXPANDED_INDEX	0.115292	0.436506	0.0558993	0.712649	1.44504	10	KLF4 ID2 STAT3
WP_EPO_RECEPTOR_SIGNALING	0.115777	0.436506	0.0543383	0.60624	1.40984	23	AKT1 IRS2 STAT3 RASA1 GRB2 MAPK3 SOS1 STAT5B STAT5A RAF1 CISH SOCS1 SRC SHC1 MAPK1 JAK2
WP_MAMMARY_GLAND_DEVELOPMENT_PUBERTY_STAGE_2_OF_4	0.115661	0.436506	0.055804	0.712095	1.44392	10	FOSL1 VIM NRIP1
WP_MIRNAS_INVOLVED_IN_DNA_DAMAGE_RESPONSE	0.114739	0.436506	0.0557092	0.681298	1.44368	13	CDKN1A
REACTOME_SMAD2_SMAD3_SMAD4_HETEROTRIMER_REGULATES_TRANSCRIPTION	0.116621	0.437112	0.0533477	0.555106	1.37533	33	JUNB CCNT1 UBC
KEGG_MEDICUS_VARIANT_MUTATION_ACTIVATED_GNAS_TO_ACTH_CORTISOL_SIGNALING_PATHWAY	0.117002	0.438076	0.0542062	0.617059	1.41417	21	NR4A1 ATF4
KEGG_GNRH_SIGNALING_PATHWAY	0.117332	0.438115	0.0509047	0.4758	1.32518	69	JUN GNA11 MMP2 MAP2K7 ATF4 PTK2B CALM3 GRB2 CALM1 CAMK2G PLA2G4A MAPK14 MAPK3 ELK1 PLCB2 PLA2G6 MAPK12 SOS1 PRKACB PLA2G12A PRKCB ADCY9 RAF1 MAPK9
REACTOME_SIGNALING_BY_PTK6	0.117386	0.438115	0.0520874	0.527206	1.36248	42	SOCS3 ELMO1 AKT1 STAT3 UBC RASA1 KHDRBS2
WP_FRAGILE_X_SYNDROME	0.117237	0.438115	0.0703574	-0.389801	-1.2688	90	PLCB1 TSC1 PRKAR1A AP2B1 AGO2 ABCD3 PPP3CA ARHGAP32 SLC16A1 SH3GL1 FMR1 CREB1 TTI1 KRAS GAB1 BRAF PRKACA
PID_S1P_S1P2_PATHWAY	0.11771	0.438863	0.0544712	0.627924	1.41529	19	JUN FOS GNA11 GNAI2 GNA13 MAPK14 MAPK3 ELK1 RAC1
KEGG_MEDICUS_PATHOGEN_KSHV_VFLIP_TO_TNF_NFKB_SIGNALING_PATHWAY	0.118022	0.439096	0.055662	0.758487	1.43508	7	NFKBIA
REACTOME_INTERACTION_BETWEEN_L1_AND_ANKYRINS	0.11792	0.439096	0.0608321	-0.630062	-1.42822	13	ANK3 ACTB SPTBN1 SPTAN1 SPTBN2 SCN1B SPTB
WP_NEUROGENESIS_REGULATION_IN_THE_OLFACTORY_EPITHELIUM	0.118311	0.439707	0.0529321	0.561222	1.378	31	ID1 ID2 STAT3
REACTOME_DISEASES_OF_PROGRAMMED_CELL_DEATH	0.118445	0.439743	0.0519696	0.53138	1.36319	40	JUN LMNA SOD2 CAPNS1 GOLGA2 CAPN2 POLA2
REACTOME_REGULATION_OF_MITF_M_DEPENDENT_GENES_INVOLVED_IN_LYSOSOME_BIOGENESIS_AND_AUTOPHAGY	0.118618	0.43992	0.0608925	-0.59085	-1.419	17	ATP6V1B2 ASAH1 ATP6V0B ATP6V1D ATP6AP2 ATP6V1G1 ATP6V1H
WP_MYOMETRIAL_RELAXATION_AND_CONTRACTION_PATHWAYS	0.118882	0.440438	0.0493786	0.433367	1.28156	105	JUN ATF3 MAFF FOS RGS2 PRKCQ IL1B ATF4 RGS10 GNG7 ATP2A3 CALM3 CALM1 CAMK2G YWHAG
WP_IL1_AND_MEGAKARYOCYTES_IN_OBESITY	0.119086	0.440732	0.0544268	0.643853	1.42414	17	IL1R1 IL1B IL18 TIMP1 IRAK1 ICAM1 HBEGF TIMP2
HALLMARK_ALLOGRAFT_REJECTION	0.11986	0.442804	0.0483196	0.415109	1.26302	128	ACHE IRF7 IL1B CD74 AKT1 HLA-DMB RIPK2 LCP2 CCND3 PTPN6 CD4 HLA-DQA1 LY75 C2 CFP IL18 SRGN PSMB10 ELF4 EREG HLA-DOA TAPBP IL27RA EIF3J HLA-DRA TIMP1 PRKCB
REACTOME_POLYMERASE_SWITCHING_ON_THE_C_STRAND_OF_THE_TELOMERE	0.119897	0.442804	0.0620094	-0.542044	-1.38668	24	PRIM2 CTC1 PCNA RFC4 RFC3
KEGG_MEDICUS_REFERENCE_P300_P21_CELL_CYCLE_G1_S	0.120731	0.444486	0.0542501	0.66705	1.4315	14	CDKN1A CCND3 E2F3
REACTOME_SARS_COV_2_MODULATES_AUTOPHAGY	0.120731	0.444486	0.0595438	-0.652138	-1.42357	11	UVRAG VPS41 TUFM VPS45 VPS33A
WP_B_CELL_RECEPTOR_SIGNALING	0.120603	0.444486	0.049209	0.444652	1.29115	91	JUN NFKBIA DAPP1 AKT1 REL KLF11 NFATC2 GRB2 E2F3 PTPN6 PIP5K1B MAPK14 TEC INPP5D GSK3A ELK1 GAB2 RAC1 RAC2 SOS1 SYK CD81 PRKCB RAF1 RAPGEF1 MAPK9 NFATC3 MAX
KEGG_APOPTOSIS	0.120889	0.444606	0.0498968	0.465585	1.31225	75	BIRC3 IL1R1 NFKBIA TNFSF10 MAP3K14 IL1B PIK3CD AKT1
WP_GASTRIC_CANCER_NETWORK_2	0.121082	0.444849	0.0625245	-0.517642	-1.3675	29	PLAC8 FANCI RFC4 FAM91A1 TOP2A RFC3 LBR LMNB2 CD48 RNF144B CTNNB1 CHTF8
BIOCARTA_RACCYCD_PATHWAY	0.121955	0.446663	0.0525655	0.59092	1.39724	25	CDKN1A NFKBIA AKT1
PID_BCR_5PATHWAY	0.1219	0.446663	0.0502506	0.482298	1.32311	62	JUN FOS NFKBIA POU2F2 BCL2A1 NFKBIB DAPP1 AKT1 RASA1 GRB2 PTPN6 CAMK2G MAPK14
REACTOME_NEGATIVE_REGULATION_OF_THE_PI3K_AKT_NETWORK	0.121829	0.446663	0.0496878	0.464946	1.31045	75	IER3 ESR2 PIP4K2C PIP4K2B PIK3CD AKT1 IRS2 THEM4 GRB2 PPP2R5E PIP5K1B KLB FLT3LG MAPK3 GAB2 EREG RAC1 RAC2 PPP2CB
BIOCARTA_RANMS_PATHWAY	0.122462	0.447127	0.0592055	-0.668902	-1.42799	10	RANBP1 RAN TPX2 KIF15 RANGAP1 RCC1
REACTOME_RRNA_PROCESSING	0.122239	0.447127	0.0693777	-0.371121	-1.24619	109	WDR3 RPP21 DDX52 C1D LAS1L TEX10 WDR18 EXOSC9 RIOK1 DCAF13 WDR43 IMP3 UTP18 DIMT1 GNL3 DKC1 UTP14A WDR46 DDX47 NIP7 TSR3 UTP20 NOP58
WP_RELATIONSHIP_BETWEEN_INFLAMMATION_COX2_AND_EGFR	0.122376	0.447127	0.0533477	0.624935	1.40856	19	PTGS2 PIK3CD AKT1
BIOCARTA_IL10_PATHWAY	0.122617	0.447166	0.0544712	0.738762	1.43465	8	BLVRB STAT3 JAK1
PID_TXA2PATHWAY	0.122727	0.447166	0.0507207	0.517127	1.35023	45	PRKCQ GNA11 AKT1 GNAI2 GNA13 MAPK14 PLCB2 RAC1 SYK PRKCB GNB1 GNA15 ICAM1 GNA12 SRC YES1 PIK3R5 PRKCZ NOS3 MAPK11
REACTOME_SIGNALING_BY_FLT3_ITD_AND_TKD_MUTANTS	0.123315	0.448847	0.0535588	0.655646	1.42531	15	CDKN1A PIM1 GRB2 GAB2 BCL2L1 SOS1 STAT5B
BIOCARTA_IFNA_PATHWAY	0.123829	0.449509	0.0542501	0.754503	1.42754	7	TYK2 JAK1 STAT2
KEGG_MEDICUS_REFERENCE_MDM2_P21_CELL_CYCLE_G1_S_N00066	0.124514	0.449509	0.0537294	0.693723	1.42639	11	CDKN1A CCND3 E2F3
KEGG_MEDICUS_REFERENCE_TNFSF10_RIPK1_3_SIGNALING_PATHWAY	0.124517	0.449509	0.055012	0.789539	1.40598	5	TNFSF10
KEGG_MEDICUS_REFERENCE_TYPE_I_INTERFERON_TO_JAK_STAT_SIGNALING_PATHWAY	0.123829	0.449509	0.0542501	0.754503	1.42754	7	TYK2 JAK1 STAT2
KEGG_MEDICUS_VARIANT_AMPLIFIED_MDM2_TO_P21_CELL_CYCLE_G1_S	0.124514	0.449509	0.0537294	0.693723	1.42639	11	CDKN1A CCND3 E2F3
REACTOME_SYNTHESIS_OF_GLYCOSYLPHOSPHATIDYLINOSITOL_GPI	0.124192	0.449509	0.0594305	-0.585069	-1.40512	17	PIGA PIGL PIGG
WP_ERBB_SIGNALING	0.123955	0.449509	0.0494127	0.471158	1.31225	69	CDKN1A JUN MAP2K7 PIK3CD AKT1 BAD GRB2 EIF4EBP1 PAK2 CAMK2G
WP_IL17_SIGNALING	0.124059	0.449509	0.0522454	0.594587	1.39417	24	MAP3K14 NFKBIB AKT1 STAT3 JAK1
WP_THYMIC_STROMAL_LYMPHOPOIETIN_TSLP_SIGNALING	0.124938	0.45057	0.050394	0.525848	1.35524	41	NFKBIA AKT1 STAT3 JAK1 EIF4EBP1 TNFSF4 MAPK14 TEC STAT6 MAPK3 CXCL8 GAB2 STAT5B STAT5A MAPK9 STAT4 CISH
BIOCARTA_NGF_PATHWAY	0.125249	0.450804	0.0529733	0.638883	1.41315	17	JUN FOS DPM2 GRB2 MAPK3 ELK1 SOS1
KEGG_MEDICUS_REFERENCE_KERATAN_SULFATE_DEGRADATION	0.125259	0.450804	0.056877	-0.752369	-1.38579	5	HEXA GLB1 HEXB
KEGG_MELANOMA	0.125947	0.452817	0.0501438	0.52198	1.34897	42	CDKN1A PIK3CD AKT1 BAD E2F3
REACTOME_STAT5_ACTIVATION_DOWNSTREAM_OF_FLT3_ITD_MUTANTS	0.126116	0.452965	0.0535164	0.717961	1.42698	9	CDKN1A PIM1 GRB2 GAB2 BCL2L1 STAT5B
KEGG_MEDICUS_REFERENCE_CYTOKINE_JAK_STAT_SIGNALING_PATHWAY	0.126395	0.453045	0.051203	0.565808	1.37271	29	PIM1 STAT3 JAK1 IL6R IL6ST IL12RB2 STAT6 STAT2 STAT5B STAT5A STAT4 IL15RA IL13RA1
REACTOME_INTERLEUKIN_27_SIGNALING	0.126355	0.453045	0.0536013	0.735818	1.42893	8	STAT3 TYK2 JAK1 IL6ST IL27RA
KEGG_ADHERENS_JUNCTION	0.126772	0.45372	0.0640749	-0.429582	-1.29406	57	TGFBR2 SMAD2 VCL CSNK2A1 INSR ACP1 LMO7 WAS CREBBP SSX2IP CTNND1 TCF7L2 ACTN4 ACTN1 EP300 ACTB MAP3K7 CTNNB1 PTPRJ ERBB2 SORBS1
KEGG_MEDICUS_ENV_FACTOR_IRON_TO_ANTEROGRADE_AXONAL_TRANSPORT	0.127098	0.45372	0.0530558	0.701945	1.42334	10	TUBB4B TUBA1A TUBA4A
REACTOME_CLASS_B_2_SECRETIN_FAMILY_RECEPTORS	0.127015	0.45372	0.0611359	-0.511864	-1.3597	30	GNG11
REACTOME_UB_SPECIFIC_PROCESSING_PROTEASES	0.126953	0.45372	0.0716629	-0.344999	-1.20726	149	PSMD9 PSMD14 PSMD1 SMAD2 TAB1 HIF1A PSMC2 PSMA3 USP24 PSMD11 PSMA2 HGS VDAC3 PSMA5 PSMD2 USP33 PSMB4 PSMC4 USP34 MDM2 CLSPN PSMF1 VDAC1 PSMD8 TNKS2 SKP2 CCNA2 BECN1 TADA3 USP10 PSMB5 CYLD USP15 PSME3 PSMA6 WDR20 PSMD7 MAP3K7 RNF123 SIAH2 USP37 PSMC3 RCE1 IKBKG RIPK1 TRRAP USP13 CDC20 TRAF6 USP19 PSMB2 PSMA1 PSME4 USP5 USP3
WP_PROSTAGLANDIN_SYNTHESIS_AND_REGULATION	0.127789	0.455726	0.051316	0.579202	1.3773	26	PTGS2 PTGS1 PLA2G4A S100A6 ABCC4
WP_NEUROINFLAMMATION_AND_GLUTAMATERGIC_SIGNALING	0.127991	0.455985	0.0480009	0.451341	1.29159	82	SOCS3 FOS IL1R1 SLC2A3 IL1B AKT1 STAT3 SLC1A4 JAK1 NSMF IL6R TRAF5 CALM1 CAMK2G IL6ST STAT6 MAPK3 PLCB2 PDHA1
REACTOME_DOWNSTREAM_SIGNALING_EVENTS_OF_B_CELL_RECEPTOR_BCR	0.128269	0.456094	0.0656633	-0.397321	-1.26303	77	PSMD9 PSMD14 BTRC PSMD1 PSMC2 PSMA3 PPP3CA PSMD11 PSMA2 PSMA5 PSMD2 PSMB4 KRAS PSMC4 PSMF1 PSMD8 PPP3R1
WP_PHYSICOCHEMICAL_FEATURES_AND_TOXICITYASSOCIATED_PATHWAYS	0.12828	0.456094	0.0493786	0.505235	1.33659	49	CDKN1A JUN AKT1
HALLMARK_KRAS_SIGNALING_UP	0.129292	0.459147	0.0468689	0.418644	1.25844	120	KLF4 BIRC3 PTGS2 DUSP6 TNFAIP3 PPP1R15A IL1B PRKG2 ID2
KEGG_MEDICUS_ENV_FACTOR_ZN_TO_ANTEROGRADE_AXONAL_TRANSPORT	0.129496	0.459147	0.0525252	0.699608	1.4186	10	TUBB4B TUBA1A TUBA4A
PID_GMCSF_PATHWAY	0.129788	0.459147	0.050358	0.545296	1.35102	33	FOS PIM1 STAT3 GRB2 MAPK3 GAB2 OSM SOS1 STAT5B SYK PRKACB STAT5A RAF1 CISH
REACTOME_CA2_PATHWAY	0.12992	0.459147	0.0625898	-0.451967	-1.31026	47	GNG11 PLCB1 AGO2 PPP3CA FZD6
REACTOME_INTERLEUKIN_37_SIGNALING	0.129733	0.459147	0.0516978	0.620263	1.39803	19	PTPN23 STAT3 PTPN6 PTPN14
WP_RAS_SIGNALING	0.129898	0.459147	0.0688594	-0.358374	-1.22313	124	GNG11 PAK1 BRAP FLT3 MAPK8 SOS2 INSR
REACTOME_BMAL1_CLOCK_NPAS2_ACTIVATES_CIRCADIAN_GENE_EXPRESSION	0.130258	0.45988	0.0511654	0.606178	1.38924	21	BHLHE40 NAMPT DBP NOCT BHLHE41 CHD9
BIOCARTA_IL1R_PATHWAY	0.130534	0.460392	0.0508309	0.588074	1.37889	24	JUN IL1R1 NFKBIA MAP3K14 IL1B
REACTOME_RUNX1_REGULATES_TRANSCRIPTION_OF_GENES_INVOLVED_IN_DIFFERENTIATION_OF_HSCS	0.130898	0.460859	0.0635235	-0.421303	-1.28366	62	PSMD9 PSMD14 ITCH PSMD1 PSMC2 PSMA3 PSMD11 PSMA2 PSMA5 PSMD2 PSMB4 CDK7 PSMC4 ABL1 PSMF1 PSMD8
WP_SIGNAL_TRANSDUCTION_THROUGH_IL1R	0.130927	0.460859	0.0506476	0.575459	1.3684	26	JUN IL1R1 NFKBIA MAP3K14 IL1B
REACTOME_NS1_MEDIATED_EFFECTS_ON_HOST_PATHWAYS	0.13123	0.461089	0.061382	-0.472992	-1.32474	39	NUP210 NUP98 KPNA1 NUP93 NUP37 NUP107
REACTOME_TRANSPORT_TO_THE_GOLGI_AND_SUBSEQUENT_MODIFICATION	0.131254	0.461089	0.0703574	-0.342549	-1.2022	151	ANK3 CAPZA1 TRAPPC2L COPB1 ACTR10 GOSR2 DYNC1I2 COG5 SEC24B TMED10 DYNC1LI1 SCFD1 SEC16A CAPZA2 SEC22B DCTN2 DCTN4 COPB2 SEC24D PPP6R3 COG2 COPA TRAPPC10 TMED2 TUBA1B DCTN5 TMED7 RAB1A PPP6C SEC22C ST3GAL4 ARF3 TRAPPC4 PPP6R1 CNIH1
REACTOME_NFE2L2_REGULATES_PENTOSE_PHOSPHATE_PATHWAY_GENES	0.131556	0.461232	0.0565295	-0.690432	-1.41003	8	G6PD CREBBP TKT EP300
WP_WNT_SIGNALING_AND_PLURIPOTENCY	0.131512	0.461232	0.0480325	0.470345	1.30178	66	FOSL1 JUN PRKCQ CCND3 PPP2R5E PPP2R3A CTBP1 FZD1 PPP2CB CTBP2 AXIN1 PRKCB MAPK9 DVL3 TCF7 TP53 CSNK1E
KEGG_MEDICUS_REFERENCE_IL1_IL1R_JNK_SIGNALING_PATHWAY	0.132072	0.461663	0.0515824	0.640148	1.4033	16	JUN FOS IL1R1 MAP2K7 IL1B TAB2
KEGG_MEDICUS_REFERENCE_RIG_I_NFKB_SIGNALING_PATHWAY	0.132072	0.461663	0.0524048	0.748524	1.41623	7	NFKBIA
REACTOME_ALPHA_LINOLENIC_OMEGA3_AND_LINOLEIC_OMEGA6_ACID_METABOLISM	0.131825	0.461663	0.056827	-0.643845	-1.40547	11	ELOVL5 FADS1 HSD17B4 ACOX1 ACAA1 ACSL1
KEGG_DORSO_VENTRAL_AXIS_FORMATION	0.134248	0.462848	0.0509047	0.626239	1.3972	18	NOTCH4
KEGG_ENDOCYTOSIS	0.134707	0.462848	0.0449347	0.398523	1.23867	152	HSPA1B HSPA1A SMAP1 PIP4K2B CHMP1B AP2A1 CHMP2A VPS4A SH3GLB1 HLA-C ARAP2 PIP5K1B ASAP1 CHMP3 STAM2 RAB4A GRK4 RBSN IQSEC1 MVB12A CHMP4B RAB31 STAMBP VPS28 DNAJC6 CLTC GRK6 CLTB HLA-B VPS37A AP2M1 VPS4B ACAP3 RAB11B AP2A2 IQSEC3 EPN1
KEGG_MEDICUS_REFERENCE_DISASSEMBLY_OF_MCC	0.135117	0.462848	0.056827	-0.576672	-1.38495	17	ANAPC7 CDC27 ANAPC4 MAD2L1BP ANAPC10 BUB1B BUB3 CDC20 TRIP13 ANAPC5
KEGG_MEDICUS_REFERENCE_EGF_JAK_STAT_SIGNALING_PATHWAY	0.134764	0.462848	0.0527276	0.780533	1.38994	5	STAT3 JAK1 STAT5B STAT5A
KEGG_MEDICUS_REFERENCE_IL12_23_TO_JAK_STAT_SIGNALING_PATHWAY	0.133196	0.462848	0.0521662	0.74674	1.41285	7	STAT3 TYK2 IL12RB2 STAT4
KEGG_MEDICUS_REFERENCE_NUCLEAR_EXPORT_OF_MRNA	0.133029	0.462848	0.0596578	-0.507328	-1.34765	30	NUP210 NCBP1 NUP93 NUP37 NUP107 GLE1 NUP54 NUP205
KEGG_MEDICUS_REFERENCE_TSH_DUOX2_TG_SIGNALING_PATHWAY	0.134457	0.462848	0.056043	-0.669924	-1.40414	9	PLCB1
KEGG_VIBRIO_CHOLERAE_INFECTION	0.133197	0.462848	0.061506	-0.45897	-1.31432	44	ATP6V1B2 SEC61B ERO1A ATP6V0B SEC61G SLC12A2 ATP6V1D PRKACA ATP6V1G1 ATP6V1H GNAS ACTB
PID_ILK_PATHWAY	0.135157	0.462848	0.0482874	0.519164	1.33801	41	JUN PARVB AKT1 HSP90AA1 MYL9 CDC37 NACA
REACTOME_FORMATION_OF_APOPTOSOME	0.133395	0.462848	0.0517751	0.685859	1.41022	11	CARD8 APAF1 MAPK3 CYCS UACA MAPK1 XIAP APIP
REACTOME_HEME_SIGNALING	0.133168	0.462848	0.0487753	0.522732	1.34101	40	HBB RAI1 NRIP1
REACTOME_HIV_LIFE_CYCLE	0.134795	0.462848	0.0691172	-0.349764	-1.20758	137	NUP210 TAF2 NUP98 KPNA1 CCNK RANBP1 NCBP1 NUP93 POLR2A CHMP2B FEN1 RAN NUP37 NUP107 ERCC3 NELFCD POLR2K CDK7 SUPT16H GTF2H3 TAF1 VTA1 TBP LIG1 PDCD6IP NUP54 NEDD4L ELL NUP205 ERCC2 GTF2H5 SUPT5H CHMP4C
REACTOME_KILLING_MECHANISMS	0.135231	0.462848	0.0515441	0.710699	1.41255	9	JUN
REACTOME_MAPK_TARGETS_NUCLEAR_EVENTS_MEDIATED_BY_MAP_KINASES	0.13483	0.462848	0.049792	0.578802	1.36859	25	JUN FOS DUSP6
REACTOME_RELEASE_OF_APOPTOTIC_FACTORS_FROM_THE_MITOCHONDRIA	0.134571	0.462848	0.0527683	0.780797	1.39041	5	GSDMD CYCS BAX
REACTOME_RIBAVIRIN_ADME	0.134457	0.462848	0.056043	-0.669921	-1.40413	9	ADK NME2
REACTOME_SARS_COV_1_HOST_INTERACTIONS	0.134205	0.462848	0.0479378	0.486112	1.31095	56	TLR7 NFKBIA IRF3 BST2 UBC YWHAG PYCARD RUNX1 RCAN3 FAU BCL2L1 UBA52 PPIG
REACTOME_SYNTHESIS_SECRETION_AND_DEACYLATION_OF_GHRELIN	0.133001	0.462848	0.0517751	0.697147	1.41361	10	ACHE KLF4
WP_ANGIOPOIETINLIKE_PROTEIN_8_REGULATORY_PATHWAY	0.134091	0.462848	0.0463145	0.430972	1.26513	99	THRA TSC2 MAP3K14 FLOT2 MAP2K7 MAP4K5 PIK3CD AKT1 NR1H3 PIK3C2A IRS2 FLOT1 PRKAB2 EIF4EBP1 MAPK14 MAP3K8 FOXO3 GSK3A MAPK3 THRB PRKAG2 FBP1 TRIP10 MAPK12 SOS1
WP_GENETIC_CAUSES_OF_PORTOSINUSOIDAL_VASCULAR_DISEASE	0.135298	0.462848	0.0494468	0.566779	1.36031	27	NOTCH4
WP_HOMOLOGOUS_RECOMBINATION	0.135259	0.462848	0.0562362	-0.627885	-1.39739	12	RPA1 NBN RAD51 POLD2 RAD54B
WP_TYPE_III_INTERFERON_SIGNALING	0.133945	0.462848	0.0520088	0.745198	1.40993	7	TYK2 JAK1 STAT2
KEGG_MEDICUS_REFERENCE_TAC3_TACR3_PLC_PKC_SIGNALING_PATHWAY	0.13572	0.463843	0.0555209	-0.707717	-1.3992	7	PLCB1
BIOCARTA_HIF_PATHWAY	0.136021	0.464419	0.0510906	0.672349	1.4038	12	JUN COPS5 HSP90AA1 LDHA
REACTOME_NONHOMOLOGOUS_END_JOINING_NHEJ	0.136396	0.465252	0.0588724	-0.50552	-1.34285	30	UBE2N HERC2 NBN BRCA1 DCLRE1C BRCC3 TP53BP1 BARD1 XRCC5
KEGG_MEDICUS_REFERENCE_CCR2_GNB_G_PI3K_NFKB_SIGNALING_PATHWAY	0.136818	0.466238	0.0576941	-0.54161	-1.36381	22	GNG11
KEGG_MEDICUS_VARIANT_MUTATION_CAUSED_ABERRANT_SNCA_TO_VGCC_CA2_APOPTOTIC_PATHWAY	0.13701	0.466443	0.0558516	-0.626573	-1.39447	12	VDAC3 SLC25A5 CASP3 MCU VDAC1 SLC25A6
REACTOME_MEIOTIC_SYNAPSIS	0.137174	0.466551	0.0489409	0.561692	1.35642	28	SYNE2 LMNA
KEGG_MEDICUS_REFERENCE_GPI_ANCHOR_BIOSYNTHESIS	0.137355	0.466716	0.0575384	-0.534258	-1.35726	23	PIGA PIGL PIGG PIGS MPPE1 PIGN PGAP1 PIGT PIGW PIGB
KEGG_MEDICUS_PATHOGEN_SARS_COV_2_S_TO_ANGII_AT1R_NOX2_SIGNALING_PATHWAY	0.138051	0.467729	0.052048	0.777328	1.38423	5	IL1B CXCL8
WP_HEPATOCYTE_GROWTH_FACTOR_RECEPTOR_SIGNALING	0.137996	0.467729	0.0487095	0.540542	1.33925	33	JUN FOS PTK2B STAT3 RASA1 GRB2 MAPK3 RAP1A ELK1
WP_MIR5093P_ALTERATION_OF_YAP1ECM_AXIS	0.137794	0.467729	0.0544268	-0.720216	-1.3841	6	SPARC FN1 COL5A1
BIOCARTA_BIOPEPTIDES_PATHWAY	0.138309	0.468049	0.049108	0.576066	1.36212	25	GNA11 PTK2B STAT3 CALM3 GRB2 CALM1 MAPK14 MAPK3 SOS1 PRKCB STAT5A RAF1
BIOCARTA_EFP_PATHWAY	0.140269	0.468049	0.0554274	-0.601152	-1.38918	14	CDK6 SMURF1 CDK7 CDK1 CDK4
BIOCARTA_GPCR_PATHWAY	0.13909	0.468049	0.0487095	0.564306	1.35438	27	JUN FOS CALM3 NFATC2 CALM1 MAPK3 ELK1 PRKACB PRKCB RAF1 NFATC3
KEGG_MEDICUS_REFERENCE_MGLUR1_TRPC3_SIGNALING_PATHWAY	0.139489	0.468049	0.0552418	-0.655824	-1.40007	10	PLCB1
KEGG_NEUROACTIVE_LIGAND_RECEPTOR_INTERACTION	0.140342	0.468049	0.0467802	0.481901	1.30336	57	THRA P2RY1 LEPR S1PR4 CYSLTR1 CHRM3
REACTOME_E2F_MEDIATED_REGULATION_OF_DNA_REPLICATION	0.140534	0.468049	0.056877	-0.539488	-1.35847	22	ORC1 PRIM2 ORC3 CDK1 E2F1 TFDP1 PPP2R1A PPP2CA
REACTOME_HYALURONAN_UPTAKE_AND_DEGRADATION	0.139213	0.468049	0.055012	-0.666214	-1.39636	9	HEXA CHP1 HEXB SLC9A1 HMMR HYAL3 GUSB
REACTOME_MAPK3_ERK1_ACTIVATION	0.140067	0.468049	0.0505748	0.707734	1.40666	9	TYK2 JAK1 IL6R IL6ST MAPK3
REACTOME_METABOLISM_OF_STEROIDS	0.140273	0.468049	0.0647834	-0.365796	-1.22449	108	FASN UBE2I SEC24B OSBPL2 SRD5A3 OSBPL9 RAN NFYB SEC24D HSD17B4 NFYC LBR DHCR24 CREBBP MED1 HMGCR MSMO1 LSS STAR FDFT1 AKR1B1 SUMO2 LGMN
REACTOME_RHO_GTPASES_ACTIVATE_ROCKS	0.139661	0.468049	0.0498269	0.622223	1.38824	18	RHOB LIMK1 MYL9 MYH9
REACTOME_SLBP_DEPENDENT_PROCESSING_OF_REPLICATION_DEPENDENT_HISTONE_PRE_MRNAS	0.139221	0.468049	0.0551956	-0.63887	-1.39461	11	NCBP1 SNRPD3 SNRPE SNRPB SNRPF ZNF473 SNRPG
WP_CARDIAC_PROGENITOR_DIFFERENTIATION	0.140514	0.468049	0.0554741	-0.589572	-1.38216	15	ANPEP
WP_COPPER_HOMEOSTASIS	0.140406	0.468049	0.0475641	0.524027	1.33336	38	JUN XAF1 AKT1 PRNP CCS FOXO3 COMMD1
WP_EXERCISEINDUCED_CIRCADIAN_REGULATION	0.138741	0.468049	0.047875	0.525195	1.33633	38	GSTM3 PER1 KLF9 TAB2 BTG1 DNAJA1 EIF4G2 PURA RBPMS
WP_G13_SIGNALING	0.138751	0.468049	0.0485786	0.549819	1.34383	30	LIMK1 PIK3CD WASL GNA13 TNK2 CALM1
WP_MFAP5_EFFECT_ON_PERMEABILITY_AND_MOTILITY_OF_ENDOTHELIAL_CELLS_VIA_CYTOSKELETON_REARRANGEMENT	0.140457	0.468049	0.0500023	0.649421	1.39367	14	JUN PRKCQ
WP_PATHWAYS_OF_NUCLEIC_ACID_METABOLISM_AND_INNATE_IMMUNE_SENSING	0.13876	0.468049	0.0506842	0.681072	1.40038	11	RNASET2 IRF3
WP_TGFBETA_RECEPTOR_SIGNALING_IN_SKELETAL_DYSPLASIAS	0.139608	0.468049	0.0474412	0.516141	1.33022	41	JUN FOS STAT3 JAK1 TFE3 SKI
KEGG_MEDICUS_REFERENCE_MICROTUBULE_RHOA_SIGNALING_PATHWAY	0.141007	0.468295	0.0498618	0.658923	1.39626	13	TUBB4B TUBA1A TUBA4A
PID_ERBB2_ERBB3_PATHWAY	0.141139	0.468295	0.0475025	0.527872	1.33606	37	JUN FOS PIK3CD AKT1 STAT3 BAD GRB2
REACTOME_HYALURONAN_METABOLISM	0.140961	0.468295	0.0548301	-0.637644	-1.39193	11	HEXA CHP1 HEXB SLC9A1 HMMR HYAL3 GUSB
WP_ACTIVATION_OF_NLRP3_INFLAMMASOME_BY_SARSCOV2	0.140877	0.468295	0.0506112	0.739752	1.39963	7	IL1B PYCARD
KEGG_MEDICUS_REFERENCE_CITRATE_CYCLE_FIRST_CARBON_OXIDATION	0.141591	0.469352	0.0545157	-0.663323	-1.3903	9	IDH2 IDH3B ACO2
REACTOME_VITAMIN_D_CALCIFEROL_METABOLISM	0.141724	0.469352	0.0542501	-0.703173	-1.39022	7	UBE2I SUMO2 LGMN CUBN LDLRAP1
KEGG_MEDICUS_REFERENCE_AUTOPHAGY_VESICLE_NUCLEATION_ELONGATION_MATURATION_PACER_RUBCN_PI3KC3_C2	0.142408	0.469627	0.0534741	-0.716341	-1.37665	6	UVRAG PIK3C3 BECN1
KEGG_MEDICUS_REFERENCE_LIGHT_HVEM_NFKB_SIGNALING_PATHWAY	0.14204	0.469627	0.0499671	0.690752	1.40064	10	NFKBIA TRAF5
REACTOME_COMPLEMENT_CASCADE	0.142473	0.469627	0.0491416	0.61068	1.37643	19	CLU CFH SERPING1 C2 CFP CD81 C5
REACTOME_RAC1_GTPASE_CYCLE	0.142144	0.469627	0.0683519	-0.337253	-1.18935	158	DOCK4 DOCK9 SH3BP1 PAK1 TAGAP TFRC SOS2 ARHGAP32 DOCK5 TRIO ARHGAP26 DOCK7 SNAP23 TIAM1 LBR PIK3R3 WAS BRK1 ESYT1 ARHGEF7 ARHGAP29 ARHGAP27 NCF2 PIK3R1 SRGAP3 GIT1 ARHGAP1
WP_NEPHROTIC_SYNDROME	0.142418	0.469627	0.047875	0.54513	1.33849	31	CD151 LMNA MYH9 E2F3
KEGG_MEDICUS_REFERENCE_EGF_EGFR_PI3K_SIGNALING_PATHWAY	0.143125	0.470458	0.0501793	0.736905	1.39424	7	PIK3CD AKT1 BAD
KEGG_MEDICUS_VARIANT_EML4_ALK_FUSION_KINASE_TO_PI3K_SIGNALING_PATHWAY	0.143125	0.470458	0.0501793	0.736905	1.39424	7	PIK3CD AKT1 BAD
KEGG_MEDICUS_VARIANT_MUTATION_ACTIVATED_EGFR_TO_PI3K_SIGNALING_PATHWAY	0.143125	0.470458	0.0501793	0.736905	1.39424	7	PIK3CD AKT1 BAD
KEGG_MEDICUS_ENV_FACTOR_BENZO_A_PYRENRE_TO_CYP_MEDIATED_METABOLISM	0.143294	0.470575	0.0506842	0.751421	1.38234	6	EPHX2 AKR1A1
KEGG_MEDICUS_PATHOGEN_HCMV_US28_TO_GNB_G_PI3K_NFKB_SIGNALING_PATHWAY	0.144084	0.471506	0.0560911	-0.53062	-1.34802	23	GNG11
REACTOME_P75NTR_SIGNALS_VIA_NF_KB	0.143926	0.471506	0.0493105	0.656441	1.391	13	NFKBIA UBC RIPK2 SQSTM1
REACTOME_PTK6_REGULATES_RTKS_AND_THEIR_EFFECTORS_AKT1_AND_DOK1	0.144112	0.471506	0.0499319	0.720702	1.39958	8	AKT1 UBC UBA52
REACTOME_RHOV_GTPASE_CYCLE	0.14398	0.471506	0.0578509	-0.479347	-1.31536	35	TPM4 PAK1 DST NCK1 ZNF512B CEP97 ARHGEF7 DLG5 PIK3R1 GIT1 SPTBN1 SPTAN1
REACTOME_SIGNALING_BY_TGF_BETA_RECEPTOR_COMPLEX	0.144658	0.472673	0.0447763	0.441358	1.26629	84	JUNB PPP1R15A NCOR2 CCNT1 UBC
WP_TGFBETA_RECEPTOR_SIGNALING	0.144737	0.472673	0.0467802	0.521261	1.32632	38	JUN FOS STAT3 JAK1 TFE3 SKI
WP_IL26_SIGNALING	0.145062	0.473296	0.0474718	0.555502	1.34147	28	SOCS3 JUN NFKBIA IL1B AKT1 STAT3 TYK2 JAK1
REACTOME_HS_GAG_BIOSYNTHESIS	0.145575	0.474532	0.0543825	-0.607267	-1.37655	13	EXT2 AGRN
BIOCARTA_INSULIN_PATHWAY	0.146	0.4746	0.0481914	0.600966	1.36724	20	JUN FOS RASA1 GRB2 SRF MAPK3 ELK1 SOS1
KEGG_MEDICUS_VARIANT_FUS_DDIT3_FUSION_TO_NFKB_MEDIATED_TRANSCRIPTION	0.145785	0.4746	0.0505385	0.771576	1.37399	5	NFKBIZ CXCL8 DDIT3
REACTOME_Z_DECAY_DEGRADATION_OF_MATERNAL_MRNAS_BY_ZYGOTICALLY_EXPRESSED_FACTORS	0.145914	0.4746	0.0492428	0.686265	1.39154	10	EIF4A3 EIF4B EIF4A2
WP_FOCAL_ADHESION	0.146257	0.474997	0.0431016	0.401678	1.23089	134	BIRC3 JUN PARVB PIK3CD AKT1 FLNB ITGA5 ITGA6 MYL9 CAPN2 BAD CCND3 GRB2 TNK2 PAK2
REACTOME_MITOCHONDRIAL_CALCIUM_ION_TRANSPORT	0.146621	0.475742	0.0551956	-0.546201	-1.3513	20	PMPCA SPG7 VDAC3 MICU1 SMDT1 STOML2 MCU VDAC1 PMPCB
WP_PARKINUBIQUITIN_PROTEASOMAL_SYSTEM_PATHWAY	0.146964	0.476417	0.0456108	0.480661	1.29625	56	HSPA1B HSPA1A TUBB4B TUBA1A
REACTOME_FCERI_MEDIATED_MAPK_ACTIVATION	0.147175	0.476663	0.0471377	0.550424	1.33539	29	JUN FOS MAP2K7 LCP2 GRB2 PAK2 MAPK3 RAC1 SOS1 SYK
KEGG_MEDICUS_REFERENCE_TLR5_NFKB_SIGNALING_PATHWAY	0.148353	0.479214	0.0487424	0.661091	1.38029	12	NFKBIA TAB2
REACTOME_IKBA_VARIANT_LEADS_TO_EDA_ID	0.14837	0.479214	0.049209	0.734236	1.38919	7	NFKBIA
REACTOME_REGULATION_OF_PYRUVATE_DEHYDROGENASE_PDH_COMPLEX	0.14823	0.479214	0.0538583	-0.60491	-1.37121	13	DLD PDK3 PDPR PDHX DLAT
BIOCARTA_AKT_PATHWAY	0.148932	0.479518	0.0479693	0.606953	1.36803	19	NFKBIA AKT1 HSP90AA1 BAD FOXO3
KEGG_GAP_JUNCTION	0.149386	0.479518	0.045202	0.479358	1.29274	56	PRKG1 GNA11 TUBB4B TUBA1A PRKG2 GNAI2 TUBA4A GRB2
REACTOME_C_TYPE_LECTIN_RECEPTORS_CLRS	0.149281	0.479518	0.0630518	-0.357896	-1.20844	114	PSMD9 PAK1 PSMD14 BTRC PSMD1 TAB1 PSMC2 PSMA3 UBE2N PPP3CA PSMD11 PSMA2 PSMA5 PSMD2 PSMB4 KRAS PSMC4 PSMF1 PSMD8 PRKACA CREBBP PPP3R1 UBA3
REACTOME_G0_AND_EARLY_G1	0.148617	0.479518	0.0554741	-0.511823	-1.33271	26	PCNA RBBP4 TOP2A CCNE1 CCNA2 CDK1 E2F1 TFDP1 CCNE2 CDC6 MYBL2 E2F5
REACTOME_GLUCOSE_METABOLISM	0.149416	0.479518	0.05983	-0.402455	-1.24376	67	NUP210 NUP98 ADPGK NUP93 NUP37 NUP107 HK1 ENO1 PGK1 PGAM1 PRKACA NUP54 NUP205 NUP153 PPP2R1A GNPDA1 NUP214 PPP2CA
REACTOME_ISG15_ANTIVIRAL_MECHANISM	0.149141	0.479518	0.0446454	0.455579	1.2714	70	MX2 EIF4A3 MX1 IRF3 KPNA4 FLNB UBC JAK1 EIF4G2 KPNA5 UBE2E1 IFIT1 UBA7
WP_INTEGRATED_CANCER_PATHWAY	0.149332	0.479518	0.0457215	0.510072	1.31458	41	CDKN1A AKT1 JAK1 BAD
PID_IL12_STAT4_PATHWAY	0.15008	0.481211	0.0474718	0.598495	1.36161	20	JUN FOS IRF1 STAT3
BIOCARTA_G2_PATHWAY	0.150781	0.48282	0.0470776	0.585871	1.35426	22	CDKN1A GADD45A
KEGG_MEDICUS_PATHOGEN_SALMONELLA_SOPE_E2_TO_NOD_NFKB_SIGNALING_PATHWAY	0.150856	0.48282	0.0485786	0.699982	1.39125	9	NFKBIA RIPK2
REACTOME_PROCESSING_OF_CAPPED_INTRON_CONTAINING_PRE_MRNA	0.151275	0.483691	0.0744947	-0.299946	-1.13681	275	NUP210 CHERP NUP98 HNRNPH2 NCBP1 PRPF4B RBM8A NUP93 CPSF6 ACIN1 SNRNP40 POLR2A HNRNPK IK HNRNPA1 PTBP1 GCFC2 NUP37 SNW1 NUP107 U2SURP SF3B4 SNRPD3 THOC1 GLE1 SRSF6 POLR2K SF3A3 SRRM1 SRSF4 RBM22 SNRPE SMU1 METTL3 LUC7L3 SNRPB CSTF2T PPP1R8 CPSF3 THOC7 NUP54 HNRNPA3 SNRNP35 PPIL4 U2AF1L4 PRPF31 XAB2 SLU7 LSM5 CCAR1 CDC5L NUP205 C9orf78 CPSF2 FAM32A PRPF3 SMNDC1 LSM6 PLRG1 HNRNPR DDX23 HNRNPM SYMPK…
WP_ETHANOL_METABOLISM_PRODUCTION_OF_ROS_BY_CYP2E1	0.151402	0.483691	0.0486112	0.715137	1.38877	8	MAFF
REACTOME_LTC4_CYSLTR_MEDIATED_IL4_PRODUCTION	0.151972	0.484831	0.0494127	0.7671	1.36602	5	CYSLTR1
REACTOME_NICOTINAMIDE_SALVAGING	0.152034	0.484831	0.0480959	0.657171	1.37211	12	PTGS2 NAMPT PARP14
KEGG_MEDICUS_REFERENCE_REGULATION_OF_GF_RTK_RAS_ERK_SIGNALING_PTP	0.152499	0.484909	0.0477812	0.649977	1.3773	13	DUSP1 DUSP6 DUSP3 MAPK14 DUSP2 MAPK3
KEGG_MEDICUS_VARIANT_MUTATION_CAUSED_ABERRANT_ABETA_TO_VGCC_CA2_APOPTOTIC_PATHWAY_N01004	0.152708	0.484909	0.0525252	-0.627415	-1.3696	11	VDAC3 SLC25A5 MCU VDAC1 SLC25A6
REACTOME_ACYL_CHAIN_REMODELLING_OF_PI	0.152746	0.484909	0.0492766	0.766129	1.36429	5	MBOAT7 PLA2G4A PLA2G12A
REACTOME_NF_KB_IS_ACTIVATED_AND_SIGNALS_SURVIVAL	0.152739	0.484909	0.0480325	0.682256	1.38341	10	NFKBIA UBC SQSTM1 UBA52
WP_METHYLATION_PATHWAYS	0.152465	0.484909	0.0490076	0.746447	1.37319	6	TPMT MAT2A PNMT HNMT
PID_FCER1_PATHWAY	0.153101	0.485267	0.0445934	0.477578	1.28794	56	DUSP1 JUN FOS MAP2K7 AKT1 RASA1 LCP2 NFATC2 GRB2 PAK2 WIPF1 PLA2G4A
REACTOME_MAPK1_ERK2_ACTIVATION	0.153271	0.485267	0.0482874	0.712937	1.3845	8	TYK2 JAK1 IL6R IL6ST
WP_BIOSYNTHESIS_AND_TURNOVER_OF_1DEOXYSPHINGOID_BASES	0.153267	0.485267	0.0520874	-0.673522	-1.3755	8	ASAH1 SGPP1 SPTLC1
BIOCARTA_NO2IL12_PATHWAY	0.153616	0.485304	0.0482874	0.730314	1.38177	7	TYK2 CD4 IL12RB2 STAT4
KEGG_MEDICUS_VARIANT_MUTATION_CAUSED_ABERRANT_HTT_TO_TRANSPORT_OF_CALCIUM	0.153761	0.485304	0.0528091	-0.602297	-1.36529	13	VDAC3 SLC25A5 CASP3 MCU VDAC1 SLC25A6
WP_IL11_SIGNALING	0.153833	0.485304	0.0453101	0.520058	1.31629	37	SOCS3 AKT1 STAT3 TYK2 JAK1 GRB2 IL6ST MAPK3
WP_SEROTONIN_RECEPTOR_467_AND_NR3C_SIGNALING	0.153552	0.485304	0.0475641	0.632726	1.37549	15	EGR1 SRF MAPK3 RAP1A ELK1
KEGG_SPLICEOSOME	0.15447	0.48601	0.042199	0.404557	1.22518	125	HSPA1B HSPA1A EIF4A3 SART1 SRSF7 PRPF38B SRSF2 SF3A2 TRA2B PRPF19 U2AF2 PRPF6 DDX46 LSM8 SRSF5 DHX16 SRSF3 ZMAT2 SNU13 SNRPD2 SNRNP70 TCERG1 USP39 SNRNP200
REACTOME_DARPP_32_EVENTS	0.154466	0.48601	0.0538152	-0.538058	-1.34397	21	PDE4D PRKAR1A PPP3CA PRKACA PPP3R1 PDE4B PRKAR2B PPP2R1A PPP2CA
SIG_PIP3_SIGNALING_IN_B_LYMPHOCYTES	0.154216	0.48601	0.045945	0.545731	1.324	29	FLOT2 DAPP1 BCR AKT1 FLOT1 TEC FOXO3 SYK PREX1
KEGG_LONG_TERM_DEPRESSION	0.155666	0.487751	0.0447763	0.51029	1.30909	40	PRKG1 GNA11 PRKG2 GNAI2 GNA13 PLA2G4A MAPK3 CACNA1A PLCB2 PLA2G6 PPP2CB PLA2G12A PRKCB RAF1
KEGG_MEDICUS_REFERENCE_IL6_FAMILY_TO_JAK_STAT_SIGNALING_PATHWAY	0.155701	0.487751	0.0470776	0.618209	1.36742	17	STAT3 TYK2 JAK1 IL6R IL6ST STAT6 OSM IL27RA
KEGG_RETINOL_METABOLISM	0.155715	0.487751	0.0474718	0.654122	1.36574	12	RDH11 RETSAT DGAT1
WP_IMATINIB_AND_CHRONIC_MYELOID_LEUKEMIA	0.155392	0.487751	0.0468689	0.602989	1.35909	19	GADD45A PIM1 BCR FOXO3 LYL1 GAB2 PIM2
WP_NEOVASCULARIZATION_PROCESSES	0.155706	0.487751	0.0460296	0.564277	1.33425	25	NOTCH4 AKT1 REL ANGPT1
BIOCARTA_MET_PATHWAY	0.155924	0.487805	0.0455558	0.538427	1.32203	31	JUN FOS PTK2B STAT3 RASA1 GRB2 MAPK3 RAP1A ELK1
KEGG_MEDICUS_VARIANT_MUTATION_CAUSED_ABERRANT_ABETA_TO_ANTEROGRADE_AXONAL_TRANSPORT	0.156147	0.487805	0.0471678	0.647337	1.37171	13	TUBB4B TUBA1A TUBA4A CAPN2
REACTOME_DISEASES_OF_HEMOSTASIS	0.15606	0.487805	0.0474718	0.680131	1.37911	10	TPST2 SERPING1 TPST1
KEGG_GLIOMA	0.1565	0.488056	0.044361	0.492858	1.2962	47	CDKN1A PIK3CD AKT1 CALM3 GRB2 E2F3 CALM1 CAMK2G
KEGG_MEDICUS_VARIANT_MUTATION_CAUSED_ABERRANT_ABETA_TO_TRANSPORT_OF_CALCIUM	0.157155	0.488056	0.0515441	-0.65235	-1.3673	9	VDAC3 SLC25A5 MCU VDAC1 SLC25A6
REACTOME_TRAIL_SIGNALING	0.157196	0.488056	0.0476258	0.709342	1.37751	8	TNFSF10 CASP10
WP_CCL18_SIGNALING	0.156925	0.488056	0.0460579	0.581922	1.34513	22	ATF3 MMP2 PTK2B LDHA VIM
WP_ETHANOL_EFFECTS_ON_HISTONE_MODIFICATIONS	0.156559	0.488056	0.0540315	-0.510516	-1.31451	25	TYMS DHFR HDAC2 HDAC8 HDAC4 CYP2E1 HDAC3
WP_REGULATION_OF_APOPTOSIS_BY_PARATHYROID_HORMONERELATED_PROTEIN	0.156998	0.488056	0.0463145	0.59416	1.35175	20	MCL1 BCL2A1 AKT1 ITGA6 GSK3A BCL2L1 BCL2L13 BAX ITGB4 GSK3B
WP_VITAMIN_DSENSITIVE_CALCIUM_SIGNALING_IN_DEPRESSION	0.15692	0.488056	0.0528091	-0.547504	-1.34659	19	ATP2B1 KDM3A G6PD TPH1 BCL2 ITPR2 KDM1A SLC8A1
REACTOME_CELL_SURFACE_INTERACTIONS_AT_THE_VASCULAR_WALL	0.15748	0.488508	0.0604138	-0.37328	-1.2192	92	VPREB1 CXADR PECAM1 CD47 GYPC SLC16A1 SELL KRAS
BIOCARTA_LEPTIN_PATHWAY	0.157757	0.488904	0.0475333	0.708679	1.37623	8	LEPR PRKAB2 PRKAG2 PRKAG1
REACTOME_IKK_COMPLEX_RECRUITMENT_MEDIATED_BY_RIP1	0.157885	0.488904	0.0461715	0.593755	1.35083	20	BIRC3 UBC
BIOCARTA_CELL2CELL_PATHWAY	0.158233	0.489162	0.051128	-0.689226	-1.36265	7	VCL PECAM1 ACTN1 CTNNB1
WP_HOSTPATHOGEN_INTERACTION_OF_HUMAN_CORONAVIRUSES_APOPTOSIS	0.158246	0.489162	0.0465458	0.609208	1.3592	18	MCL1 AKT1 BAD APAF1 MAPK14 MAPK12 BCL2L1 BAX
REACTOME_DOWNREGULATION_OF_ERBB2_SIGNALING	0.158772	0.489583	0.0460296	0.593092	1.34932	20	MATK AKT1 UBC HSP90AA1 CDC37 EREG UBA52
REACTOME_PLATELET_HOMEOSTASIS	0.159001	0.489583	0.056877	-0.414208	-1.25006	58	GNG11 ATP2B1 PECAM1 PPP2R5C
WP_FLUOROPYRIMIDINE_ACTIVITY	0.158571	0.489583	0.0540315	-0.504141	-1.31575	27	TYMS DHFR GGH UMPS ERCC2 RRM2 RRM1 TDG TK1
WP_MACROPHAGE_MARKERS	0.159048	0.489583	0.0473801	0.724968	1.37166	7	CD83 CD74
WP_NONGENOMIC_ACTIONS_OF_125_DIHYDROXYVITAMIN_D3	0.159076	0.489583	0.0436579	0.475184	1.28148	56	JUN RSAD2 PRKCQ IFI44L TYK2 JAK1 IFI27L2 CAMK2G MAPK14 STAT2 MAPK3 CXCL8 PLCB2 MAPK12
BIOCARTA_MITOCHONDRIA_PATHWAY	0.15969	0.490287	0.0463145	0.608151	1.35685	18	BIRC3
KEGG_GLYCEROPHOSPHOLIPID_METABOLISM	0.159722	0.490287	0.0435598	0.474863	1.28062	56	ACHE LPGAT1 MBOAT7 PISD
REACTOME_SENSORY_PERCEPTION_OF_TASTE	0.159613	0.490287	0.0466041	0.644829	1.3664	13	SCNN1A
BIOCARTA_IL5_PATHWAY	0.159899	0.490315	0.0480642	0.761643	1.3563	5	IL1B CD4 HLA-DRA
BIOCARTA_PRION_PATHWAY	0.161121	0.490315	0.0469878	0.707129	1.37322	8	DNAJB1 PRNP
KEGG_MEDICUS_REFERENCE_MACHR_CA2_APOPTOTIC_PATHWAY	0.160089	0.490315	0.0518916	-0.560124	-1.34521	17	PLCB1 VDAC3 SLC25A5 MCU VDAC1 SLC25A6
KEGG_MEDICUS_REFERENCE_TLR1_2_4_NFKB_SIGNALING_PATHWAY	0.160633	0.490315	0.046372	0.621684	1.36283	16	NFKBIA TAB2
KEGG_MEDICUS_VARIANT_LOSS_OF_VHL_TO_HIF_1_SIGNALING_PATHWAY	0.160576	0.490315	0.0507941	-0.668273	-1.36478	8	HIF1A RBX1
REACTOME_CONSTITUTIVE_SIGNALING_BY_ABERRANT_PI3K_IN_CANCER	0.161105	0.490315	0.0437813	0.496433	1.29261	44	ESR2 PIK3CD IRS2 GRB2 KLB FLT3LG GAB2 EREG RAC1 RAC2
REACTOME_GAP_JUNCTION_TRAFFICKING_AND_REGULATION	0.160369	0.490315	0.0457771	0.592219	1.34734	20	TUBB4B TUBA1A TUBA4A TUBB4A CLTC CLTB AP2M1
REACTOME_PROCESSING_OF_SMDT1	0.161062	0.490315	0.0515059	-0.59774	-1.35496	13	PMPCA SPG7 MICU1 SMDT1 STOML2 MCU PMPCB
REACTOME_SIGNALING_BY_CSF1_M_CSF_IN_MYELOID_CELLS	0.161008	0.490315	0.0448289	0.546463	1.31964	28	PIK3CD STAT3 UBC GRB2 INPP5D GAB2 THOC5 GAB3 SOS1 UBA52
WP_OVERVIEW_OF_PROINFLAMMATORY_AND_PROFIBROTIC_MEDIATORS	0.160481	0.490315	0.0456661	0.584925	1.34053	21	CXCL2 IL1B IL18 CXCL8 OSM
REACTOME_ACTIVATION_OF_PPARGC1A_PGC_1ALPHA_BY_PHOSPHORYLATION	0.161484	0.490994	0.0469878	0.723962	1.36975	7	PRKAB2 MAPK14 PRKAG2 MAPK12 PRKAG1
BIOCARTA_RAN_PATHWAY	0.162526	0.49162	0.0494468	-0.725135	-1.33563	5	RANBP1 RAN
KEGG_GLYCOSYLPHOSPHATIDYLINOSITOL_GPI_ANCHOR_BIOSYNTHESIS	0.161885	0.49162	0.05285	-0.514711	-1.31675	24	PIGA PIGL PIGG PIGS PIGN PGAP1 GPLD1 PIGT PIGW PIGB
KEGG_MEDICUS_PATHOGEN_KSHV_K15_TO_TNF_NFKB_SIGNALING_PATHWAY	0.162243	0.49162	0.0468097	0.706178	1.37137	8	NFKBIA
KEGG_MEDICUS_REFERENCE_BRANCHING_MICROTUBULE_NUCLEATION	0.162665	0.49162	0.0449347	0.559634	1.32327	25	TUBB4B TUBA1A HAUS5 NEDD1 TUBA4A TUBGCP3 MZT2A MZT2B TUBB4A
KEGG_MEDICUS_REFERENCE_KINETOCHORE_MICROTUBULE_ATTACHMENT	0.162525	0.49162	0.046372	0.649327	1.35573	12	TUBB4B TUBA1A TUBA4A
KEGG_MEDICUS_REFERENCE_MICROTUBULE_DEPOLYMERIZATION	0.162113	0.49162	0.0461715	0.626931	1.36289	15	TUBB4B TUBA1A TUBA4A
KEGG_MEDICUS_REFERENCE_P27_CELL_CYCLE_G1_S	0.162611	0.49162	0.0512406	-0.595944	-1.35089	13	RBX1 CCNE1 E2F2 SKP2 CCNA2 E2F1 CCNE2
KEGG_MEDICUS_REFERENCE_AUTOPHAGY_VESICLE_NUCLEATION_ELONGATION_MATURATION_E3_UBIQUITIN_LIGASE_MALIN	0.163379	0.491665	0.0502506	-0.685361	-1.35501	7	UVRAG PIK3C3 BECN1
KEGG_OOCYTE_MEIOSIS	0.163517	0.491665	0.0586532	-0.374408	-1.21606	88	BTRC PPP2R5C PPP3CA ANAPC7 RBX1 CDC27 ANAPC4 CAMK2D BUB1 CHP1 CCNE1 SMC1A ANAPC10 PRKACA PPP3R1 SLK YWHAH CALM2 CDK1 CCNE2 PPP2R1A YWHAB ITPR2 PPP2CA YWHAQ CDC20
PID_ATM_PATHWAY	0.163339	0.491665	0.0534741	-0.488302	-1.29711	30	UBE2N NBN MDM2 ABL1 FANCD2 SMC1A BRCA1 DCLRE1C TP53BP1
REACTOME_PYRUVATE_METABOLISM	0.162889	0.491665	0.0545603	-0.46004	-1.27434	37	DLD GLO1 RMND5A ME2 MPC1 NEK1 PDK3 VDAC1 PDPR MPC2 PDHX DLAT
WP_AUTOPHAGY	0.163309	0.491665	0.0533897	-0.495041	-1.29805	28	ULK1 UVRAG RB1CC1 ATG3 ATG13 PIK3C3 ATG7 BECN1
WP_LEUKOCYTEINTRINSIC_HIPPO_PATHWAY_FUNCTIONS	0.163361	0.491665	0.0448289	0.559302	1.32248	25	NDRG1 RAB13 LATS2 FERMT3 SAV1 MAPK14 FOXO3 RAP1A LATS1 RAC1
BIOCARTA_ETC_PATHWAY	0.163856	0.492267	0.050394	-0.643863	-1.34951	9	SDHD NDUFA1 SLC25A6
WP_MESODERMAL_COMMITMENT_PATHWAY	0.164309	0.493205	0.0414724	0.424711	1.23519	92	KLF4 ARL4A BHLHE40 DIP2A SESN1 RGS10 TWSG1
REACTOME_REGULATION_OF_CHOLESTEROL_BIOSYNTHESIS_BY_SREBP_SREBF	0.164574	0.493581	0.0557092	-0.417602	-1.24815	55	FASN SEC24B RAN NFYB SEC24D NFYC CREBBP MED1 HMGCR LSS FDFT1
WP_FATTY_ACID_BETAOXIDATION	0.164988	0.494403	0.0530973	-0.494092	-1.29557	28	GK DLD HADHB GCDH ACADM DECR1
REACTOME_BETA_OXIDATION_OF_DECANOYL_COA_TO_OCTANOYL_COA_COA	0.165268	0.494823	0.0493445	-0.697996	-1.3414	6	HADHB ACADM
REACTOME_SUMOYLATION_OF_INTRACELLULAR_RECEPTORS	0.166198	0.496343	0.0446454	0.570402	1.3265	23	THRA NR4A2 NR1H3
REACTOME_VITAMIN_C_ASCORBATE_METABOLISM	0.16595	0.496343	0.0498968	-0.662626	-1.35324	8	SLC23A1
WP_MAMMARY_GLAND_DEVELOPMENT_EMBRYONIC_DEVELOPMENT_STAGE_1_OF_4	0.166167	0.496343	0.0462571	0.718309	1.35906	7	AKT1 ITGA6
REACTOME_DUAL_INCISION_IN_GG_NER	0.166792	0.497055	0.0540315	-0.453761	-1.27088	39	PCNA RPA1 RFC4 RBX1 ERCC3 RFC3 GTF2H3 PARP2 RFC5 ERCC2 GTF2H5 DDB1 XPA POLE RPA2 CHD1L RFC1 POLD2 POLE2 PARP1 CUL4B RPA3
REACTOME_PKMTS_METHYLATE_HISTONE_LYSINES	0.166915	0.497055	0.0430778	0.503148	1.29077	40	KMT5C PRDM16 MECOM RBBP5 KMT2D ATF7IP NSD1
REACTOME_RESPONSE_OF_EIF2AK4_GCN2_TO_AMINO_ACID_DEFICIENCY	0.167	0.497055	0.0453916	0.617625	1.35393	16	ATF3 ATF4 FAU UBA52 DDIT3 CEBPG
WP_HIPPOMERLIN_SIGNALING_DYSREGULATION	0.166621	0.497055	0.0566282	-0.393904	-1.22488	69	PAK1 FLT3 PRKAR1A NF2 STK3 INSR RBX1 KRAS
REACTOME_CRISTAE_FORMATION	0.167283	0.497477	0.0500023	-0.615849	-1.34435	11	TMEM11 DNAJC11 HSPA9 IMMT APOOL
KEGG_TASTE_TRANSDUCTION	0.167489	0.497668	0.0454188	0.630663	1.35341	14	SCNN1A CACNA1A PLCB2 PRKACB GNB1
HALLMARK_FATTY_ACID_METABOLISM	0.167804	0.497767	0.0603547	-0.346436	-1.18358	125	BCKDHB DLD FASN ADSL HADHB ELOVL5 IDH3B SDHD OSTC UGDH NBN HSD17B4 MDH2 SUCLG1 GCDH ACO2 HPGD ACADM ACOX1 SUCLA2 PTS DHCR24 DECR1 HCCS YWHAH METAP1 ETFDH
REACTOME_TELOMERE_C_STRAND_SYNTHESIS_INITIATION	0.167718	0.497767	0.0499319	-0.615339	-1.34324	11	PRIM2 CTC1
KEGG_MEDICUS_VARIANT_MUTATION_INACTIVATED_SIGMAR1_TO_CA2_APOPTOTIC_PATHWAY	0.169184	0.501167	0.0498618	-0.600596	-1.33666	12	VDAC3 SLC25A5 MCU VDAC1 SLC25A6
REACTOME_CITRIC_ACID_CYCLE_TCA_CYCLE	0.169234	0.501167	0.052485	-0.471598	-1.28313	33	DLD IDH2 IDH3B SDHD MDH2 SUCLG1 ACO2 SUCLA2
REACTOME_SEALING_OF_THE_NUCLEAR_ENVELOPE_NE_BY_ESCRT_III	0.169671	0.502039	0.0442843	0.579912	1.32904	21	TUBB4B TUBA1A CHMP2A VPS4A TUBA4A CHMP3 CHMP4B TUBB4A
REACTOME_EPHRIN_SIGNALING	0.16987	0.502205	0.0500023	-0.577494	-1.33451	14	PAK1 SDCBP
KEGG_MEDICUS_VARIANT_MUTATION_INACTIVATED_PDE11A_PDE8B_TO_ACTH_CORTISOL_SIGNALING_PATHWAY	0.170856	0.504698	0.0448553	0.620939	1.34986	15	NR4A1 ATF4
PID_MET_PATHWAY	0.172095	0.507084	0.0410684	0.438837	1.23687	75	EGR1 JUN WASL AKT1 BAD GRB2 EIF4EBP1 PAK2 MAPK3 RAP1A GAB2 RAC1 SOS1 CTNNA1 PTPN1 RAF1 RAPGEF1
PID_TCR_RAS_PATHWAY	0.172055	0.507084	0.0447501	0.626922	1.34539	14	FOS MAP3K8 MAPK3 ELK1 PRKCB PTPN7 RAF1
REACTOME_TRANSLATION	0.171961	0.507084	0.0630518	-0.316824	-1.14514	185	SRP19 SRPRA GFM2 SEC61B EIF5B SRP9 MRPL32 MRPS28 RPN2 RPN1 TUFM MRPL21 EIF3M MRPL44 MRPL3 MRPS2 TRAM1 MRPL15 SPCS3 SEC61G MRPL9 ERAL1 MRPL50 MRPL42 SSR1 EIF2B4 MRPL19 MRPS6 MRPS17 EIF3E APEH
WP_NAD_BIOSYNTHETIC_PATHWAYS	0.172422	0.507622	0.0500023	-0.544146	-1.32309	18	CD38 PARP4 NADSYN1 PARP2 TNKS2
REACTOME_APEX1_INDEPENDENT_RESOLUTION_OF_AP_SITES_VIA_THE_SINGLE_NUCLEOTIDE_REPLACEMENT_PATHWAY	0.172911	0.5086	0.0452559	0.713806	1.35054	7	PNKP NEIL2 XRCC1
REACTOME_TICAM1_RIP1_MEDIATED_IKK_COMPLEX_RECRUITMENT	0.173042	0.5086	0.0443098	0.600308	1.33935	18	BIRC3 UBC
KEGG_MEDICUS_REFERENCE_II_BLOOD_GROUP_ANTIGEN_BIOSYNTHESIS	0.173627	0.509598	0.045945	0.751448	1.33814	5	GCNT2
REACTOME_FORMATION_OF_DEFINITIVE_ENDODERM	0.173671	0.509598	0.0486112	-0.677309	-1.33909	7	SMAD2 TCF7L2 CTNNB1
KEGG_MEDICUS_REFERENCE_MICROTUBULE_DEPOLYMERIZATION_AT_THE_MINUS_ENDS	0.174121	0.510071	0.0446454	0.642688	1.34187	12	TUBB4B TUBA1A TUBA4A
WP_IL7_SIGNALING	0.17409	0.510071	0.0436579	0.576564	1.32137	21	AKT1 PTK2B STAT3 JAK1 BAD MAPK3 BCL2L1 STAT5B STAT5A GSK3B MYC IL2RG MAPK1
BIOCARTA_ATRBRCA_PATHWAY	0.17457	0.510381	0.0502506	-0.528884	-1.30846	20	RAD1 NBN FANCD2 BRCA1 HUS1 RAD51 ATR RAD9A CHEK1 CHEK2 FANCA RAD17
PID_KIT_PATHWAY	0.174996	0.510381	0.0417329	0.487486	1.27284	45	MATK AKT1 STAT3 PIK3C2B BAD GRB2 PTPN6 TEC SH2B3 FOXO3 MAPK3 SOS1 FER GRB10 STAT5A RAF1
PID_RB_1PATHWAY	0.174878	0.510381	0.0414939	0.473894	1.26636	52	CDKN1A JUN BRD2 CCND3 E2F3
REACTOME_TNF_SIGNALING	0.17487	0.510381	0.0414724	0.473283	1.27015	54	BIRC3 TNFAIP3 OPTN TAB2 UBC
SA_PTEN_PATHWAY	0.175095	0.510381	0.0441318	0.60655	1.34163	17	PIK3CD AKT1 PTK2B GRB2 MAPK3 SOS1
WP_FAMILIAL_PARTIAL_LIPODYSTROPHY	0.174653	0.510381	0.0434137	0.572435	1.3232	22	LMNA KLF9 MGLL GATA2 FNTA STAT5B GATA3 MAPK9
BIOCARTA_TERT_PATHWAY	0.175534	0.511237	0.0448817	0.711781	1.34671	7	MZF1 MAX TP53 SP3 MYC HDAC1
PID_PI3K_PLC_TRK_PATHWAY	0.175854	0.511748	0.0427253	0.533099	1.29336	29	EGR1 AKT1 BAD GRB2 YWHAG FOXO3
KEGG_MEDICUS_REFERENCE_ACH_CHRN_PI3K_SIGNALING_PATHWAY	0.176347	0.511914	0.0452559	0.727441	1.33823	6	PIK3CD AKT1
KEGG_MEDICUS_VARIANT_EGF_OVEREXPRESSION_TO_PI3K_SIGNALING_PATHWAY	0.176347	0.511914	0.0452559	0.727441	1.33823	6	PIK3CD AKT1
KEGG_MEDICUS_VARIANT_TGFA_OVEREXPRESSION_TO_PI3K_SIGNALING_PATHWAY	0.176347	0.511914	0.0452559	0.727441	1.33823	6	PIK3CD AKT1
KEGG_MEDICUS_VARIANT_MUTATION_INACTIVATED_PRKAR1A_TO_ACTH_CORTISOL_SIGNALING_PATHWAY	0.176621	0.512288	0.0441065	0.623839	1.33877	14	NR4A1 ATF4
BIOCARTA_IL12_PATHWAY	0.176943	0.512498	0.0440309	0.633483	1.34235	13	JUN TYK2 MAPK14 IL12RB2 IL18
WP_ALLOGRAFT_REJECTION	0.176984	0.512498	0.0415804	0.494972	1.27918	42	IL1B HLA-DQB1 HLA-DMB VIM HLA-DPA1 HLA-C HLA-DQA1 C2 CXCL8 HLA-DOA PECR HLA-DRA HLA-B C5 HLA-E MICA
REACTOME_ACTIVATION_OF_RAC1	0.177254	0.512593	0.048546	-0.622993	-1.32998	10	PAK1 SOS2 NCK1 ROBO1
REACTOME_TRANSCRIPTIONAL_REGULATION_OF_PLURIPOTENT_STEM_CELLS	0.177308	0.512593	0.0439807	0.633205	1.34177	13	KLF4 STAT3
KEGG_MEDICUS_VARIANT_MUTATION_CAUSED_ABERRANT_PSEN1_TO_PERK_ATF4_SIGNALING_PATHWAY	0.177881	0.51261	0.0453372	0.748434	1.33278	5	ATF4 PSEN1 DDIT3
KEGG_RNA_DEGRADATION	0.177691	0.51261	0.0532221	-0.423446	-1.24056	50	XRN1 C1D CNOT8 EXOSC9 CNOT2 ENO1 LSM1
PID_PS1_PATHWAY	0.178018	0.51261	0.0419976	0.510805	1.28187	35	JUN FOS
REACTOME_HS_GAG_DEGRADATION	0.177534	0.51261	0.0439807	0.623029	1.33703	14	GLB1L HGSNAT IDS
REACTOME_SIGNALING_BY_EGFR	0.17804	0.51261	0.05285	-0.439769	-1.25223	43	PAG1 HGS SH3GL1 KRAS ADAM17 GAB1
REACTOME_LYSOSPHINGOLIPID_AND_LPA_RECEPTORS	0.178691	0.514065	0.0472888	-0.690457	-1.32691	6	S1PR1
KEGG_MEDICUS_VARIANT_MUTATION_CAUSED_ABERRANT_ABETA_TO_MACHR_CA2_APOPTOTIC_PATHWAY	0.178924	0.514315	0.0490076	-0.539914	-1.3128	18	PLCB1 VDAC3 SLC25A5 MCU VDAC1 SLC25A6
REACTOME_CHEMOKINE_RECEPTORS_BIND_CHEMOKINES	0.179497	0.515541	0.0436825	0.631841	1.33888	13	CXCL2
BIOCARTA_WNT_PATHWAY	0.180069	0.516764	0.0494127	-0.526825	-1.30336	20	BTRC TAB1 CSNK2A1 CREBBP MAP3K7 CTNNB1 PPP2CA
KEGG_MEDICUS_REFERENCE_COPII_VESICLE_FORMATION	0.180346	0.51684	0.0481595	-0.591861	-1.31722	12	SEC24B SEC23B SEC24D
WP_MATRIX_METALLOPROTEINASES	0.180389	0.51684	0.0439056	0.651789	1.34017	11	MMP2 TIMP3 MMP28 TIMP1 TIMP2
REACTOME_RHO_GTPASES_ACTIVATE_IQGAPS	0.180629	0.51711	0.0427719	0.572564	1.3122	21	TUBB4B TUBA1A TUBA4A CALM1 RAC1 TUBB4A CTNNA1
REACTOME_MITOCHONDRIAL_FATTY_ACID_BETA_OXIDATION_OF_UNSATURATED_FATTY_ACIDS	0.181366	0.518799	0.0465749	-0.711945	-1.31133	5	HADHB ACADM DECR1
REACTOME_MAPK6_MAPK4_SIGNALING	0.181692	0.519192	0.054605	-0.379612	-1.204	76	RAG1 PSMD9 PAK1 PSMD14 PSMD1 PSMC2 PSMA3 AGO2 PSMD11 MAPK6 PSMA2 PSMA5 PSMD2 PSMB4 PSMC4 PSMF1 PSMD8 PRKACA
WP_PYRIMIDINE_METABOLISM_AND_RELATED_DISEASES	0.181798	0.519192	0.0483196	-0.554255	-1.31393	16	TYMS UMPS NT5C3A RRM2 RRM1
WP_NEURODEGENERATION_WITH_BRAIN_IRON_ACCUMULATION_NBIA_SUBTYPES_PATHWAY	0.18279	0.521603	0.0518916	-0.439971	-1.2492	42	ULK1 TSC1 ATG10 RB1CC1 ATG3 ATG13 SPTLC1 PANK2 PIK3C3 ATG7 BECN1
KEGG_MEDICUS_REFERENCE_IL1_IL1R_P38_SIGNALING_PATHWAY	0.183424	0.522326	0.0431254	0.611407	1.32914	15	ZFP36 IL1R1 IL1B TAB2
KEGG_MEDICUS_REFERENCE_NOD_NFKB_SIGNALING_PATHWAY	0.183408	0.522326	0.0436333	0.674362	1.34033	9	NFKBIA RIPK2
REACTOME_RUNX3_REGULATES_BCL2L11_BIM_TRANSCRIPTION	0.183488	0.522326	0.0445674	0.74429	1.3254	5	RUNX3 FOXO3
REACTOME_PHOSPHATE_BOND_HYDROLYSIS_BY_NTPDASE_PROTEINS	0.183851	0.522516	0.0462285	-0.710503	-1.30868	5	ENTPD1 ENTPD6 ENTPD7 ENTPD4
WP_RESOLVIN_E1_AND_RESOLVIN_D1_SIGNALING_DECREASE_INFLAMMATION	0.183738	0.522516	0.0437072	0.6892	1.3384	8	PIK3CD AKT1
KEGG_MEDICUS_REFERENCE_CD40_NFKB_SIGNALING_PATHWAY	0.184713	0.52415	0.0436333	0.702343	1.32885	7	MAP3K14
REACTOME_CHK1_CHK2_CDS1_MEDIATED_INACTIVATION_OF_CYCLIN_B_CDK1_COMPLEX	0.184723	0.52415	0.0475333	-0.588118	-1.30889	12	WEE1 YWHAH CDK1 YWHAB YWHAQ CHEK1
REACTOME_HCMV_LATE_EVENTS	0.18507	0.524291	0.052048	-0.418405	-1.2321	51	NUP210 NUP98 NUP93 CHMP2B HNRNPK NUP37 NUP107 SNF8 CHMP1A NUP54 NUP205
WP_INTERACTIONS_BETWEEN_IMMUNE_CELLS_AND_MICRORNAS_IN_TUMOR_MICROENVIRONMENT	0.185064	0.524291	0.0427952	0.600386	1.328	17	TLR7 STAT3
REACTOME_PHOSPHOLIPID_METABOLISM	0.18527	0.524435	0.0373632	0.379207	1.18657	159	ACHE LPGAT1 PIP4K2C PIP4K2B PLEKHA5 PIK3CD MBOAT7 MGLL PIK3C2A PISD PIK3C2B SLC44A1 INPP4B DGAT1 PIP5K1B TNFAIP8L1 PLA2G4A MTMR12 RAB4A INPP5D CHPT1 TNFAIP8L2 PLB1 PLA2G6 OSBPL8 INPP4A LPIN1 PLEKHA6 AGPAT4 PCYT2 PLA2G12A
PID_THROMBIN_PAR4_PATHWAY	0.185569	0.52444	0.043221	0.647458	1.33127	11	GNA11 GNA13 PLCB2 GNB1 GNA15 ROCK2
WP_GLUCURONIDATION	0.185463	0.52444	0.0468985	-0.66885	-1.32236	7	PGM3 UGDH HK1 PGM1
KEGG_MEDICUS_REFERENCE_MICROTUBULE_NUCLEATION	0.185914	0.524576	0.0421765	0.574733	1.30755	20	TUBB4B TUBA1A NEDD1 TUBA4A TUBGCP3 MZT2A MZT2B TUBB4A
WP_SMALL_LIGAND_GPCRS	0.185773	0.524576	0.0472282	-0.600899	-1.31172	11	S1PR1
PID_SYNDECAN_3_PATHWAY	0.186494	0.525791	0.0431016	0.647145	1.33062	11	CXCL8 PSEN1 CASK PSENEN SRC APH1B
REACTOME_RHOG_GTPASE_CYCLE	0.187317	0.527143	0.052485	-0.395395	-1.20817	63	DOCK4 TFRC ARHGAP32 DOCK5 TRIO ELMO2 ITSN1 LBR SHMT2 ESYT1
REACTOME_SPECIFICATION_OF_THE_NEURAL_PLATE_BORDER	0.187355	0.527143	0.0440561	0.739936	1.31765	5	MYB
WP_THERMOGENESIS	0.187422	0.527143	0.0390593	0.431757	1.22273	77	PRKG1 TSC2 SMARCD2 PRDM16 PRKG2 MGLL CPT2 PRKAB2 SLC25A20 GRB2 ARID1A KLB MAPK14 SMARCD1 PRKAG2 MAPK12 ACSL3 SOS1 PRKACB
REACTOME_FOXO_MEDIATED_TRANSCRIPTION_OF_OXIDATIVE_STRESS_METABOLIC_AND_NEURONAL_GENES	0.18853	0.529415	0.0478124	-0.527085	-1.29636	19	SMAD2 CAT SIN3A ATXN3 HDAC2 ABCA6
REACTOME_G_ALPHA_Q_SIGNALLING_EVENTS	0.188447	0.529415	0.0543383	-0.367873	-1.19402	87	GNG11 GHRL PLCB1 LPAR6 CREB1 TRIO MAPK7 KRAS BTK RGS5
PID_CIRCADIAN_PATHWAY	0.1888	0.529506	0.0424715	0.626078	1.32666	13	BHLHE40 PER1
REACTOME_CARDIAC_CONDUCTION	0.188863	0.529506	0.0518527	-0.401735	-1.21593	59	MME ATP2B1
BIOCARTA_BARRESTIN_SRC_PATHWAY	0.189529	0.530113	0.0471076	-0.562742	-1.30042	14	PLCB1
KEGG_MEDICUS_PATHOGEN_HPV_E5_TO_ANTIGEN_PROCESSING_AND_PRESENTATION_BY_MHC_CLASS_I_MOLECULES	0.18953	0.530113	0.0434866	0.716672	1.31842	6	HLA-C HLA-B BCAP31 HLA-E HLA-F
REACTOME_INTERLEUKIN_1_SIGNALING	0.189302	0.530113	0.0553344	-0.354571	-1.17584	103	IL1RAP PSMD9 PSMD14 BTRC PSMD1 TAB1 PSMC2 PSMA3 UBE2N PSMD11 PSMA2 RBX1 PSMA5 PSMD2 PSMB4 HMGB1 PSMC4
KEGG_MEDICUS_VARIANT_MUTATION_ACTIVATED_KIT_TO_PI3K_SIGNALING_PATHWAY	0.18972	0.530223	0.0429359	0.685473	1.33116	8	PIK3CD AKT1 BAD
REACTOME_IFNG_SIGNALING_ACTIVATES_MAPKS	0.189959	0.530427	0.0429595	0.69775	1.32016	7	JAK1 MAPK3 RAF1 MAPK1 JAK2
WP_SRF_AND_MIRS_IN_SMOOTH_MUSCLE_DIFFERENTIATION_AND_PROLIFERATION	0.190093	0.530427	0.0428889	0.684771	1.3298	8	KLF4
REACTOME_PYROPTOSIS	0.190527	0.531216	0.0415155	0.566454	1.2982	21	GSDMD IL1B IRF1 CHMP2A CHMP3 IL18 CHMP4B CYCS BAX TP53
REACTOME_SEMAPHORIN_INTERACTIONS	0.191081	0.532339	0.0395666	0.467914	1.2448	51	RHOB LIMK1 HSP90AA1 MYL9 MYH9 PAK2
WP_SUPPRESSION_OF_HMGB1MEDIATED_INFLAMMATION_BY_THBD	0.191589	0.533334	0.0427021	0.683249	1.32684	8	NFKBIA
BIOCARTA_G1_PATHWAY	0.192551	0.535589	0.0411315	0.554644	1.28985	23	CDKN1A
BIOCARTA_CARM1_PATHWAY	0.192952	0.535729	0.0462571	-0.595374	-1.29966	11	PRKAR1A CREB1 CREBBP EP300 PRKAR2B
KEGG_FOCAL_ADHESION	0.193057	0.535729	0.0370359	0.390718	1.18736	127	BIRC3 JUN PARVB PIK3CD AKT1 FLNB ITGA5 ITGA6 MYL9 CAPN2 BAD CCND3 GRB2 PAK2
REACTOME_RIP_MEDIATED_NFKB_ACTIVATION_VIA_ZBP1	0.19304	0.535729	0.0417987	0.593611	1.31301	17	NFKBIA NFKBIB
WP_MRNA_PROTEIN_AND_METABOLITE_INDUCATION_PATHWAY_BY_CYCLOSPORIN_A	0.193331	0.536067	0.0425404	0.694906	1.31478	7	ATF4 SLC1A5 SLC7A5
BIOCARTA_INTEGRIN_PATHWAY	0.194444	0.536706	0.0403498	0.528689	1.27672	28	JUN CAPNS1 BCR GRB2 MAPK3 RAP1A SOS1 RAF1 RAPGEF1
REACTOME_INTERLEUKIN_17_SIGNALING	0.194027	0.536706	0.0390408	0.452956	1.2308	59	JUN FOS DUSP6 MAP2K7 TAB2 UBC DUSP3 RIPK2
REACTOME_UNFOLDED_PROTEIN_RESPONSE_UPR	0.194474	0.536706	0.037885	0.417007	1.20009	86	ATF3 ZBTB17 LMNA TSPYL2 ATF4 SYVN1 EXOSC5 ADD1 TPP1 EXTL2 DCTN1 GSK3A CXCL8 SULT1A3 SERP1 EXOSC6 ACADVL DDIT3 ERN1 CEBPG
WP_EXTRACELLULAR_VESICLEMEDIATED_SIGNALING_IN_RECIPIENT_CELLS	0.194061	0.536706	0.0475641	-0.51369	-1.28311	21	TGFBR2 SMAD2 PROM1 KRAS
WP_OVARIAN_INFERTILITY	0.193726	0.536706	0.0405518	0.533548	1.28055	27	ESR2 EGR1 SYNE2 TSC2 AKT1
WP_TAR_SYNDROME	0.194241	0.536706	0.0391892	0.467295	1.24044	50	PDZK1IP1 EIF4A3 STAT3 ZFHX3 DDIT4 MITD1
KEGG_GLYOXYLATE_AND_DICARBOXYLATE_METABOLISM	0.194791	0.53704	0.0461715	-0.581081	-1.29323	12	MTHFD2L MDH2 ACO2 MTHFD2 MTHFD1
KEGG_MEDICUS_REFERENCE_HEPARAN_SULFATE_DEGRADATION	0.195204	0.53704	0.042312	0.693084	1.31133	7	HGSNAT IDS GNS IDUA
PID_TELOMERASE_PATHWAY	0.19509	0.53704	0.0389304	0.458256	1.23583	56	JUN FOS IRF1 AKT1 ZNFX1 HSP90AA1
REACTOME_REGULATION_BY_C_FLIP	0.195167	0.53704	0.0419532	0.652281	1.32263	10	TNFSF10
BIOCARTA_SPRY_PATHWAY	0.195549	0.537434	0.0416456	0.621784	1.31756	13	RASA1 GRB2 MAPK3 SPRY1 SOS1 RAF1 SHC1 MAPK1
WP_T_CELL_RECEPTOR_AND_COSTIMULATORY_SIGNALING	0.195652	0.537434	0.0409012	0.563615	1.29169	21	NFKBIA AKT1 RASA1 NFATC2 PTPN6 CALM1 GSK3A
REACTOME_GOLGI_TO_ER_RETROGRADE_TRANSPORT	0.196487	0.538469	0.0542941	-0.347568	-1.16671	110	CAPZA1 COPB1 KIF16B ACTR10 DYNC1I2 SURF4 TMED10 DYNC1LI1 PAFAH1B2 CAPZA2 SEC22B DCTN2 DCTN4 KIF11 KIF2A COPB2 RINT1 KIF1B COPA TMED2 KIF5B TUBA1B KIF18A DCTN5 TMED7 KIF2C RAB18 KIF13B RAB1A BNIP1 ARF3 NBAS
REACTOME_MOLECULES_ASSOCIATED_WITH_ELASTIC_FIBRES	0.196304	0.538469	0.0411737	0.575482	1.2971	19	EMILIN2
REACTOME_PROCESSING_AND_ACTIVATION_OF_SUMO	0.196464	0.538469	0.0458889	-0.607899	-1.29776	10	UBE2I SENP5 SUMO3 SUMO2
REACTOME_G_ALPHA_12_13_SIGNALLING_EVENTS	0.196846	0.538628	0.0507207	-0.400635	-1.2091	58	GNG11 SOS2 TRIO BTK ITSN1 TIAM1
REACTOME_PLATELET_ACTIVATION_SIGNALING_AND_AGGREGATION	0.19685	0.538628	0.0357645	0.366847	1.16759	186	RHOB P2RY1 CD9 SELP CLU PRKCQ GNA11 SYTL4 AKT1 MGLL GNAI2 GNG7 FERMT3 TIMP3 RAB27B TUBA4A CTSW LCP2 GRB2 GNA13 PTPN6 CALM1 TEX264 SERPING1
PID_A6B1_A6B4_INTEGRIN_PATHWAY	0.197149	0.539027	0.0400712	0.523104	1.26911	29	CD9 AKT1 ITGA6 GRB2 YWHAG
REACTOME_METABOLISM_OF_VITAMINS_AND_COFACTORS	0.197806	0.540403	0.0564803	-0.331301	-1.14914	141	SLC23A1 MTHFD2L DHFR MTRR CD38 FASN COQ9 PARP4 PCCB MCCC1 NADSYN1 CD320 PPCS AGRN MTHFD2 MTHFD1 PTS COQ5 PANK2 SHMT2
KEGG_BASE_EXCISION_REPAIR	0.198122	0.540849	0.0481914	-0.458281	-1.2469	33	PARP4 PCNA APEX2 FEN1 MBD4 HMGB1 PARP2 LIG1
KEGG_OXIDATIVE_PHOSPHORYLATION	0.200172	0.543499	0.0526059	-0.363055	-1.17838	87	ATP6V1B2 NDUFB4 NDUFA9 NDUFB5 SDHD COX7A2 ATP6V0B NDUFAB1 NDUFA4 NDUFC2 ATP6V1D NDUFB1 NDUFA1 COX7A2L UQCRC2 NDUFA6 COX5A NDUFS1 ATP6V1G1 UQCRQ ATP6V1H
PID_FAS_PATHWAY	0.199795	0.543499	0.0396048	0.50334	1.25351	34	BIRC3 MAP2K7 PIK3CD AKT1
PID_P38_ALPHA_BETA_DOWNSTREAM_PATHWAY	0.199897	0.543499	0.0396624	0.507189	1.25661	33	PTGS2 JUN HSPB1 EIF4EBP1 PLA2G4A MAPK14 MAPKAPK3
REACTOME_CLASS_I_PEROXISOMAL_MEMBRANE_PROTEIN_IMPORT	0.199594	0.543499	0.0463432	-0.518271	-1.27469	19	ABCD3 ATAD1 PXMP2 PEX13 PEX2 PEX11B ACBD5
REACTOME_SYNTHESIS_OF_PIPS_AT_THE_PLASMA_MEMBRANE	0.199837	0.543499	0.0386038	0.466818	1.23496	49	PIP4K2C PIP4K2B PLEKHA5 PIK3CD PIK3C2A PIK3C2B INPP4B PIP5K1B RAB4A INPP5D INPP4A PLEKHA6
WP_CEREBRAL_ORGANIC_ACIDURIAS_INCLUDING_DISEASES	0.200129	0.543499	0.0450411	-0.636145	-1.29916	8	IDH2 MDH2 GCDH ADHFE1
WP_EBSTEINBARR_VIRUS_LMP1_SIGNALING	0.199574	0.543499	0.0405315	0.568026	1.2923	20	NFKBIA MAP3K14 HSP90AA1
WP_IMMUNE_INFILTRATION_IN_PANCREATIC_CANCER	0.200626	0.543895	0.0412585	0.625564	1.30611	12	IL1B CXCL8 LGALS3
WP_INFLAMMATORY_BOWEL_DISEASE_SIGNALING	0.200525	0.543895	0.0401107	0.547045	1.28269	24	JUN STAT3 IL12RB2 STAT6 IL18 GATA3 NOD2 STAT4
REACTOME_COBALAMIN_CBL_METABOLISM	0.202391	0.546161	0.0441571	-0.675121	-1.29744	6	MTRR
REACTOME_DNA_DOUBLE_STRAND_BREAK_RESPONSE	0.202311	0.546161	0.0481914	-0.447288	-1.2343	36	UBE2I UBE2N MAPK8 HERC2 NBN ABL1 BRCA1 BRCC3 TP53BP1 BARD1
REACTOME_NEUROTRANSMITTER_RELEASE_CYCLE	0.201861	0.546161	0.0400318	0.556695	1.28682	22	VAMP2 PPFIA1 SYT1 UNC13B LIN7C SLC18A2 LIN7A DNAJC5 GLS CASK SLC1A3 ARL6IP5 NAAA
REACTOME_TRIGLYCERIDE_BIOSYNTHESIS	0.202391	0.546161	0.0441571	-0.675075	-1.29735	6	GK
WP_HYPOTHESIZED_PATHWAYS_IN_PATHOGENESIS_OF_CARDIOVASCULAR_DISEASE	0.202118	0.546161	0.0465167	-0.507808	-1.26841	21	TGFBR2 SMAD2 MAPK8
WP_LACTATE_SHUTTLE_IN_GLIAL_CELLS	0.201992	0.546161	0.0411526	0.647018	1.31196	10	NUDT14 SLC2A3 LDHA
PID_SMAD2_3PATHWAY	0.203108	0.547676	0.0454735	-0.541826	-1.28447	16	SMAD2 UBE2I PPM1A NUP153 NUP214
BIOCARTA_TOB1_PATHWAY	0.20454	0.549876	0.0448817	-0.601607	-1.28433	10	TGFBR2
KEGG_MEDICUS_PATHOGEN_HIV_VPR_TO_CDC25_CELL_CYCLE_G2M	0.20428	0.549876	0.0446715	-0.616282	-1.2917	9	CDK1 DDB1 ATR CHEK1 CUL4B
KEGG_MEDICUS_REFERENCE_BETA_OXIDATION	0.204104	0.549876	0.0449347	-0.601959	-1.28508	10	HADHB ACADM ACADSB
KEGG_MEDICUS_VARIANT_MUTATION_CAUSED_ABERRANT_PSEN1_TO_MGLUR5_CA2_APOPTOTIC_PATHWAY	0.204859	0.549876	0.0449082	-0.573817	-1.27706	12	VDAC3 SLC25A5 MCU VDAC1 SLC25A6
PID_CERAMIDE_PATHWAY	0.204807	0.549876	0.0382841	0.480931	1.24289	42	BIRC3 NFKBIA AKT1 BAD EIF2AK2 MAPK3 CYCS PAWR KSR1 RAF1 BAX
REACTOME_POST_TRANSLATIONAL_MODIFICATION_SYNTHESIS_OF_GPI_ANCHORED_PROTEINS	0.204608	0.549876	0.048384	-0.436592	-1.2228	39	PIGA RECK PIGL PIGG PIGS CD109 DPM1 PIGN PGAP1 GPLD1 PIGT PIGW
KEGG_MEDICUS_REFERENCE_PKA_HOLOENZYME	0.205117	0.550152	0.0438309	-0.673941	-1.29517	6	PRKAR1A PRKACA PRKAR2B
BIOCARTA_VITCB_PATHWAY	0.205403	0.550253	0.0443354	-0.655233	-1.29544	7	SLC23A1
KEGG_MEDICUS_PATHOGEN_HTLV_1_TAX_TO_NFY_MEDIATED_TRANSCRIPTION	0.205779	0.550253	0.0406743	0.622485	1.29969	12	HLA-DQB1 HLA-DMB HLA-DPA1 HLA-DQA1 HLA-DOA HLA-DRA
REACTOME_ASSEMBLY_OF_THE_HIV_VIRION	0.205662	0.550253	0.0405112	0.605616	1.29966	14	UBC UBAP1 MVB12A VPS28 UBA52 VPS37A
WP_NOTCH1_REGULATION_OF_ENDOTHELIAL_CELL_CALCIFICATION	0.205735	0.550253	0.0407977	0.634007	1.30361	11	SAT1
PID_IL2_PI3K_PATHWAY	0.207133	0.551395	0.0389304	0.522227	1.26111	28	MYB AKT1 JAK1 HSP90AA1 GRB2 FOXO3 GAB2 RAC1 BCL2L1 SOS1
REACTOME_CLEC7A_INFLAMMASOME_PATHWAY	0.207107	0.551395	0.0413865	0.703175	1.29359	6	IL1B PYCARD
REACTOME_CONDENSATION_OF_PROPHASE_CHROMOSOMES	0.207301	0.551395	0.0448817	-0.560608	-1.27079	13	SMC4 CDK1 KMT5A NCAPH2 PHF8 NCAPG2 SMC2 PLK1 CCNB1 RB1
REACTOME_PDH_COMPLEX_SYNTHESIZES_ACETYL_COA_FROM_PYR	0.206625	0.551395	0.0433412	-0.697853	-1.28538	5	DLD PDHX DLAT
WP_BIOSYNTHESIS_AND_REGENERATION_OF_TETRAHYDROBIOPTERIN_AND_CATABOLISM_OF_PHENYLALANINE	0.207008	0.551395	0.0442079	-0.632475	-1.29167	8	DHFR PTS
WP_CHOLESTEROL_SYNTHESIS_DISORDERS	0.207135	0.551395	0.0450946	-0.528947	-1.27033	17	LBR DHCR24 HMGCR MSMO1 LSS FDFT1 HMGCS1 EBP FDPS SC5D
WP_SPLICING_FACTOR_NOVA_REGULATED_SYNAPTIC_PROTEINS	0.207193	0.551395	0.0460862	-0.496363	-1.26099	23	ANK3 ATP2B1 SNW1 AGRN CLASP1 STXBP2
BIOCARTA_MYOSIN_PATHWAY	0.207744	0.551998	0.0444124	-0.585	-1.27701	11	PLCB1
KEGG_MEDICUS_REFERENCE_CORE_NER_REACTION	0.208153	0.551998	0.0468097	-0.472267	-1.23834	28	PCNA RPA1 ERCC3 GTF2H3 LIG1 ERCC2 GTF2H5 XPA POLE RPA2 POLD2 POLE2
KEGG_TIGHT_JUNCTION	0.208116	0.551998	0.0364642	0.415734	1.19207	83	MYH7B PRKCQ JAM2 RAB13 AKT1 GNAI2 MYL9 MYH9 EPB41L2 TJAP1 CLDN15
REACTOME_INSULIN_RECEPTOR_RECYCLING	0.208039	0.551998	0.0463145	-0.484019	-1.24628	25	ATP6V1B2 INSR ATP6V0B ATP6V1D ATP6V1G1 ATP6V1H
BIOCARTA_LAIR_PATHWAY	0.209635	0.554677	0.0404909	0.654484	1.30082	9	SELP CXCL8 C5 ICAM1
PID_IFNG_PATHWAY	0.209621	0.554677	0.0380919	0.492159	1.24567	37	IL1B IRF1 AKT1 STAT3 DAPK1 JAK1 CAMK2G MAPK3 RAP1A
WP_CELLS_AND_MOLECULES_INVOLVED_IN_LOCAL_ACUTE_INFLAMMATORY_RESPONSE	0.209635	0.554677	0.0404909	0.654484	1.30082	9	SELP CXCL8 C5 ICAM1
KEGG_PURINE_METABOLISM	0.210015	0.554786	0.0529321	-0.337302	-1.14435	119	ADK NME7 PRIM2 ADSL PDE4D POLR3F POLR2A NME2 POLR3G DCK POLR2K POLR3D PFAS NT5C3A PAPSS1 PDE4B RRM2 PDE3B ENTPD1 NME1 RRM1 IMPDH2 ENTPD6 PDE6G PAPSS2 FHIT POLE POLR2J3 ENTPD4
WP_PI3KAKTMTOR_VITAMIN_D3_SIGNALING	0.209933	0.554786	0.0399533	0.587744	1.28843	16	SLC2A3 TSC2 AKT1 LDHA
WP_UNFOLDED_PROTEIN_RESPONSE	0.210149	0.554786	0.0390593	0.541693	1.27014	24	PPP1R15A IL1B ATF4 TXNIP
BIOCARTA_BARR_MAPK_PATHWAY	0.21079	0.556062	0.0440561	-0.582752	-1.27211	11	PLCB1
KEGG_MEDICUS_REFERENCE_CD80_CD86_CD28_PI3K_SIGNALING_PATHWAY	0.211028	0.556275	0.0404505	0.667608	1.29647	8	PIK3CD AKT1
WP_PLEURAL_MESOTHELIOMA	0.211405	0.556851	0.0329523	0.341883	1.13656	277	CDKN1A FOSL1 JUN ATF3 PHC1 MCL1 TSC2 RING1 MMP2 NDRG1 MAP2K7 IL1B PIK3CD AKT1 LATS2 ITGA6 JAK1 PRKAB2 EIF4B MDK ANGPT1 CCND3 GRB2 YY1 RASSF2 EIF4EBP1
REACTOME_ASSEMBLY_OF_COLLAGEN_FIBRILS_AND_OTHER_MULTIMERIC_STRUCTURES	0.211824	0.557264	0.0385501	0.524756	1.25945	27	CD151 ITGA6 COL24A1 COL9A2 COL9A3 COL18A1 COL6A2
REACTOME_REGULATION_OF_CYTOSKELETAL_REMODELING_AND_CELL_SPREADING_BY_IPP_COMPLEX_COMPONENTS	0.211877	0.557264	0.0404101	0.682215	1.29077	7	PARVB
BIOCARTA_CBL_PATHWAY	0.212336	0.558044	0.0403097	0.667015	1.29532	8	GRB2 SH3GLB1 PRKCB
KEGG_MEDICUS_PATHOGEN_EBV_LMP1_TO_PI3K_SIGNALING_PATHWAY	0.21249	0.558044	0.0410684	0.723469	1.28832	5	PIK3CD TRAF5
REACTOME_RUNX1_AND_FOXP3_CONTROL_THE_DEVELOPMENT_OF_REGULATORY_T_LYMPHOCYTES_TREGS	0.212877	0.558644	0.0410264	0.723292	1.28801	5	NFATC2 RUNX1
KEGG_INTESTINAL_IMMUNE_NETWORK_FOR_IGA_PRODUCTION	0.213719	0.559319	0.0383546	0.523472	1.25637	27	MAP3K14 LTBR HLA-DQB1 HLA-DMB HLA-DPA1 HLA-DQA1
KEGG_MEDICUS_PATHOGEN_EBV_EBNA3C_TO_P27_CELL_CYCLE_G1_S_N00264	0.213927	0.559319	0.0437813	-0.596091	-1.27255	10	CCNE1 E2F2 SKP2 CCNA2 E2F1 CCNE2
KEGG_MEDICUS_REFERENCE_IFN_RIPK1_3_SIGNALING_PATHWAY	0.213522	0.559319	0.0394904	0.580508	1.28403	17	STAT3 TYK2 JAK1 STAT6 STAT2 STAT5A STAT4
REACTOME_ACTIVATION_OF_THE_TFAP2_AP_2_FAMILY_OF_TRANSCRIPTION_FACTORS	0.21375	0.559319	0.0402099	0.68081	1.28811	7	CITED2 WWOX
WP_SPINA_BIFIDA	0.213835	0.559319	0.0437072	-0.581015	-1.26831	11	MTRR DNMT1 MTHFD1
REACTOME_MATERNAL_TO_ZYGOTIC_TRANSITION_MZT	0.21474	0.561027	0.0475025	-0.430714	-1.21672	41	UHRF1 CNOT8 KDM5B AGO2 KDM6A CNOT2 TET3 PAIP2
KEGG_MEDICUS_PATHOGEN_SHIGELLA_OSPF_TO_TLR2_4_MAPK_SIGNALING_PATHWAY	0.215391	0.562311	0.0407564	0.721481	1.28478	5	MAPK14 MAPK3 MAPK12 MAPK1 MAPK11
KEGG_MEDICUS_REFERENCE_GENE_SILENCING_BY_METHYLATION_OF_H3K27_AND_UBIQUITINATION_OF_H2AK119	0.215911	0.563253	0.0379709	0.5106	1.24798	30	PHC1 RING1 PHF19 JARID2 BMI1 PHF1 CBX7 CTBP1 CBX4 CTBP2 CBX2
WP_IRONSULFUR_CLUSTER_BIOGENESIS	0.216344	0.563967	0.0393391	0.608237	1.28886	13	HSCB ISCU FXN
KEGG_MEDICUS_VARIANT_MUTATION_CAUSED_ABERRANT_HTT_TO_ANTEROGRADE_AXONAL_TRANSPORT	0.216576	0.56407	0.0392827	0.59226	1.28752	15	TUBB4B TUBA1A TUBA4A
REACTOME_ENDOSOMAL_VACUOLAR_PATHWAY	0.216704	0.56407	0.0397394	0.64755	1.28704	9	HLA-C LNPEP HLA-B HLA-E HLA-F
KEGG_MEDICUS_REFERENCE_BETA_OXIDATION_PEROXISOME_VLCFA	0.217598	0.564177	0.0421092	-0.692129	-1.27483	5	HSD17B4 ACOX1 ACAA1
KEGG_MEDICUS_REFERENCE_COHESIN_ACETYLATION	0.218219	0.564177	0.0420422	-0.691809	-1.27425	5	HDAC8 ESCO1 CDCA5
KEGG_MEDICUS_REFERENCE_P4_PR_PI3K_SIGNALING_PATHWAY	0.218434	0.564177	0.0397201	0.677545	1.28193	7	PIK3CD AKT1
KEGG_TAURINE_AND_HYPOTAURINE_METABOLISM	0.218291	0.564177	0.0404505	0.720348	1.28276	5	CSAD
REACTOME_DISEASES_OF_MITOTIC_CELL_CYCLE	0.217471	0.564177	0.0372972	0.488887	1.23739	37	CDKN1A CDKN1C UBE2E1 CCND3 E2F3 TFDP2
REACTOME_INTERLEUKIN_23_SIGNALING	0.217807	0.564177	0.0402298	0.69523	1.27897	6	STAT3 TYK2
REACTOME_SYNTHESIS_OF_PC	0.217922	0.564177	0.0384787	0.549924	1.26032	21	ACHE SLC44A1
REACTOME_SYNTHESIS_OF_SUBSTRATES_IN_N_GLYCAN_BIOSYTHESIS	0.218481	0.564177	0.04775	-0.401184	-1.1897	53	ST8SIA1 SRD5A3 PGM3 GLB1 HK1 ALG5 ST3GAL6
SA_G2_AND_M_PHASES	0.218505	0.564177	0.0396624	0.662757	1.28705	8	CDKN1A
WP_BIOMARKERS_FOR_PYRIMIDINE_METABOLISM_DISORDERS	0.218467	0.564177	0.0435598	-0.544739	-1.25881	14	TYMS UMPS NT5C3A RRM2 RRM1
WP_COMPLEMENT_SYSTEM	0.218099	0.564177	0.036684	0.455641	1.21215	51	SELP ICAM2 GNAI2 FKBP2 PRNP CFH SERPING1 C2 CFP
HALLMARK_SPERMATOGENESIS	0.218785	0.564486	0.049209	-0.371176	-1.16915	73	DMC1 NF2 RFC4 PIAS2 VDAC3 TSN SLC12A2 EZH2 BUB1 PARP2 BRAF KIF2C AGFG1
KEGG_MEDICUS_REFERENCE_VGCC_CA2_APOPTOTIC_PATHWAY	0.22008	0.565347	0.0434623	-0.535562	-1.25554	15	VDAC3 SLC25A5 CASP3 MCU VDAC1 SLC25A6
KEGG_MEDICUS_VARIANT_MUTATION_CAUSED_ABERRANT_SNCA_TO_ANTEROGRADE_AXONAL_TRANSPORT	0.21949	0.565347	0.0389855	0.590643	1.284	15	TUBB4B TUBA1A TUBA4A
REACTOME_DNA_DAMAGE_BYPASS	0.220056	0.565347	0.0471076	-0.416027	-1.19684	45	PCNA RPA1 RFC4 RBX1 UBE2B RAD18 RFC3 DTL RFC5 REV3L USP10 DDB1 SPRTN POLE RPA2 RFC1 POLD2 POLE2 MAD2L2 CUL4B RPA3 VCP USP43
REACTOME_REPRODUCTION	0.219824	0.565347	0.0481277	-0.384965	-1.1763	63	DMC1 MLH1 RPA1 UBE2I MND1 NBN RAD51C NANOS3 FIGNL1 SMC1A BRCA1 PSMC3IP
REACTOME_TELOMERE_EXTENSION_BY_TELOMERASE	0.219702	0.565347	0.0443098	-0.502399	-1.24293	20	SHQ1 PPP6R3 DKC1 CCNA2 PPP6C
REACTOME_TRISTETRAPROLIN_TTP_ZFP36_BINDS_AND_DESTABILIZES_MRNA	0.219866	0.565347	0.038839	0.575748	1.2735	17	ZFP36 EXOSC5
REACTOME_DEUBIQUITINATION	0.220251	0.565376	0.0573327	-0.299063	-1.1046	219	PSMD9 TGFBR2 PSMD14 PSMD1 SMAD2 TAB1 HIF1A PSMC2 ACTL6A MBD5 PSMA3 USP24 RAD23A PSMD11 PSMA2 HGS VDAC3 PSMA5 PSMD2 ATXN3 UCHL5 USP33 PSMB4 MCRS1 PSMC4 USP34 MDM2 CLSPN PSMF1 VDAC1 PSMD8 TNKS2 BRCA1 SKP2 FOXK1 BRCC3 CCNA2 BECN1 TADA3 BARD1 CDK1 EP300 USP10 YOD1 PSMB5 CYLD ACTB USP15 PSME3 NOD1 PSMA6 WDR20 MYSM1 PSMD7 MAP3K7 RNF123 SIAH2 USP37
WP_APOPTOSIS_MODULATION_BY_HSP70	0.220772	0.566301	0.0387481	0.575068	1.272	17	HSPA1A
KEGG_MEDICUS_REFERENCE_ISOLEUCINE_DEGRADATION	0.221349	0.567368	0.0429595	-0.592139	-1.26412	10	HADHB ACADM ACADSB ACAA1
REACTOME_ADP_SIGNALLING_THROUGH_P2Y_PURINOCEPTOR_1	0.222074	0.567955	0.0433895	-0.520233	-1.24941	17	GNG11
REACTOME_ATF4_ACTIVATES_GENES_IN_RESPONSE_TO_ENDOPLASMIC_RETICULUM_STRESS	0.222164	0.567955	0.0377147	0.528047	1.24858	25	ATF3 ATF4 EXOSC5
WP_PURINERGIC_SIGNALING	0.22186	0.567955	0.0386398	0.574064	1.26977	17	P2RY1 GNAI2
WP_VITAMIN_B12_DISORDERS	0.222222	0.567955	0.0426326	-0.602996	-1.26386	9	MTRR CD320
KEGG_DRUG_METABOLISM_CYTOCHROME_P450	0.222991	0.568683	0.0380573	0.553319	1.25884	20	GSTM3 FMO4 ALDH3B1 GSTK1
PID_P73PATHWAY	0.222844	0.568683	0.0358688	0.436931	1.19865	62	CDKN1A PLK3 FLOT2 TUBA1A UBE4B WWOX JAK1
REACTOME_NUCLEOTIDE_BINDING_DOMAIN_LEUCINE_RICH_REPEAT_CONTAINING_RECEPTOR_NLR_SIGNALING_PATHWAYS	0.222853	0.568683	0.0361407	0.451175	1.20565	52	BIRC3 TNFAIP3 NLRP1 TAB2 UBC RIPK2 TXNIP PYCARD MAPK14
REACTOME_SIGNALING_BY_TGFB_FAMILY_MEMBERS	0.223812	0.570366	0.0341227	0.382618	1.15873	125	JUNB PPP1R15A NCOR2 CCNT1 TNRC6A UBC SKI TFDP2 LTBP4 TNRC6C KLF16 CDK9 DRAP1 MAPK3
HALLMARK_KRAS_SIGNALING_DN	0.225498	0.571803	0.0352105	0.422896	1.1857	72	NR4A2 BTG2 RSAD2 MX1 ZBTB16 IFI44L KMT2D
KEGG_MEDICUS_REFERENCE_ANTEROGRADE_AXONAL_TRANSPORT	0.226484	0.571803	0.0383546	0.592401	1.2713	14	TUBB4B TUBA1A TUBA4A
KEGG_MEDICUS_REFERENCE_KINETOCHORE_FIBER_ORGANIZATION	0.22623	0.571803	0.0383193	0.586242	1.27443	15	TUBB4B TUBA1A TUBA4A TUBB4A CLTC CLTB
REACTOME_DEFECTS_IN_VITAMIN_AND_COFACTOR_METABOLISM	0.226009	0.571803	0.0431016	-0.510417	-1.24107	18	MTRR PCCB MCCC1 CD320
REACTOME_ESTROGEN_DEPENDENT_NUCLEAR_EVENTS_DOWNSTREAM_OF_ESR_MEMBRANE_SIGNALING	0.225552	0.571803	0.0380573	0.557796	1.25723	19	FOS AKT1 SRF FOXO3 MAPK3 ELK1 EREG
REACTOME_INTRAFLAGELLAR_TRANSPORT	0.226468	0.571803	0.0362324	0.475112	1.21884	40	KIF3B TUBB4B TUBA1A TRIP11 DYNLRB1 TUBA4A KIFAP3 IFT43
REACTOME_PROCESSING_OF_INTRONLESS_PRE_MRNAS	0.225888	0.571803	0.0436333	-0.49829	-1.23277	20	NCBP1 CPSF6 CSTF2T CPSF3 CPSF2 SYMPK
REACTOME_THE_PHOTOTRANSDUCTION_CASCADE	0.225731	0.571803	0.0380399	0.557679	1.25697	19	PRKCQ CALM1 GRK4 FNTA GNB1 PDE6A SLC24A1
SIG_BCR_SIGNALING_PATHWAY	0.226204	0.571803	0.0361254	0.467236	1.21658	44	FLOT2 PIK3CD BCR AKT1 FLOT1 NFATC2 BAD GRB2 INPP5D GSK3A MAPK3 SOS1 SYK CD81 RAF1
WP_NANOPARTICLE_TRIGGERED_AUTOPHAGIC_CELL_DEATH	0.225552	0.571803	0.0440058	-0.491499	-1.23763	22	ULK1 TSC1 ATG10 UVRAG INSR ATG3 ULK2 ATG7 BECN1
WP_OMEGA9_FATTY_ACID_SYNTHESIS	0.224776	0.571803	0.0426557	-0.56049	-1.2474	12	FASN ELOVL5 FADS1
WP_THYROID_HORMONES_PRODUCTION_AND_PERIPHERAL_DOWNSTREAM_SIGNALING_EFFECTS	0.226457	0.571803	0.0355579	0.437108	1.19555	61	THRA TSC2 PRDM16 PRKG2 MAP4K5 MGLL BAD GRB2 KLB MAPK14 TTF1 MAPKAPK3 THRB
WP_TRANSCRIPTIONAL_CASCADE_REGULATING_ADIPOGENESIS	0.225604	0.571803	0.0386578	0.630827	1.27913	10	GATA2 GATA3 DDIT3 CEBPG KLF2 CEBPB KLF5 EGR2
REACTOME_ANTIGEN_PRESENTATION_FOLDING_ASSEMBLY_AND_PEPTIDE_LOADING_OF_CLASS_I_MHC	0.226859	0.57193	0.0446454	-0.463317	-1.21487	28	ERAP1 SEC24B SEC24D TAP2 HSPA5 PIK3C3 BECN1
REACTOME_RHOH_GTPASE_CYCLE	0.226814	0.57193	0.0446977	-0.448328	-1.21109	32	PAK1 TFRC DBT FAM91A1 DBN1 TUBA1B SLC4A7 WDR11 JUP LCK
KEGG_MEDICUS_REFERENCE_TLR3_NFKB_SIGNALING_PATHWAY	0.228371	0.57263	0.0383899	0.628371	1.27415	10	NFKBIA
PID_HIF2PATHWAY	0.227852	0.57263	0.0369713	0.516625	1.23994	27	BHLHE40 CITED2 FXN
REACTOME_NOD1_2_SIGNALING_PATHWAY	0.228435	0.57263	0.036684	0.490707	1.22205	34	BIRC3 TNFAIP3 TAB2 UBC RIPK2
REACTOME_NUCLEOTIDE_LIKE_PURINERGIC_RECEPTORS	0.227801	0.57263	0.0387844	0.669679	1.26705	7	P2RY1
REACTOME_VISUAL_PHOTOTRANSDUCTION	0.228248	0.57263	0.0358688	0.464389	1.21253	45	PRKCQ RDH11 RETSAT CALM1 CYP4V2 GRK4 FNTA PLB1 LRP10 GNB1
WP_ELECTRON_TRANSPORT_CHAIN_OXPHOS_SYSTEM_IN_MITOCHONDRIA	0.228414	0.57263	0.0480325	-0.370455	-1.16155	72	NDUFB4 NDUFA9 NDUFB5 SDHD COX7A2 NDUFAB1 SLC25A5 NDUFA4 NDUFC2 UCP2 NDUFB1 NDUFA1 COX7A2L UQCRC2 NDUFA6 SLC25A6 COX5A NDUFS1
WP_LDL_INFLUENCE_ON_CD14_AND_TLR4	0.227761	0.57263	0.0381441	0.576924	1.26471	16	IL1B ATF4 REL MAPK14 MAPK12
WP_OSTEOPONTIN_SIGNALING	0.227818	0.57263	0.0384431	0.628931	1.27529	10	MAP3K14 MAPK3
REACTOME_CARNITINE_METABOLISM	0.228971	0.573566	0.0382841	0.608241	1.26995	12	CPT2 PRKAB2 SLC25A20 ACACB PRKAG2 CPT1B RXRA CPT1A SLC22A5
REACTOME_GLYCINE_DEGRADATION	0.229656	0.574874	0.0411526	-0.656547	-1.26174	6	DLD
KEGG_MEDICUS_ENV_FACTOR_DCE_TO_DNA_ADDUCTS	0.230216	0.575866	0.0382139	0.626947	1.27126	10	GSTM3
BIOCARTA_PTC1_PATHWAY	0.230769	0.576161	0.0381615	0.62635	1.27005	10	CCNH
REACTOME_EFFECTS_OF_PIP2_HYDROLYSIS	0.230824	0.576161	0.0372315	0.544135	1.24705	21	PRKCQ MGLL
WP_PREGNANE_X_RECEPTOR_PATHWAY	0.230685	0.576161	0.0379537	0.590578	1.26739	14	HSP90AA1 NRIP1 ABCC4 PSMC5 RXRA SRC NCOA3
REACTOME_DEPOLYMERIZATION_OF_THE_NUCLEAR_LAMINA	0.23105	0.576318	0.0379193	0.590281	1.26675	14	LMNA EMD LEMD3 LPIN1 PRKCB
KEGG_MEDICUS_PATHOGEN_SHIGELLA_IPAH7.8_TO_NLRP3_INFLAMMASOME_SIGNALING_PATHWAY	0.232599	0.576499	0.0390223	0.711083	1.26627	5	IL1B PYCARD
KEGG_MEDICUS_PATHOGEN_YERSINIA_YOPP_J_TO_TLR2_4_MAPK_SIGNALING_PATHWAY	0.232709	0.576499	0.0387481	0.684593	1.2594	6	MAP2K7
KEGG_MEDICUS_REFERENCE_AREG_EGFR_PI3K_SIGNALING_PATHWAY	0.23215	0.576499	0.0383193	0.653631	1.26933	8	PIK3CD AKT1
KEGG_MEDICUS_REFERENCE_IGF2_IGF1R_PI3K_SIGNALING_PATHWAY	0.23271	0.576499	0.0382665	0.652672	1.26746	8	PIK3CD AKT1
KEGG_MEDICUS_REFERENCE_MEMBRANE_INITIATED_PROGESTERONE_SIGNALING_PATHWAY	0.233084	0.576499	0.0382315	0.652215	1.26658	8	PIK3CD AKT1
KEGG_MEDICUS_VARIANT_AMPLIFIED_FGFR_TO_PI3K_SIGNALING_PATHWAY	0.232143	0.576499	0.0382139	0.636633	1.26534	9	PIK3CD AKT1
REACTOME_CLEC7A_DECTIN_1_SIGNALING	0.232749	0.576499	0.0490745	-0.348051	-1.1389	94	PSMD9 PSMD14 BTRC PSMD1 TAB1 PSMC2 PSMA3 UBE2N PPP3CA PSMD11 PSMA2 PSMA5 PSMD2 PSMB4 PSMC4 PSMF1 PSMD8 PPP3R1 UBA3
REACTOME_GABA_SYNTHESIS_RELEASE_REUPTAKE_AND_DEGRADATION	0.233073	0.576499	0.0381267	0.635825	1.26373	9	VAMP2 SYT1 DNAJC5
REACTOME_STAT3_NUCLEAR_EVENTS_DOWNSTREAM_OF_ALK_SIGNALING	0.23276	0.576499	0.0416892	-0.57053	-1.24542	11	SIN3A HIF1A DNMT1 HDAC2
REACTOME_TP53_REGULATES_TRANSCRIPTION_OF_ADDITIONAL_CELL_CYCLE_GENES_WHOSE_EXACT_ROLE_IN_THE_P53_PATHWAY_REMAIN_UNCERTAIN	0.232748	0.576499	0.0371334	0.547952	1.24663	20	PLK3 BTG2
WP_LEPTIN_AND_ADIPONECTIN	0.23215	0.576499	0.0383193	0.653739	1.26954	8	LEPR
WP_MICRORNAS_IN_CARDIOMYOCYTE_HYPERTROPHY	0.23237	0.576499	0.0348573	0.428476	1.1859	66	PRKG1 MAP3K14 MAP2K7 PIK3CD AKT1 STAT3 CALM1 MAPK14 IL6ST CDK9 MAPK3 PLCB2 RAC1 FZD1
WP_CHOLESTEROL_BIOSYNTHESIS_WITH_SKELETAL_DYSPLASIAS	0.233491	0.5771	0.0412797	-0.634911	-1.25526	7	LBR DHCR24 EBP NSDHL SC5D
BIOCARTA_CFTR_PATHWAY	0.233878	0.577506	0.041301	-0.614196	-1.25434	8	PRKAR1A EZR
REACTOME_COLLAGEN_FORMATION	0.233982	0.577506	0.0356756	0.475639	1.21347	39	CD151 ITGA6 P3H3 P4HA1 COL24A1 COL9A2 COL9A3 COL18A1 COL6A2
REACTOME_CONDENSATION_OF_PROMETAPHASE_CHROMOSOMES	0.235756	0.579855	0.0414724	-0.583385	-1.24543	10	CSNK2A1 SMC4 CDK1 CSNK2A2
REACTOME_SPHINGOLIPID_DE_NOVO_BIOSYNTHESIS	0.235747	0.579855	0.0437813	-0.454171	-1.20645	30	MFSD2B ORMDL1 DEGS1 CERS6 SPTLC1 CERS2
SIG_INSULIN_RECEPTOR_PATHWAY_IN_CARDIAC_MYOCYTES	0.235701	0.579855	0.0353254	0.469762	1.21069	41	FLOT2 PIK3CD AKT1 IRS2 FLOT1 GRB2 LNPEP YWHAG GSK3A MAPK3 SERPINB6 SOS1 PTPN1 RAF1
WP_CARDIAC_HYPERTROPHIC_RESPONSE	0.23513	0.579855	0.0352535	0.461337	1.20456	45	PRKG1 MAP3K14 MAP2K7 AKT1 NFATC2 CALM1 MAPK14 CDK9 MAPK3
WP_GPR143_IN_MELANOCYTES_AND_RETINAL_PIGMENT_EPITHELIUM_CELLS	0.235267	0.579855	0.0427719	-0.4901	-1.22418	21	PLCB1 CREB1 PRKACA GNAS SERPINF1 MITF
WP_EGFEGFR_SIGNALING	0.236129	0.580368	0.0326983	0.372509	1.14849	141	FOSB JUN FOS JUND AP2A1 AKT1 PTK2B STAT3 PIK3C2B JAK1 RASA1 RALA GRB2 TNK2 EIF4EBP1 ASAP1 MAPK14 STAM2 INPP5D RAP1A ELK1 GAB2 IQSEC1 RAC1 SOS1 STAT5B STAMBP GRB10
PID_S1P_S1P3_PATHWAY	0.236427	0.580695	0.042842	-0.480061	-1.21958	23	S1PR1
KEGG_MEDICUS_PATHOGEN_EBV_LMP2A_TO_PI3K_SIGNALING_PATHWAY	0.237239	0.581836	0.0385859	0.708368	1.26143	5	PIK3CD SYK PIK3CB
KEGG_MEDICUS_REFERENCE_PROK_PRKR_GI_ERK_SIGNALING_PATHWAY	0.237626	0.581836	0.0385501	0.707789	1.2604	5	GNAI2 MAPK3
KEGG_MEDICUS_VARIANT_MUTATION_INACTIVATED_PROK2_TO_PROK_PRKR_GI_ERK_SIGNALING_PATHWAY	0.237626	0.581836	0.0385501	0.707789	1.2604	5	GNAI2 MAPK3
KEGG_MEDICUS_VARIANT_MUTATION_INACTIVATED_PROKR2_TO_PROK_PRKR_GI_ERK_SIGNALING_PATHWAY	0.237626	0.581836	0.0385501	0.707789	1.2604	5	GNAI2 MAPK3
REACTOME_TRAF6_MEDIATED_NF_KB_ACTIVATION	0.237717	0.581836	0.0366051	0.54055	1.23883	21	NFKBIA NFKBIB
KEGG_MEDICUS_PATHOGEN_KSHV_MIR1_2_TO_ANTIGEN_PROCESSING_AND_PRESENTATION_BY_MHC_CLASS_I_MOLECULES	0.238399	0.58201	0.0384787	0.707507	1.2599	5	HLA-C HLA-B HLA-E HLA-F
KEGG_MEDICUS_REFERENCE_TGFA_EGFR_PI3K_SIGNALING_PATHWAY	0.239603	0.58201	0.0376809	0.663321	1.25502	7	PIK3CD AKT1
KEGG_MEDICUS_VARIANT_AMPLIFIED_EGFR_TO_PI3K_SIGNALING_PATHWAY	0.239603	0.58201	0.0376809	0.663321	1.25502	7	PIK3CD AKT1
KEGG_MEDICUS_VARIANT_AMPLIFIED_PDGFR_TO_PI3K_SIGNALING_PATHWAY	0.239603	0.58201	0.0376809	0.663321	1.25502	7	PIK3CD AKT1
KEGG_MEDICUS_VARIANT_EGFR_OVEREXPRESSION_TO_PI3K_SIGNALING_PATHWAY	0.239603	0.58201	0.0376809	0.663321	1.25502	7	PIK3CD AKT1
KEGG_MEDICUS_VARIANT_MUTATION_ACTIVATED_RET_TO_PI3K_SIGNALING_PATHWAY	0.239603	0.58201	0.0376809	0.663321	1.25502	7	PIK3CD AKT1
PID_TCR_JNK_PATHWAY	0.239329	0.58201	0.0371334	0.593523	1.25768	13	JUN LCP2 MAP3K8
REACTOME_FORMATION_OF_FIBRIN_CLOT_CLOTTING_CASCADE	0.239583	0.58201	0.0414509	-0.52378	-1.22792	15	TFPI PRCP SERPINE2
REACTOME_SARS_COV_2_ACTIVATES_MODULATES_INNATE_AND_ADAPTIVE_IMMUNE_RESPONSES	0.239394	0.58201	0.0333108	0.394644	1.15849	99	TLR7 IRF7 IRF3 TAB2 UBC TYK2 JAK1 HSP90AA1 RIPK2 PTPN6 HLA-C
WP_PYRIMIDINE_METABOLISM	0.23856	0.58201	0.047198	-0.360239	-1.14761	78	TYMS NME7 PRIM2 POLR3F CTPS1 POLR2A NME2 POLR3G DCK UMPS POLR2K POLR3D
WP_TRYPTOPHAN_METABOLISM	0.238789	0.58201	0.0417987	-0.503644	-1.22461	18	DLD CAT GCDH TPH1
REACTOME_ADVANCED_GLYCOSYLATION_ENDPRODUCT_RECEPTOR_SIGNALING	0.240122	0.58247	0.0410474	-0.580365	-1.23898	10	CAPZA1 CAPZA2 HMGB1
REACTOME_GAP_FILLING_DNA_REPAIR_SYNTHESIS_AND_LIGATION_IN_GG_NER	0.240028	0.58247	0.0426095	-0.473103	-1.21031	24	PCNA RPA1 RFC4 RFC3 LIG1 RFC5 POLE RPA2 RFC1 POLD2 POLE2
KEGG_MEDICUS_REFERENCE_NRG_ERBB4_PI3K_SIGNALING_PATHWAY	0.240914	0.583877	0.0375631	0.662226	1.25295	7	PIK3CD AKT1
PID_INTEGRIN2_PATHWAY	0.24153	0.583877	0.036907	0.576734	1.25376	15	ICAM2 ITGAX ITGAM SPON2 ICAM1
PID_RAC1_PATHWAY	0.241256	0.583877	0.0345808	0.448432	1.19037	50	JUN LIMK1 MAP2K7 STAT3 WASF2 ARPC4 PAK2 PIP5K1B MAPK14
PID_RETINOIC_ACID_PATHWAY	0.241127	0.583877	0.0359739	0.515798	1.21962	25	CCNH NCOR2 AKT1 NRIP1 MAPK14 MAPK3 MNAT1
REACTOME_PURINERGIC_SIGNALING_IN_LEISHMANIASIS_INFECTION	0.241428	0.583877	0.0362785	0.538725	1.23465	21	GSDMD IL1B TXNIP PYCARD IL18
WP_SILDENAFIL_TREATMENT	0.24274	0.586399	0.0368589	0.582064	1.24912	14	PRKG1 AKT1
BIOCARTA_PTEN_PATHWAY	0.243169	0.587035	0.0367632	0.575751	1.25163	15	AKT1 GRB2 FOXO3 MAPK3 SOS1 SHC1 MAPK1 PDPK1
WP_AGERAGE_PATHWAY	0.243379	0.587138	0.0342559	0.437923	1.18099	56	JUN NFKBIA MMP2 AKT1 STAT3 PLA2G4A MAPK14 MAPK3 LGALS3 RAC1 STAT5B CYCS PRKCB STAT5A RAF1 MAPK9
REACTOME_APOPTOTIC_FACTOR_MEDIATED_RESPONSE	0.244154	0.588012	0.0365737	0.560372	1.23949	17	GSDMD CARD8 APAF1 MAPK3 CYCS BAX UACA MAPK1 XIAP APIP
REACTOME_TRANSFERRIN_ENDOCYTOSIS_AND_RECYCLING	0.244241	0.588012	0.0423802	-0.468116	-1.20533	25	ATP6V1B2 TFRC ATP6V0B ATP6V1D ATP6V1G1 ATP6V1H
WP_G_PROTEIN_SIGNALING	0.244196	0.588012	0.0460579	-0.368175	-1.14487	69	GNG11 PDE4D PRKAR1A PPP3CA
BIOCARTA_IL4_PATHWAY	0.245234	0.589597	0.0371334	0.643233	1.24913	8	AKT1 JAK1 GRB2 STAT6
REACTOME_SIGNALLING_TO_RAS	0.245173	0.589597	0.0365894	0.574603	1.24913	15	RALA GRB2 MAPK14 MAPKAPK3 MAPK12 SOS1 RALGDS MAPKAPK2 RALB SRC SHC1 MAPK11
PID_INTEGRIN_A9B1_PATHWAY	0.245479	0.589786	0.0366209	0.579954	1.24459	14	SAT1
WP_AMPACTIVATED_PROTEIN_KINASE_SIGNALING	0.246029	0.590704	0.0341094	0.44222	1.18172	52	CDKN1A LEPR TSC2 PIK3CD AKT1 PRKAB2 EIF4EBP1 ELAVL1 ACACB
REACTOME_TRANSLESION_SYNTHESIS_BY_POLK	0.247059	0.592773	0.040777	-0.513746	-1.2179	16	PCNA RPA1 RFC4 RFC3 RFC5 REV3L RPA2 RFC1
BIOCARTA_LYMPHOCYTE_PATHWAY	0.247635	0.593753	0.0399925	-0.604603	-1.23475	8	PECAM1 SELL ITGA4
KEGG_MEDICUS_VARIANT_MUTATION_CAUSED_ABERRANT_ABETA_TO_VGCC_CA2_APOPTOTIC_PATHWAY_N01006	0.248379	0.594323	0.0400515	-0.588654	-1.2338	9	VDAC3 SLC25A5 VDAC1 SLC25A6
KEGG_TYPE_II_DIABETES_MELLITUS	0.248285	0.594323	0.0350682	0.502103	1.21252	28	SOCS3 PIK3CD IRS2 SOCS2 MAPK3 CACNA1A
PID_RET_PATHWAY	0.248077	0.594323	0.0350258	0.491997	1.20802	31	JUN IRS2 RASA1 GRB2 MAPK3 RAP1A SHANK3 RAC1 SOS1 GRB10
REACTOME_PEPTIDE_HORMONE_METABOLISM	0.248673	0.594624	0.0436825	-0.418169	-1.17578	40	MME GHRL ANPEP
REACTOME_SIGNAL_AMPLIFICATION	0.249652	0.59656	0.0415588	-0.474744	-1.20607	23	GNG11
KEGG_MEDICUS_PATHOGEN_SALMONELLA_SIFA_TO_MICROTUBULE_PLUS_END_DIRECTED_TRANSPORT	0.249909	0.596691	0.0361865	0.571504	1.2424	15	TUBB4B TUBA1A TUBA4A
REACTOME_PEXOPHAGY	0.250138	0.596691	0.0364331	0.612994	1.24297	10	UBC SQSTM1 NBR1 UBA52
WP_NODLIKE_RECEPTOR_NLR_SIGNALING	0.250214	0.596691	0.0397009	-0.6254	-1.23646	7	MAPK8 MAP3K7 IKBKG IKBKB CHUK
KEGG_MEDICUS_REFERENCE_PURINE_SALVAGE_PATHWAY_ADENINE_TO_AMP	0.250669	0.596967	0.0371334	0.673903	1.23974	6	PNP LACC1 APRT NT5C
WP_NRF2ARE_REGULATION	0.25063	0.596967	0.0411737	-0.48345	-1.19605	20	MAPK8 INSR RBX1 CUL3
KEGG_MEDICUS_REFERENCE_PROMOTION_OF_MICROTUBULE_GROWTH	0.251872	0.598117	0.0360798	0.575463	1.23495	14	TUBB4B TUBA1A TUBA4A
REACTOME_HATS_ACETYLATE_HISTONES	0.251809	0.598117	0.0457493	-0.358359	-1.13659	76	DR1 ACTL6A KANSL1 MORF4L2 ELP5 ING3 SUPT7L MCRS1 TADA1 BRD8 CREBBP MBIP TADA3 KAT7 JADE1 SUPT20H EP300 ACTB EP400 TRRAP KAT6B EPC1 ING5 ATXN7 KAT6A ING4 SAP130
REACTOME_HDR_THROUGH_MMEJ_ALT_NHEJ	0.252338	0.598117	0.0398363	-0.557255	-1.21645	11	FEN1 NBN PARP2
REACTOME_SUMOYLATION_OF_CHROMATIN_ORGANIZATION_PROTEINS	0.25196	0.598117	0.0441825	-0.388324	-1.15612	54	NUP210 NUP98 UBE2I PIAS2 NUP93 PIAS1 NUP37 NUP107 HDAC2 SUMO3 SATB1 NUP54 SCMH1 NUP205
WNT_SIGNALING	0.252116	0.598117	0.0337045	0.441475	1.17446	51	FOSL1 JUN
WP_FARNESOID_X_RECEPTOR_PATHWAY	0.252006	0.598117	0.0370198	0.673245	1.23853	6	IRS2
WP_MECHANOREGULATION_AND_PATHOLOGY_OF_YAPTAZ_VIA_HIPPO_AND_NONHIPPO_MECHANISMS	0.252283	0.598117	0.0421316	-0.43914	-1.18627	32	PAK1 NF2 STK3 MAPK8
REACTOME_TP53_REGULATES_TRANSCRIPTION_OF_SEVERAL_ADDITIONAL_CELL_DEATH_GENES_WHOSE_SPECIFIC_ROLES_IN_P53_DEPENDENT_APOPTOSIS_REMAIN_UNCERTAIN	0.252914	0.599078	0.0362631	0.600474	1.23466	11	NDRG1 RABGGTB TP53 RABGGTA TP53I3
KEGG_HOMOLOGOUS_RECOMBINATION	0.253091	0.599095	0.0413651	-0.466577	-1.19361	24	RPA1 NBN RAD51C RAD51 SSBP1 RPA2 POLD2 RAD54B RPA3
BIOCARTA_ACH_PATHWAY	0.253348	0.599302	0.0363401	0.624182	1.24059	9	AKT1 PTK2B BAD FOXO3
KEGG_MEDICUS_VARIANT_MUTATION_ACTIVATED_MET_TO_PI3K_SIGNALING_PATHWAY	0.254019	0.599434	0.0363866	0.637519	1.23804	8	PIK3CD AKT1 BAD
REACTOME_CASPASE_ACTIVATION_VIA_DEATH_RECEPTORS_IN_THE_PRESENCE_OF_LIGAND	0.254104	0.599434	0.0358688	0.584175	1.23787	13	TNFSF10
REACTOME_CD22_MEDIATED_BCR_REGULATION	0.254254	0.599434	0.0370846	0.69692	1.24104	5	PTPN6 CD79B CD79A
REACTOME_NEF_MEDIATED_DOWNREGULATION_OF_MHC_CLASS_I_COMPLEX_CELL_SURFACE_EXPRESSION	0.253999	0.599434	0.0395475	-0.584304	-1.22468	9	AP1G1 AP1B1
REACTOME_TGF_BETA_RECEPTOR_SIGNALING_IN_EMT_EPITHELIAL_TO_MESENCHYMAL_TRANSITION	0.254211	0.599434	0.040091	-0.516144	-1.21002	15	TGFBR2 SMURF1
REACTOME_GLYOXYLATE_METABOLISM_AND_GLYCINE_DEGRADATION	0.254514	0.599646	0.0396432	-0.555973	-1.21365	11	DLD PXMP2
BIOCARTA_ACTINY_PATHWAY	0.255857	0.599829	0.0359589	0.609826	1.23655	10	WASL WASF2 RAC1 WASF1
BIOCARTA_AMI_PATHWAY	0.256292	0.599829	0.0386758	-0.641484	-1.23279	6	TFPI
KEGG_MEDICUS_REFERENCE_CROSSTALK_BETWEEN_EXTRINSIC_AND_INTRINSIC_APOPTOTIC_PATHWAYS	0.256256	0.599829	0.03572	0.573112	1.22991	14	TNFSF10 APAF1 CASP10 CYCS BAX TNFRSF10B
KEGG_MEDICUS_REFERENCE_FGF_FGFR_PI3K_SIGNALING_PATHWAY	0.256111	0.599829	0.0357052	0.582823	1.23501	13	PIK3CD AKT1
PID_PDGFRB_PATHWAY	0.255422	0.599829	0.0474106	-0.32857	-1.11499	117	S1PR1 PAG1 DOCK4 PAK1 ARPC1B MAPK8 KRAS ARPC2 NCK1 GAB1 ABL1 ARPC5 PIK3R3 BRAF
REACTOME_EUKARYOTIC_TRANSLATION_ELONGATION	0.255636	0.599829	0.0367156	0.670978	1.23436	6	EEF1D FAU UBA52
REACTOME_PERK_REGULATES_GENE_EXPRESSION	0.255603	0.599829	0.034431	0.492032	1.2026	30	ATF3 ATF4 EXOSC5
WP_ENERGY_METABOLISM	0.255909	0.599829	0.0431254	-0.413223	-1.16731	41	MEF2A PPP3CA TFAM CREB1 PRMT1 UCP2 NRF1 PPP3R1 MED1 EP300
WP_IL19_SIGNALING	0.25486	0.599829	0.0351534	0.532036	1.21932	21	AKT1 STAT3 JAK1 MAPK14 STAT6 MAPK3 RAC1 ACTA2
WP_SEROTONIN_AND_ANXIETYRELATED_EVENTS	0.255607	0.599829	0.0369713	0.696145	1.23967	5	FOS
REACTOME_P2Y_RECEPTORS	0.257356	0.601919	0.0365737	0.670232	1.23299	6	P2RY1
REACTOME_LINOLEIC_ACID_LA_METABOLISM	0.25755	0.601975	0.038568	-0.640726	-1.23133	6	ELOVL5 FADS1
BIOCARTA_RAS_PATHWAY	0.257855	0.602288	0.0347738	0.525496	1.2147	22	AKT1 RALA BAD MAPK3 ELK1 RAC1 RAF1 RALGDS
KEGG_MEDICUS_ENV_FACTOR_TCDD_TO_AHR_SIGNALING_PATHWAY	0.258421	0.602814	0.0357052	0.589349	1.2305	12	GSTM3
KEGG_MEDICUS_VARIANT_MUTATION_CAUSED_ABERRANT_PSEN_TO_MGLUR5_CA2_APOPTOTIC_PATHWAY	0.258422	0.602814	0.0397201	-0.513471	-1.20375	15	VDAC3 SLC25A5 CASP3 MCU VDAC1 SLC25A6
BIOCARTA_MAL_PATHWAY	0.259778	0.60491	0.0353543	0.55818	1.22362	16	LIMK1 SRF MAPK3 RAC1 RAF1
REACTOME_GLUTAMATE_NEUROTRANSMITTER_RELEASE_CYCLE	0.259574	0.60491	0.03572	0.596183	1.22584	11	VAMP2 PPFIA1 SYT1 UNC13B GLS SLC1A3 ARL6IP5
REACTOME_SUPPRESSION_OF_APOPTOSIS	0.259835	0.60491	0.0359589	0.649183	1.22827	7	TRIM27 GSK3A MAPK3
KEGG_MEDICUS_VARIANT_SCRAPIE_CONFORMATION_PRPSC_TO_TRANSPORT_OF_CALCIUM	0.26067	0.606053	0.0392452	-0.539801	-1.20136	12	VDAC3 SLC25A5 CASP3 MCU VDAC1 SLC25A6
WP_METABOLIC_REPROGRAMMING_IN_COLON_CANCER	0.260551	0.606053	0.0425634	-0.412963	-1.16114	40	FASN PYCR2 IDH2 ENO1 MDH2 PGK1 ACO2 PGAM1 G6PD SHMT2
REACTOME_SIGNALING_BY_RNF43_MUTANTS	0.261077	0.606599	0.0379881	-0.668633	-1.23156	5	FZD6 RNF43 LRP5
BIOCARTA_STAT3_PATHWAY	0.261495	0.607172	0.0357793	0.631325	1.22601	8	STAT3 TYK2 JAK1 MAPK3
REACTOME_SIGNALING_BY_THE_B_CELL_RECEPTOR_BCR	0.261679	0.6072	0.0463145	-0.333972	-1.11262	105	PSMD9 PSMD14 BTRC PSMD1 PSMC2 PSMA3 PPP3CA PSMD11 PSMA2 PSMA5 PSMD2 PSMB4 STIM1 KRAS BTK PSMC4 NCK1 PSMF1 PSMD8 PPP3R1
REACTOME_MATURATION_OF_SARS_COV_1_NUCLEOPROTEIN	0.263215	0.610361	0.0388938	-0.550292	-1.20125	11	PARP4 UBE2I
REACTOME_SIGNAL_TRANSDUCTION_BY_L1	0.263677	0.611031	0.0395284	-0.489425	-1.19003	18	PAK1 CSNK2A1
KEGG_MEDICUS_VARIANT_MUTATION_ACTIVATED_KRAS_NRAS_TO_PI3K_SIGNALING_PATHWAY	0.263951	0.611264	0.0354849	0.618291	1.22888	9	PIK3CD AKT1 BAD
BIOCARTA_AT1R_PATHWAY	0.264917	0.611794	0.0341625	0.511446	1.19922	24	JUN PTK2B CALM3 GRB2 CALM1 MAPK3 ELK1 RAC1 SOS1 PRKCB RAF1
REACTOME_HEME_DEGRADATION	0.264807	0.611794	0.0359739	0.665608	1.22448	6	BLVRB
REACTOME_METABOLISM_OF_NITRIC_OXIDE_NOS3_ACTIVATION_AND_REGULATION	0.265047	0.611794	0.035182	0.585315	1.22208	12	WASL AKT1 HSP90AA1 CALM1
REACTOME_RRNA_MODIFICATION_IN_THE_NUCLEUS_AND_CYTOSOL	0.264386	0.611794	0.0428186	-0.389619	-1.14734	51	WDR3 DDX52 DCAF13 WDR43 IMP3 UTP18 DIMT1 DKC1 UTP14A WDR46 DDX47 TSR3 UTP20 NOP58
WP_NONHOMOLOGOUS_END_JOINING	0.264789	0.611794	0.038839	-0.564625	-1.20538	10	WRN DCLRE1C XRCC5 NHEJ1 LIG4 XRCC6
KEGG_MEDICUS_REFERENCE_MODIFYING_OF_CONDENSIN_II_SUBUNITS	0.26552	0.612485	0.0379022	-0.635465	-1.22122	6	CDK1 NCAPH2 NCAPG2 PLK1
REACTOME_MICRORNA_MIRNA_BIOGENESIS	0.265893	0.612945	0.0401107	-0.466437	-1.18497	23	AGO2 POLR2A RAN PRKRA POLR2K
KEGG_MEDICUS_REFERENCE_CA2_PLCD_ITPR_SIGNALING_PATHWAY	0.26646	0.613449	0.0375463	-0.666459	-1.22755	5	ITPR2 PLCD1 PLCD3
REACTOME_TRANSPORT_OF_SMALL_MOLECULES	0.266334	0.613449	0.0642148	-0.26433	-1.05498	464	GNG11 PSMD9 ATP6V1B2 PSMD14 PSMD1 PRKAR1A ATP2B1 SLC38A1 PSMC2 ATP11B AP2B1 TFRC SLC36A4 FLVCR1 PSMA3 ADD3 ABCD3 PMPCA SPG7 PSMD11 PSMA2 VDAC3 SLC16A1 ANO6 PSMA5 SLC33A1 PSMD2 ATP6V0B MICU1 CYB5R4 SLC25A5 SMDT1 PSMB4 SLC12A2 DERL1 STOML2 CAND1 SLC7A1 DERL3 SLC35A3 PSMC4 ATP6V1D SLC20A2 SLC12A5 MCU TTYH3 CAMK2D ABCA6 PSMF1 VDAC1 HDLBP PSMD8 PRKACA SGK3 SLC17A5 PMPCB SLC25A6 ESYT1 SLC39A6 SLC4A7 NE…
KEGG_MEDICUS_PATHOGEN_HIV_GP120_TO_TNF_NFKB_SIGNALING_PATHWAY	0.268306	0.615403	0.0347184	0.55924	1.21573	15	NFKBIA TAB2 TRAF5
KEGG_MEDICUS_REFERENCE_TNF_NFKB_SIGNALING_PATHWAY	0.268306	0.615403	0.0347184	0.55924	1.21573	15	NFKBIA TAB2 TRAF5
KEGG_REGULATION_OF_AUTOPHAGY	0.268227	0.615403	0.0390223	-0.493932	-1.18624	17	ULK1 ATG3 PIK3C3 ULK2 ATG7 BECN1
REACTOME_BACTERIAL_INFECTION_PATHWAYS	0.268356	0.615403	0.0323083	0.426372	1.1559	58	CD9 MAP2K7 VAMP2 TRIM27 UBC HSP90AA1 GRB2 CALM1 STAM2 RAB7A SYT1 GSK3A MAPK3
REACTOME_EVASION_BY_RSV_OF_HOST_INTERFERON_RESPONSES	0.268262	0.615403	0.0346219	0.546741	1.20934	17	IRF3 UBC TYK2 JAK1 EIF2AK2 STAT2 UBA52
WP_MARKERS_OF_KIDNEY_CELL_LINEAGE	0.268232	0.615403	0.0393015	-0.481125	-1.18333	19	PECAM1 AP2B1
BIOCARTA_CIRCADIAN_PATHWAY	0.268755	0.615918	0.0359138	0.687869	1.22493	5	PER1
REACTOME_PI5P_REGULATES_TP53_ACETYLATION	0.269159	0.616444	0.035182	0.626473	1.21659	8	PIP4K2C PIP4K2B
BIOCARTA_DICER_PATHWAY	0.271429	0.618956	0.0371497	-0.663079	-1.22133	5	AGO2
BIOCARTA_RARRXR_PATHWAY	0.271075	0.618956	0.0350824	0.641927	1.21454	7	NCOR2
BIOCARTA_SKP2E2F_PATHWAY	0.271509	0.618956	0.0380746	-0.574355	-1.20383	9	CCNE1 SKP2 E2F1 TFDP1
KEGG_MEDICUS_REFERENCE_HIF_1_SIGNALING_PATHWAY	0.270807	0.618956	0.0371987	-0.663646	-1.22237	5	HIF1A
KEGG_NUCLEOTIDE_EXCISION_REPAIR	0.271165	0.618956	0.0419754	-0.402787	-1.14692	43	PCNA RPA1 RFC4 RAD23A RBX1 ERCC3 CDK7 RFC3 GTF2H3 LIG1 RFC5 ERCC2 GTF2H5 ERCC8 DDB1 XPA POLE RPA2 RFC1 XPC POLD2 POLE2
PID_IL23_PATHWAY	0.270944	0.618956	0.033912	0.523933	1.20075	21	SOCS3 NFKBIA IL1B STAT3 TYK2
REACTOME_NEGATIVE_REGULATION_OF_NOTCH4_SIGNALING	0.27166	0.618956	0.0423347	-0.385456	-1.13929	52	PSMD9 PSMD14 PSMD1 PSMC2 PSMA3 PSMD11 PSMA2 RBX1 PSMA5 PSMD2 PSMB4 TACC3 PSMC4 PSMF1 PSMD8
REACTOME_SYNTHESIS_OF_DIPHTHAMIDE_EEF2	0.271028	0.618956	0.0350399	0.625234	1.21418	8	DPH6
REACTOME_MITF_M_DEPENDENT_GENE_EXPRESSION	0.272001	0.619334	0.0314718	0.405749	1.14079	74	CDKN1A BCL7C SMARCD2 BCL2A1 TNRC6A
KEGG_MEDICUS_REFERENCE_AUTOPHAGOSOME_AND_LYSOSOME_FUSION_TETHERING_FACTOR_GRASP55	0.272464	0.619587	0.0370683	-0.662189	-1.21969	5	GORASP2 LAMP2
KEGG_MEDICUS_REFERENCE_INACTIVATION_OF_CONDENSIN_I	0.272464	0.619587	0.0370683	-0.66164	-1.21868	5	CSNK2A1 SMC4 CSNK2A2
WP_NSP1_FROM_SARSCOV2_INHIBITS_TRANSLATION_INITIATION_IN_THE_HOST_CELL	0.272694	0.619712	0.0343634	0.551309	1.20856	16	EIF5 EIF3G EIF3B EIF1 EIF3J EIF3C EIF3I
KEGG_MEDICUS_REFERENCE_PDGF_PDGFR_PI3K_SIGNALING_PATHWAY	0.273251	0.620496	0.0347738	0.612801	1.21797	9	PIK3CD AKT1
REACTOME_GPVI_MEDIATED_ACTIVATION_CASCADE	0.273567	0.620496	0.0330749	0.482162	1.17847	30	RHOB LCP2 PTPN6 RAC1 RAC2 SYK
REACTOME_SYNTHESIS_OF_IP2_IP_AND_INS_IN_THE_CYTOSOL	0.273451	0.620496	0.0346494	0.587978	1.20897	11	INPP4B ISYNA1 INPP4A INPP1
REACTOME_INTERLEUKIN_12_FAMILY_SIGNALING	0.2738	0.620625	0.0322154	0.445037	1.16201	45	SOD2 PITPNA STAT3 TYK2 JAK1 RALA PAK2 HNRNPDL HNRNPA2B1 IL6ST IL12RB2 BOLA2B
KEGG_MEDICUS_PATHOGEN_HIV_NEF_TO_TNF_NFKB_SIGNALING_PATHWAY	0.274155	0.621031	0.0343364	0.56401	1.21038	14	NFKBIA TAB2 TRAF5
REACTOME_GLYCOGEN_BREAKDOWN_GLYCOGENOLYSIS	0.274558	0.621543	0.0383369	-0.523265	-1.18614	13	PHKA2 PYGL PHKB PGM1 PYGB PHKG1
REACTOME_FLT3_SIGNALING	0.274857	0.621822	0.0326863	0.465773	1.17156	36	AKT1 UBC SOCS2 GRB2 SLA SH2B3 FOXO3 FLT3LG SLA2 GAB2 SOS1 STAT5B GRB10 UBA52 SYK STAT5A ABL2
KEGG_MEDICUS_ENV_FACTOR_NNK_NNN_TO_PI3K_SIGNALING_PATHWAY_N01339	0.275226	0.622258	0.0344581	0.598227	1.21303	10	PIK3CD AKT1
KEGG_MEDICUS_VARIANT_DUPLICATION_OR_MUTATION_ACTIVATED_FLT3_TO_RAS_ERK_SIGNALING_PATHWAY	0.275458	0.622384	0.0382315	-0.513743	-1.18719	14	FLT3 SOS2 KRAS BRAF
BIOCARTA_MEF2D_PATHWAY	0.276237	0.623447	0.0340301	0.54197	1.19879	17	CAPNS1 CALM3 NFATC2 CAPN2 CALM1
BIOCARTA_PYK2_PATHWAY	0.277197	0.623447	0.0331862	0.495581	1.17845	26	JUN PTK2B CALM3 GRB2 CALM1 MAPK14 MAPK3 RAC1 SOS1 PRKCB RAF1
BIOCARTA_TRKA_PATHWAY	0.277891	0.623447	0.034323	0.58597	1.20484	11	AKT1 DPM2 GRB2 SOS1 PRKCB
KEGG_ARGININE_AND_PROLINE_METABOLISM	0.277532	0.623447	0.0327223	0.468853	1.16763	34	SAT1 SAT2 GLUD1 P4HA1 SRM CKB GOT2
KEGG_MEDICUS_REFERENCE_HGF_MET_PI3K_SIGNALING_PATHWAY	0.276786	0.623447	0.0345125	0.609697	1.2118	9	PIK3CD AKT1 BAD
KEGG_MEDICUS_REFERENCE_LOADING_OF_THE_SMC5_SMC6_COMPLEX	0.27779	0.623447	0.0377147	-0.541852	-1.18282	11	RAD18 SMC6 SMC5 SLF1 NSMCE4A SLF2 RNF168
PID_INTEGRIN5_PATHWAY	0.277945	0.623447	0.0374462	-0.585292	-1.19531	8	FN1 ITGA4
REACTOME_AGGREPHAGY	0.277692	0.623447	0.032855	0.484246	1.17483	29	TUBB4B TUBA1A UBC HSP90AA1 TUBA4A VIM ARL13B
REACTOME_RAC2_GTPASE_CYCLE	0.27685	0.623447	0.0434137	-0.351427	-1.1146	76	DOCK4 PAK1 TFRC ARHGAP32 TRIO ARHGAP26 TIAM1 LBR PIK3R3 BRK1 ESYT1 NCF2 PIK3R1 GIT1 ARHGAP1
REACTOME_RESOLUTION_OF_ABASIC_SITES_AP_SITES	0.276961	0.623447	0.0407977	-0.416835	-1.15466	37	PCNA RPA1 RFC4 FEN1 MBD4 RFC3 PARP2 LIG1 RFC5 TDG POLE RPA2 APEX1 RFC1 POLD2 POLE2
WP_SPHINGOLIPID_METABOLISM_IN_SENESCENCE	0.27805	0.623447	0.0392265	-0.454347	-1.16233	24	S1PR1 PLCB1 ASAH1 DEGS1 GLB1 SGPP1
WP_TRANSCRIPTION_FACTORS_REGULATE_MIRNAS_RELATED_TO_CARDIAC_HYPERTROPHY	0.278007	0.623447	0.0345671	0.637313	1.20581	7	AKT1 STAT3
PID_P53_REGULATION_PATHWAY	0.278706	0.624466	0.0417329	-0.383283	-1.13286	52	CSE1L MAPK8 DYRK2 HUWE1 E4F1 CCNG1 FBXO11 MDM2 ABL1 CSNK1A1 SKP2 CREBBP CCNA2 PRKCD EP300 DAXX ATR KMT5A PPP2CA
REACTOME_PROLACTIN_RECEPTOR_SIGNALING	0.278859	0.624466	0.0374962	-0.569114	-1.19284	9	BTRC RBX1
PID_EPHA2_FWD_PATHWAY	0.279376	0.62515	0.0381267	-0.488027	-1.17206	17	PAK1 ACP1 TIAM1
WP_SOMATROPH_AXIS_GH_AND_ITS_RELATIONSHIP_TO_DIETARY_RESTRICTION_AND_AGING	0.279519	0.62515	0.0348573	0.654693	1.2044	6	AKT1
BIOCARTA_RELA_PATHWAY	0.280007	0.625655	0.0338859	0.567669	1.2029	13	NFKBIA
KEGG_PARKINSONS_DISEASE	0.280184	0.625655	0.0438558	-0.341876	-1.10656	86	NDUFB4 NDUFA9 NDUFB5 SDHD COX7A2 VDAC3 NDUFAB1 SLC25A5 NDUFA4 NDUFC2 CASP3 NDUFB1 NDUFA1 COX7A2L UQCRC2 VDAC1 NDUFA6 SLC25A6 COX5A NDUFS1 UBE2J1 UQCRQ
REACTOME_CELL_CELL_COMMUNICATION	0.280454	0.625655	0.0307458	0.39752	1.13014	79	CD151 PARVB TNRC6A WASL PTK2B ITGA6 GRB2 PTPN6 CLDN15 TNRC6C
REACTOME_PTK6_EXPRESSION	0.280331	0.625655	0.0364642	-0.656328	-1.20889	5	HIF1A
WP_ALPHA_6_BETA_4_SIGNALING	0.280683	0.625771	0.0329401	0.493699	1.17398	26	AKT1 IRS2 ITGA6 GRB2 EIF4EBP1 MAPK14 MAPK3 RAC1 SOS1
BIOCARTA_EIF4_PATHWAY	0.282255	0.62772	0.0330996	0.517437	1.18586	21	AKT1 EIF4G2 EIF4EBP1 EIF4A2 MAPK14 MAPK3 PRKCB
KEGG_MEDICUS_REFERENCE_RAC_CDC42_PAK_ERK_SIGNALING_PATHWAY	0.282253	0.62772	0.0374462	-0.55434	-1.18342	10	PAK1 BRAF
REACTOME_GLOBAL_GENOME_NUCLEOTIDE_EXCISION_REPAIR_GG_NER	0.28227	0.62772	0.0434137	-0.346203	-1.10932	82	PCNA ACTL6A RPA1 UBE2I RFC4 UBE2N RAD23A RBX1 PIAS1 ERCC3 MCRS1 RNF111 CDK7 SUMO3 RFC3 COPS4 GTF2H3 PARP2 LIG1 RFC5 ERCC2 GTF2H5 ACTB DDB1 SUMO2 XPA POLE RPA2 CHD1L RFC1 XPC
WP_SPHINGOLIPID_METABOLISM_OVERVIEW	0.281998	0.62772	0.0386218	-0.465117	-1.16178	21	ASAH1 DEGS1 SGPP1 CERS6 SPTLC1 PLPP1 CERS2 GBA2
WP_UDPDERIVED_SUGARS_SYNTHESIS_IN_FIBROBLASTS	0.28275	0.628392	0.0371987	-0.566853	-1.1881	9	PGM3 UGDH HK1 PGM1
REACTOME_ACTIVATION_OF_MATRIX_METALLOPROTEINASES	0.283108	0.628793	0.0336659	0.566001	1.19936	13	MMP2 COL18A1 TIMP1 TIMP2
WP_HIPPO_SIGNALING_REGULATION	0.283928	0.629591	0.0417548	-0.37152	-1.12765	61	PLCB1 FLT3 SMAD2 PRKAR1A NF2 STK3 INSR
WP_INITIATION_OF_TRANSCRIPTION_AND_TRANSLATION_ELONGATION_AT_THE_HIV1_LTR	0.284003	0.629591	0.0323433	0.477828	1.16788	30	NFKBIA HEXIM1 CCNT1 NFATC2 NELFE CDK9 NELFA
WP_METHIONINE_DE_NOVO_AND_SALVAGE_PATHWAY	0.283669	0.629591	0.0335	0.537429	1.18874	17	MSRA MSRB3 MTR SRM MAT2A ENOPH1 MSRB2 APIP IL4I1
REACTOME_DEATH_RECEPTOR_SIGNALING	0.284282	0.629814	0.0292523	0.36287	1.10992	132	BIRC3 TNFAIP3 NFKBIA TNFSF10 OPTN TAB2 UBC RIPK2 ARHGEF3 BAD GNA13 SQSTM1 CASP10 SMPD2 ARHGEF40 AKAP13 PSEN1 RAC1 SOS1 UBA52 RTN4
KEGG_MEDICUS_REFERENCE_EGF_EGFR_RAS_JNK_SIGNALING_PATHWAY	0.284872	0.629934	0.0372479	-0.551812	-1.17802	10	MAPK8 SOS2 KRAS
REACTOME_NEUROTOXICITY_OF_CLOSTRIDIUM_TOXINS	0.284868	0.629934	0.0344717	0.652615	1.20058	6	VAMP2 SYT1
WP_8P231_COPY_NUMBER_VARIATION_SYNDROME	0.284688	0.629934	0.0322966	0.477344	1.1667	30	PPP1R3B MSRA NEIL2 MFHAS1 MAPK3 AXIN1 RAF1 S100A10 HSPD1
WP_INCLUSION_BODY_MYOSITIS	0.285342	0.630578	0.033899	0.602946	1.19838	9	PSEN1 APP NFKB2 PSENEN NFKB1
HALLMARK_MTORC1_SIGNALING	0.286396	0.632511	0.0285027	0.344363	1.09842	189	CDKN1A BTG2 CD9 PPP1R15A BHLHE40 SLC2A3 NFKBIB COPS5 DAPP1 RDH11 SLC1A4 NAMPT DDIT4 STIP1 FKBP2 PDAP1 LDHA IFRD1 TUBA4A ARPC5L
KEGG_MEDICUS_PATHOGEN_KSHV_VGPCR_TO_GNB_G_ERK_SIGNALING_PATHWAY	0.286876	0.632615	0.0384431	-0.459272	-1.15648	22	GNG11 HIF1A
REACTOME_PROTEIN_REPAIR	0.287161	0.632615	0.0343095	0.651384	1.19831	6	MSRA MSRB3
REACTOME_RUNX2_REGULATES_GENES_INVOLVED_IN_CELL_MIGRATION	0.287161	0.632615	0.0343095	0.651637	1.19878	6	AKT1 ITGA5
WP_SEROTONIN_AND_ANXIETY	0.286999	0.632615	0.0339251	0.631414	1.19465	7	FOS
REACTOME_NUCLEOTIDE_BIOSYNTHESIS	0.287809	0.632926	0.0370846	-0.525824	-1.17025	12	ADSL UMPS PFAS
REACTOME_TNFR2_NON_CANONICAL_NF_KB_PATHWAY	0.287717	0.632926	0.0426789	-0.345291	-1.10209	79	PSMD9 PSMD14 BTRC PSMD1 PSMC2 PSMA3 TNFSF13B PSMD11 PSMA2 PSMA5 PSMD2 PSMB4 PSMC4 PSMF1 PSMD8
REACTOME_TRANSPORT_OF_MATURE_TRANSCRIPT_TO_CYTOPLASM	0.28784	0.632926	0.0427021	-0.344565	-1.10181	80	NUP210 NUP98 NCBP1 RBM8A NUP93 NUP37 NUP107 THOC1 GLE1 SRSF6 SRRM1 SRSF4 CPSF3 THOC7 NUP54 U2AF1L4 SLU7 NUP205 CPSF2
KEGG_RENAL_CELL_CARCINOMA	0.288043	0.632976	0.0309553	0.419948	1.13848	58	ARNT2 JUN PIK3CD AKT1
WP_MALE_INFERTILITY	0.288418	0.633391	0.0427952	-0.344368	-1.10192	81	RAG1 MLH1 MTRR DDX20 CAT CCNK AGO2 KDM3A INSR ETV5 UBE2B
WP_MIRNA_BIOGENESIS	0.288591	0.633391	0.0361254	-0.621449	-1.19429	6	RAN XPO5 TARBP2
KEGG_MEDICUS_VARIANT_BCR_ABL_FUSION_KINASE_TO_PI3K_SIGNALING_PATHWAY	0.288807	0.633471	0.0335508	0.579943	1.19245	11	PIK3CD AKT1 BAD
KEGG_MEDICUS_PATHOGEN_ARSENIC_TO_ELECTRON_TRANSFER_IN_COMPLEX_II	0.289234	0.634014	0.0358091	-0.651741	-1.20044	5	SDHD
WP_EXRNA_MECHANISM_OF_ACTION_AND_BIOGENESIS	0.290059	0.635427	0.0360192	-0.620262	-1.19201	6	AGO2 XPO5
KEGG_MEDICUS_REFERENCE_HORMONE_LIKE_CYTOKINE_TO_JAK_STAT_SIGNALING_PATHWAY	0.290371	0.635547	0.0336916	0.629724	1.19145	7	LEPR STAT3
REACTOME_INTERLEUKIN_3_INTERLEUKIN_5_AND_GM_CSF_SIGNALING	0.290564	0.635547	0.0313735	0.451058	1.15076	39	PIK3CD UBC JAK1 GRB2 PTPN6 TEC INPP5D GAB2 SOS1 STAT5B UBA52 SYK STAT5A RAPGEF1
REACTOME_THE_CANONICAL_RETINOID_CYCLE_IN_RODS_TWILIGHT_VISION	0.290654	0.635547	0.0336274	0.615844	1.19595	8	RDH11 CYP4V2
REACTOME_BH3_ONLY_PROTEINS_ASSOCIATE_WITH_AND_INACTIVATE_ANTI_APOPTOTIC_BCL_2_MEMBERS	0.291109	0.635752	0.0335	0.600374	1.19327	9	STAT3 BAD BCL2L1 PMAIP1
WP_ECTODERM_DIFFERENTIATION	0.291086	0.635752	0.0299782	0.392829	1.12178	81	MZF1 POU2F2 ZBTB16 LY6E STX16 PIM1 RHPN1 SOCS2 AHI1 ABCC4 RAB8B SERPINB6 PRKAG2 TSC22D1 CTBP1 GRAMD1B HDAC10 OGT
KEGG_MEDICUS_REFERENCE_N_GLYCAN_PRECURSOR_BIOSYNTHESIS_ALG6_TO_OST	0.29193	0.637151	0.0366524	-0.534328	-1.1664	11	RPN2 RPN1 ALG8 ALG6 STT3B
BIOCARTA_CTCF_PATHWAY	0.292357	0.637375	0.0378337	-0.46104	-1.1516	21	TGFBR2 MDM2 PIK3R1 MTOR PPP2CA
KEGG_MEDICUS_REFERENCE_KITLG_KIT_PI3K_SIGNALING_PATHWAY	0.292897	0.637375	0.0334746	0.614264	1.19288	8	PIK3CD AKT1
REACTOME_ANTIMICROBIAL_PEPTIDES	0.292705	0.637375	0.0329523	0.541096	1.18617	16	CLU CD4 SLC11A1
REACTOME_BICARBONATE_TRANSPORTERS	0.292562	0.637375	0.0363556	-0.577187	-1.17876	8	SLC4A7 AHCYL2 SLC4A4 SLC4A5 SLC4A8
REACTOME_PTK6_REGULATES_PROTEINS_INVOLVED_IN_RNA_PROCESSING	0.293117	0.637375	0.0341359	0.672854	1.19819	5	KHDRBS2 KHDRBS3 SFPQ PTK6 KHDRBS1
WP_ULCERATIVE_COLITIS_SIGNALING	0.293062	0.637375	0.0332608	0.577553	1.18753	11	STAT6 GATA3 NOD2 MAF HLA-DMA IL2RG NFKB1
REACTOME_ERKS_ARE_INACTIVATED	0.293392	0.637457	0.0331366	0.566452	1.18269	12	DUSP6 DUSP3 MAPK3 PPP2CB VRK3
WP_IL9_SIGNALING	0.293516	0.637457	0.0329767	0.552364	1.18538	14	STAT3 JAK1 GRB2 CDK9 MAPK3 STAT5B STAT5A
REACTOME_REGULATION_OF_ENDOGENOUS_RETROELEMENTS_BY_KRAB_ZFP_PROTEINS	0.293724	0.637517	0.04019	-0.390179	-1.12544	46	ZNF320 UBE2I RBBP4 SETDB1 ZNF30 HDAC2
KEGG_MEDICUS_REFERENCE_PURINE_SALVAGE_PATHWAY_HYPOXANTHINE_GUANINE_TO_IMP_GMP	0.29423	0.637532	0.0338209	0.646851	1.18997	6	PNP LACC1 NT5C
PID_IGF1_PATHWAY	0.294313	0.637532	0.0320886	0.497402	1.16629	24	AKT1 IRS2 BAD GRB2 SOS1 GRB10 PTPN1 RAF1
REACTOME_CREB1_PHOSPHORYLATION_THROUGH_THE_ACTIVATION_OF_ADENYLATE_CYCLASE	0.294477	0.637532	0.0365423	-0.545849	-1.1653	10	PRKAR1A CREB1 PRKACA PRKAR2B
REACTOME_KEAP1_NFE2L2_PATHWAY	0.294484	0.637532	0.0434623	-0.324864	-1.08747	108	PSMD9 PSMD14 BTRC PSMD1 PSMC2 CSNK2A1 PSMA3 PSMD11 PSMA2 RBX1 PSMA5 PSMD2 PSMB4 CUL3 PSMC4 PSMF1 G6PD PSMD8 BRCA1 SKP2 CREBBP PRKCD TXN TKT EP300 PSMB5 PALB2 UBXN7 PSME3 PSMA6 SESN2 PSMD7
WP_NAD_METABOLISM_IN_ONCOGENEINDUCED_SENESCENCE_AND_MITOCHONDRIAL_DYSFUNCTIONASSOCIATED_SENESCENCE	0.294635	0.637532	0.0325552	0.51948	1.17087	19	IL1B NAMPT ELAVL1 GOT2 SIRT2 SLC2A1 TP53 HMGA1
REACTOME_AUF1_HNRNP_D0_BINDS_AND_DESTABILIZES_MRNA	0.29549	0.638703	0.0402298	-0.379604	-1.11784	51	PSMD9 PSMD14 PSMD1 PSMC2 PSMA3 PSMD11 PSMA2 PSMA5 PSMD2 PSMB4 PSMC4 PSMF1 PSMD8
WP_NUCLEOTIDE_EXCISION_REPAIR_IN_XERODERMA_PIGMENTOSUM	0.295538	0.638703	0.0405112	-0.371448	-1.11893	57	PCNA RPA1 RFC4 RAD23A RBX1 ERCC3 RAD18 CDK7 RFC3 GTF2H3 BRCA1 LIG1 XAB2 RFC5 ERCC2 GTF2H5 ERCC8 DDB1 XPA POLE RPA2 CHD1L RFC1 XPC
REACTOME_CYTOSOLIC_TRNA_AMINOACYLATION	0.295721	0.638708	0.0356166	-0.617738	-1.18716	6	FARSA EEF1E1 PPA1 FARSB
REACTOME_AUTOPHAGY	0.296033	0.638988	0.028529	0.359556	1.10242	135	HBB TSC2 TUBB4B TUBA1A OPTN UBC CHMP2A LAMTOR3 PRKAB2 HSP90AA1 ATG9B TUBA4A GABARAPL2 VIM RRAGD ARL13B TOMM20 LAMTOR4 CHMP3 TOMM7 SQSTM1 GABARAPL1 LAMTOR1 UBAP1 NBR1 ATG4C PRKAG2 MVB12A CHMP4B TUBB4A VPS28 UBA52
KEGG_MEDICUS_PATHOGEN_EBV_LMP1_TO_NFKB_SIGNALING_PATHWAY	0.296577	0.639772	0.0330257	0.575344	1.18299	11	NFKBIA TAB2
SA_MMP_CYTOKINE_CONNECTION	0.297916	0.642267	0.0328793	0.585718	1.18766	10	IL1B IL6R ACE
REACTOME_EXTRACELLULAR_MATRIX_ORGANIZATION	0.298542	0.643224	0.0282592	0.355676	1.10035	144	EMILIN2 CD151 CAPNS1 MMP2 JAM2 ICAM2 ITGA5 ITGA6 PHYKPL P3H3 CAPN2 LTBP4 P4HA1 COL24A1 COL9A2 PSEN1 ITGAX ITGAM COL9A3 COL18A1 ADAMTS1
REACTOME_ACTIVATION_OF_GENE_EXPRESSION_BY_SREBF_SREBP	0.29888	0.643225	0.0395666	-0.395414	-1.1227	42	FASN NFYB NFYC CREBBP MED1 HMGCR LSS FDFT1 HMGCS1 SCD NFYA ACACA NCOA6 FDPS NCOA1 SC5D
WP_SARS_CORONAVIRUS_AND_INNATE_IMMUNITY	0.298907	0.643225	0.0325671	0.541317	1.17677	15	IRF3 TYK2 JAK1 STAT2
WP_ENDOTHELIN_PATHWAYS	0.299327	0.643736	0.0367632	-0.471838	-1.14727	18	PLCB1
REACTOME_RUNX1_REGULATES_ESTROGEN_RECEPTOR_MEDIATED_TRANSCRIPTION	0.299771	0.643905	0.0334493	0.643029	1.18294	6	RUNX1 AXIN1 ESR1 CBFB
WP_MITOCHONDRIAL_FATTY_ACID_SYNTHESIS_AND_RESPIRATION	0.299761	0.643905	0.036095	-0.53054	-1.15813	11	DNM1L MIB1 MFN1
KEGG_CYTOKINE_CYTOKINE_RECEPTOR_INTERACTION	0.300227	0.644493	0.0290402	0.37654	1.10618	100	CXCL2 IL1R1 LEPR TNFSF10 LTBR IL1B
REACTOME_METALLOPROTEASE_DUBS	0.300555	0.644804	0.0364642	-0.487001	-1.1545	16	PSMD14 BRCA1 BRCC3 BARD1 EP300 MYSM1
KEGG_MEDICUS_VARIANT_MUTATION_INACTIVATED_ATXN3_TO_AUTOPHAGY_VESICLE_NUCLEATION	0.300755	0.644841	0.0352679	-0.615346	-1.18256	6	ATXN3 PIK3C3 BECN1
KEGG_MEDICUS_VARIANT_MUTATION_CAUSED_ABERRANT_SOD1_TO_RETROGRADE_AXONAL_TRANSPORT	0.301031	0.64504	0.0371008	-0.462118	-1.14328	20	ACTR10 DCTN2 DCTN4 DCTN5 DCTN3 DNAH3
KEGG_MEDICUS_REFERENCE_IGF_IGF1R_PI3K_SIGNALING_PATHWAY	0.301675	0.645244	0.0325908	0.562099	1.1736	12	TSC2 PIK3CD AKT1 EIF4EBP1
KEGG_MEDICUS_VARIANT_ERBB2_OVEREXPRESSION_TO_PI3K_SIGNALING_PATHWAY	0.301495	0.645244	0.0329036	0.608656	1.18199	8	PIK3CD AKT1
REACTOME_EICOSANOID_LIGAND_BINDING_RECEPTORS	0.301525	0.645244	0.0328066	0.594246	1.18109	9	CYSLTR1
REACTOME_ASSEMBLY_AND_CELL_SURFACE_PRESENTATION_OF_NMDA_RECEPTORS	0.302227	0.646033	0.0317711	0.505817	1.15923	21	TUBB4B TUBA1A TUBA4A CAMK2G LIN7C TUBB4A LIN7A
KEGG_MEDICUS_PATHOGEN_KSHV_VCYCLIN_TO_CELL_CYCLE_G1_S	0.303062	0.647136	0.0351108	-0.61418	-1.18032	6	CDK6 E2F2 E2F1 CDK4
KEGG_MEDICUS_REFERENCE_ICOSLG_ICOS_PI3K_SIGNALING_PATHWAY	0.30311	0.647136	0.0328429	0.622119	1.17706	7	PIK3CD AKT1
WP_CYTOKINECYTOKINE_RECEPTOR_INTERACTION	0.303379	0.64732	0.029086	0.383317	1.10727	88	CXCL2 IL1R1 LEPR TNFSF10 LTBR
KEGG_MEDICUS_REFERENCE_HEPARAN_SULFATE_BIOSYNTHESIS	0.30374	0.647698	0.0355726	-0.570609	-1.16532	8	EXT2
KEGG_MEDICUS_PATHOGEN_EBV_EBNA3C_TO_P27_CELL_CYCLE_G1_S_N00482	0.304815	0.649179	0.0354995	-0.569763	-1.16359	8	CCNE1 E2F2 CCNA2 E2F1 CCNE2
REACTOME_SARS_COV_1_INFECTION	0.304987	0.649179	0.0287508	0.378404	1.10701	96	TLR7 NFKBIA IRF3 BST2 UBC CHMP2A YWHAG PYCARD CHMP3 PARP14 GSK3A RUNX1 RCAN3 FAU CHMP4B BCL2L1 UBA52 PPIG
WP_CELL_INTERACTIONS_OF_THE_PANCREATIC_CANCER_MICROENVIRONMENT	0.30484	0.649179	0.0322385	0.544465	1.16843	14	IFITM2 BAG3 HLA-DRA LAG3 CXCR4 HLA-DRB1
BIOCARTA_TNFR1_PATHWAY	0.30607	0.651063	0.0309553	0.474695	1.14633	28	JUN LMNA
PID_CDC42_REG_PATHWAY	0.30661	0.651063	0.0371987	-0.433497	-1.12876	26	DOCK9 ITSN1 ARHGEF7 GIT1 ARHGAP1 NME1
REACTOME_GLYCEROPHOSPHOLIPID_BIOSYNTHESIS	0.30637	0.651063	0.0288947	0.383736	1.10434	86	ACHE LPGAT1 MBOAT7 MGLL PISD SLC44A1 DGAT1 PLA2G4A CHPT1 PLB1 PLA2G6 OSBPL8 LPIN1 AGPAT4 PCYT2 PLA2G12A PLD4 CRLS1 ACP6
WP_7Q1123_DISTAL_COPY_NUMBER_VARIATION	0.306507	0.651063	0.0319858	0.525502	1.16236	17	LMNA HSPB1 YWHAG DAPK2 SSC4D ZP3 RAF1
REACTOME_TRANSLESION_SYNTHESIS_BY_POLH	0.307246	0.651959	0.036095	-0.475902	-1.14294	17	PCNA RPA1 RFC4 RFC3 RFC5 SPRTN RPA2 RFC1
WP_DEGRADATION_PATHWAY_OF_SPHINGOLIPIDS_INCLUDING_DISEASES	0.307402	0.651959	0.0359589	-0.490924	-1.15089	15	HEXA GLB1 HEXB GALC GM2A
REACTOME_GAMMA_CARBOXYLATION_HYPUSINYLATION_HYDROXYLATION_AND_ARYLSULFATASE_ACTIVATION	0.307667	0.652129	0.0300076	0.435179	1.13051	43	DPH6 TPST2 U2AF2 DRG2 TPST1 RCCD1 DHPS SUMF2 ARSD JMJD6
WP_GLYCOSAMINOGLYCAN_SYNTHESIS_IN_FIBROBLASTS	0.307857	0.652139	0.0374462	-0.433002	-1.13009	27	EXT2 DSE
KEGG_ALDOSTERONE_REGULATED_SODIUM_REABSORPTION	0.308661	0.652784	0.0311789	0.491068	1.15144	24	SCNN1A PIK3CD IRS2 ATP1A1 MAPK3 ATP1B1 NR3C2 PRKCB
REACTOME_PHOSPHORYLATION_OF_EMI1	0.308515	0.652784	0.0347461	-0.611731	-1.17561	6	CDK1 CDC20 FZR1 PLK1 FBXO5 CCNB1
REACTOME_RHO_GTPASES_ACTIVATE_FORMINS	0.308717	0.652784	0.0428186	-0.318042	-1.08033	120	CENPO KNTC1 NUP98 DYNC1I2 PPP2R5C CENPH DYNC1LI1 CENPU CENPK RCC2 NUP37 NUP107 KIF2A CLASP1 TUBA1B BUB1 KIF18A KIF2C CLASP2
HALLMARK_PI3K_AKT_MTOR_SIGNALING	0.309608	0.653737	0.0287329	0.381894	1.10134	87	CDKN1A TSC2 NFKBIB DAPP1 AKT1 THEM4 DUSP3 GRB2 ECSIT SQSTM1 SLA STAT2 RAC1 PLA2G12A CLTC DDIT3 PRKCB AP2M1 RAF1 PRKAG1 MAPK9 SLC2A1
KEGG_GALACTOSE_METABOLISM	0.309551	0.653737	0.0362017	-0.461843	-1.1359	19	GLB1 HK1 PGM1 AKR1B1 GANC
KEGG_MEDICUS_PATHOGEN_HTLV_1_P12_TO_ANTIGEN_PROCESSING_AND_PRESENTATION_BY_MHC_CLASS_I_MOLECULES	0.310661	0.653737	0.0327463	0.636873	1.17162	6	HLA-C HLA-B HLA-E HLA-F
KEGG_MEDICUS_REFERENCE_CDC25_CELL_CYCLE_G2_M	0.310203	0.653737	0.0352535	-0.552634	-1.1583	9	CDK1 ATR CHEK1 CHEK2 CCNB1 CDC25B CDC25C
REACTOME_ABC_TRANSPORTERS_IN_LIPID_HOMEOSTASIS	0.310398	0.653737	0.03572	-0.504031	-1.14254	13	ABCD3 ABCA6 ABCG1
REACTOME_ERYTHROPOIETIN_ACTIVATES_STAT5	0.310661	0.653737	0.0327463	0.636847	1.17157	6	IRS2 STAT5B STAT5A
REACTOME_NUCLEOTIDE_EXCISION_REPAIR	0.309876	0.653737	0.0421765	-0.324083	-1.07967	105	PCNA ACTL6A RPA1 UBE2I RFC4 UBE2N POLR2A RAD23A RBX1 PIAS1 ERCC3 MCRS1 RNF111 POLR2K CDK7 SUMO3 RFC3 COPS4 GTF2H3 PARP2 LIG1 XAB2 ELL RFC5 ERCC2 GTF2H5 ACTB ERCC8 DDB1 SUMO2 XPA
REACTOME_PHASE_4_RESTING_MEMBRANE_POTENTIAL	0.310712	0.653737	0.0329767	0.662585	1.1799	5	KCNK6 KCNK12
REACTOME_TAK1_DEPENDENT_IKK_AND_NF_KAPPA_B_ACTIVATION	0.310835	0.653737	0.0299978	0.440405	1.12981	40	NFKBIA NFKBIB TAB2 UBC RIPK2 N4BP1 IKBIP NKIRAS2 UBA52 NOD2 TP53 IRAK1 APP TIFA NFKB2 USP18 NLRX1
REACTOME_INTERLEUKIN_2_FAMILY_SIGNALING	0.311047	0.653791	0.0306011	0.458794	1.13671	33	PIK3CD PTK2B STAT3 JAK1 GRB2 PTPN6 INPP5D GAB2 SOS1 STAT5B SYK STAT5A STAT4 IL15RA
REACTOME_ATTACHMENT_AND_ENTRY	0.311321	0.653978	0.0350117	-0.589023	-1.16454	7	AGRN VCP
REACTOME_GERM_LAYER_FORMATION_AT_GASTRULATION	0.312393	0.655839	0.0349413	-0.588602	-1.16371	7	SMAD2
REACTOME_NEF_AND_SIGNAL_TRANSDUCTION	0.312851	0.656198	0.0322269	0.61643	1.1663	7	ELMO1 PAK2 RAC1
SIG_IL4RECEPTOR_IN_B_LYPHOCYTES	0.312936	0.656198	0.0308502	0.480284	1.14208	26	PIK3CD AKT1 IRS2 JAK1 BAD GRB2 STAT6 GSK3A MAPK3 SOS1
KEGG_BASAL_TRANSCRIPTION_FACTORS	0.313207	0.656352	0.0372972	-0.422723	-1.12291	30	TAF2 GTF2H3 TAF1 TBP GTF2E1 GTF2E2 GTF2A1 TAF10 TAF11 TAF6L TAF4
WP_7Q1123_COPY_NUMBER_VARIATION_SYNDROME	0.313381	0.656352	0.0288586	0.395192	1.10961	73	PRKG1 LIMK1 ATF4 VAMP2 CDKN1C UBE2E1 VPS9D1 GRB2 ACACB SQSTM1 UBE2E3 MAPK3 MVB12A VPS28 UBE2L6 MYO1C CLTC DDX21 VPS37A
REACTOME_CD28_DEPENDENT_PI3K_AKT_SIGNALING	0.314193	0.657127	0.0313191	0.509814	1.14908	19	MAP3K14 AKT1 THEM4 MAP3K8
REACTOME_GLUTAMATE_AND_GLUTAMINE_METABOLISM	0.31431	0.657127	0.0349835	-0.550386	-1.15359	9	ALDH18A1 PYCR2
REACTOME_NR1H2_NR1H3_REGULATE_GENE_EXPRESSION_TO_LIMIT_CHOLESTEROL_UPTAKE	0.314192	0.657127	0.0327584	0.660481	1.17616	5	NR1H3 NR1H2 RXRA
REACTOME_RHOB_GTPASE_CYCLE	0.315084	0.658354	0.0293082	0.413251	1.11446	56	RHOB FLOT2 BCR FLOT1 ARHGEF3 VAMP3 AKAP13 PKN2 PKN3 STOM PREX1 PKN1 OPHN1
KEGG_MEDICUS_REFERENCE_EREG_EGFR_PI3K_SIGNALING_PATHWAY	0.315888	0.659231	0.0319971	0.600149	1.16547	8	PIK3CD AKT1 EREG
KEGG_MEDICUS_VARIANT_SCRAPIE_CONFORMATION_PRPSC_TO_MGLUR5_CA2_APOPTOTIC_PATHWAY	0.315942	0.659231	0.0355141	-0.472222	-1.1341	17	VDAC3 SLC25A5 CASP3 MCU VDAC1 SLC25A6 ITPR2 RYR3
WP_METABOLIC_REPROGRAMMING_IN_PANCREATIC_CANCER	0.316065	0.659231	0.0378508	-0.403349	-1.1173	37	DLD FASN SLC16A1 PGM3 HK1 KRAS HMGCR PDHX DLAT SOAT1
KEGG_MEDICUS_REFERENCE_RELN_VLDLR_PI3K_SIGNALING_PATHWAY	0.316731	0.659452	0.0316929	0.575406	1.16675	10	TSC2 PIK3CD AKT1
KEGG_MEDICUS_VARIANT_SCRAPIE_CONFORMATION_PRPSC_TO_PERK_ATF4_SIGNALING_PATHWAY	0.316584	0.659452	0.0323784	0.633346	1.16513	6	ATF4 PRNP DDIT3
REACTOME_CELL_JUNCTION_ORGANIZATION	0.316667	0.659452	0.0292523	0.415311	1.1159	55	CD151 PARVB TNRC6A ITGA6 CLDN15 TNRC6C
WP_FAS_LIGAND_PATHWAY_AND_STRESS_INDUCTION_OF_HEAT_SHOCK_PROTEINS	0.317122	0.659486	0.0297543	0.44348	1.12841	38	JUN LMNA HSPB1 RIPK2 PAK2 APAF1 CASP10 MAPKAPK3
WP_HEDGEHOG_SIGNALING_WP47	0.316964	0.659486	0.0318385	0.586371	1.16544	9	PTCH2
BIOCARTA_SARS_PATHWAY	0.317391	0.659658	0.033912	-0.635822	-1.17112	5	ANPEP
REACTOME_BETA_OXIDATION_OF_VERY_LONG_CHAIN_FATTY_ACIDS	0.319581	0.663817	0.0348434	-0.53394	-1.13987	10	HSD17B4 ACOX1 MLYCD ACAA1 DECR2
BIOCARTA_IRES_PATHWAY	0.320157	0.664388	0.0317823	0.613172	1.16014	7	EIF4G2 EIF4A2
WP_NUCLEOTIDE_EXCISION_REPAIR	0.320421	0.664388	0.0381965	-0.385791	-1.09853	43	PCNA RPA1 RFC4 RAD23A RBX1 ERCC3 CDK7 RFC3 GTF2H3 LIG1 RFC5 ERCC2 GTF2H5 ERCC8 DDB1 XPA POLE RPA2 RFC1 XPC POLD2 POLE2
WP_TRANSSULFURATION_ONECARBON_METABOLISM_AND_RELATED_PATHWAYS	0.320321	0.664388	0.0383723	-0.377969	-1.09836	48	TYMS MTHFD2L DHFR ETNK1 PCYT1A CEPT1 MTHFD2 MTHFD1 SHMT2 PHGDH
BIOCARTA_P35ALZHEIMERS_PATHWAY	0.320978	0.664762	0.0321116	0.63113	1.16105	6	CAPNS1
BIOCARTA_PPARG_PATHWAY	0.320911	0.664762	0.0336916	-0.633452	-1.16676	5	CREBBP MED1 EP300
REACTOME_IL_6_TYPE_CYTOKINE_RECEPTOR_LIGAND_INTERACTIONS	0.321527	0.665409	0.0314062	0.572086	1.16002	10	TYK2 JAK1 IL6ST OSM
WP_TRANSLATION_FACTORS	0.321668	0.665409	0.0291597	0.423978	1.11505	47	EIF5 EEF1D EIF4EBP2 EIF4B EIF3G EIF4EBP1 EIF6 EIF3B EIF4A2 EIF1 EIF2AK2
BIOCARTA_BARRESTIN_PATHWAY	0.32339	0.666002	0.0344039	-0.546655	-1.14577	9	PLCB1
KEGG_MEDICUS_PATHOGEN_ESCHERICHIA_TIR_TO_TLR2_4_MAPK_SIGNALING_PATHWAY	0.323279	0.666002	0.0322038	0.655334	1.16699	5	TAB2 PTPN6
PID_IL1_PATHWAY	0.323029	0.666002	0.0299782	0.463552	1.12463	29	JUN IL1R1 IL1B TAB2
REACTOME_CASPASE_ACTIVATION_VIA_EXTRINSIC_APOPTOTIC_SIGNALLING_PATHWAY	0.323399	0.666002	0.03056	0.502939	1.14422	20	TNFSF10 DAPK1 DAPK2
REACTOME_FORMATION_OF_WDR5_CONTAINING_HISTONE_MODIFYING_COMPLEXES	0.323739	0.666002	0.0292523	0.434868	1.1156	40	BOD1 RBBP5 KMT2D PHF20 KAT8
REACTOME_PKA_ACTIVATION_IN_GLUCAGON_SIGNALLING	0.324336	0.666002	0.0348155	-0.497143	-1.12692	13	PRKAR1A PRKACA GNAS PRKAR2B
REACTOME_PROTEIN_PROTEIN_INTERACTIONS_AT_SYNAPSES	0.323761	0.666002	0.0377656	-0.390616	-1.10345	41	IL1RAP PDLIM5 DLG1 DLG3
REACTOME_SCF_SKP2_MEDIATED_DEGRADATION_OF_P27_P21	0.324409	0.666002	0.0384254	-0.363826	-1.09147	56	PSMD9 PSMD14 PSMD1 PSMC2 PSMA3 PSMD11 PSMA2 PSMA5 PSMD2 PSMB4 PSMC4 PSMF1 PSMD8 CCNE1 SKP2 CCNA2 PSMB5 PSME3 PSMA6 CDK4 PSMD7 PSMC3 CCNE2
REACTOME_SUMOYLATION_OF_DNA_METHYLATION_PROTEINS	0.324044	0.666002	0.0310188	0.526443	1.14444	15	PHC1 RING1 BMI1 DNMT3A CBX4 CBX2
REACTOME_VLDLR_INTERNALISATION_AND_DEGRADATION	0.323969	0.666002	0.0310507	0.540516	1.14536	13	AP2A1 NR1H3 UBC UBA52 NR1H2 CLTC AP2M1 AP2A2
WP_CHOLESTEROL_METABOLISM_WITH_BLOCH_AND_KANDUTSCHRUSSELL_PATHWAYS	0.322972	0.666002	0.0376978	-0.393056	-1.10517	40	FASN ELOVL5 FADS1 LBR DHCR24 ABCG1 HMGCR MSMO1 LSS SOAT1 FDFT1 HMGCS1 ACSL1 SCD
WP_PERTURBATIONS_TO_HOSTCELL_AUTOPHAGY_INDUCED_BY_SARSCOV2_PROTEINS	0.322719	0.666002	0.0377147	-0.393275	-1.10578	40	CALCOCO2 ULK1 ATG2B RB1CC1 VPS41 ATG3 LAMP2 ATG13 VPS33A
WP_TUMOR_SUPPRESSOR_ACTIVITY_OF_SMARCB1	0.322603	0.666002	0.0360192	-0.436227	-1.11597	24	ACTL6A CDK6 RBBP4 SMARCC1 ARID1B EZH2 EED
PID_EPHRINB_REV_PATHWAY	0.324826	0.666356	0.0357645	-0.439241	-1.11588	23	MAPK8 TIAM1 PIK3R1 LCK MAP3K7 PTPN13 EPHB4 RGS3
WP_PRIMARY_FOCAL_SEGMENTAL_GLOMERULOSCLEROSIS_FSGS	0.324959	0.666356	0.0288136	0.414911	1.10874	52	CDKN1A CD151 AKT1 CDKN1C VIM MYH9
KEGG_MEDICUS_REFERENCE_KEAP1_NRF2_SIGNALING_PATHWAY	0.32621	0.668143	0.0309448	0.532281	1.14228	14	GSTM3
WP_6Q16_COPY_NUMBER_VARIATION	0.326087	0.668143	0.0333736	-0.630519	-1.16135	5	GHRL INSR
KEGG_MEDICUS_REFERENCE_BCR_BCAP_CD19_PI3K_SIGNALING_PATHWAY	0.327259	0.669127	0.0310294	0.547129	1.14235	12	PIK3CD AKT1 IFITM1 SYK CD81
PID_FOXM1_PATHWAY	0.327055	0.669127	0.0296965	0.45446	1.12001	32	FOS MMP2
WP_FOLATE_METABOLISM	0.327188	0.669127	0.036827	-0.401783	-1.10873	36	MPO DHFR MTRR CAT INSR
BIOCARTA_PLC_PATHWAY	0.327497	0.669224	0.0341492	-0.544576	-1.14141	9	PLCB1
REACTOME_NEURONAL_SYSTEM	0.328557	0.66949	0.0442079	-0.294895	-1.05584	176	GNG11 IL1RAP PLCB1 PDLIM5 PRKAR1A SLC38A1 AP2B1
REACTOME_POTENTIAL_THERAPEUTICS_FOR_SARS	0.328576	0.66949	0.027645	0.378835	1.08899	85	TLR7 IL1R1 CYSLTR1 HMG20B AP2A1 TYK2 CHD3 JAK1 HSP90AA1 IL6R
REACTOME_PTK6_REGULATES_CELL_CYCLE	0.328364	0.66949	0.0332359	-0.629736	-1.15991	5	CCNE1 CDK4
WP_ACQUIRED_PARTIAL_LIPODYSTROPHY_BARRAQUERSIMONS_SYNDROME	0.32785	0.66949	0.0312866	0.59321	1.15199	8	LMNA
WP_FOLLICLE_STIMULATING_HORMONE_FSH_SIGNALING	0.328401	0.66949	0.0305908	0.510128	1.13815	18	TSC2 AKT1 EIF4EBP1 MAPK14 MAPK3 GRK6 RAF1
KEGG_MEDICUS_REFERENCE_IL2_FAMILY_TO_JAK_STAT_SIGNALING_PATHWAY	0.328767	0.669493	0.0307979	0.529976	1.13734	14	STAT3 JAK1 STAT6 STAT5B STAT5A IL15RA
PID_NFAT_3PATHWAY	0.329754	0.670342	0.0286173	0.41782	1.1091	50	NR4A1 PRKCQ PIM1 NFATC2 BAD YWHAG MAPK14 MAP3K8 MAPK3
REACTOME_CYTOSOLIC_IRON_SULFUR_CLUSTER_ASSEMBLY	0.329404	0.670342	0.0342291	-0.529147	-1.12964	10	MMS19 BRIP1 CIAPIN1 ERCC2
WP_INTERFERONMEDIATED_SIGNALING	0.32969	0.670342	0.030694	0.523832	1.13876	15	TYK2 JAK1 STAT2
BIOCARTA_PTDINS_PATHWAY	0.330525	0.671135	0.0299585	0.487919	1.12784	22	AP2A1 AKT1 BAD GSK3A RAC1 AP2M1
KEGG_MEDICUS_REFERENCE_CXCL12_CXCR4_PKC_ERK_SIGNALING_PATHAWAY	0.330435	0.671135	0.0345945	-0.466802	-1.12109	17	PLCB1
REACTOME_BUTYRATE_RESPONSE_FACTOR_1_BRF1_BINDS_AND_DESTABILIZES_MRNA	0.330881	0.671306	0.0345671	-0.466002	-1.11916	17	XRN1 EXOSC9
REACTOME_MITOCHONDRIAL_IRON_SULFUR_CLUSTER_BIOGENESIS	0.33099	0.671306	0.0309132	0.555447	1.14208	11	HSCB ISCU FXN
BIOCARTA_SUMO_PATHWAY	0.331376	0.671703	0.0333108	-0.598076	-1.14937	6	UBE2I SUMO3 SUMO2
REACTOME_TRNA_MODIFICATION_IN_THE_MITOCHONDRION	0.3319	0.672379	0.033769	-0.553542	-1.13047	8	TRMT61B TRMU MTO1 TRMT10C
BIOCARTA_GRANULOCYTES_PATHWAY	0.333025	0.673884	0.0307979	0.554417	1.13996	11	SELP ICAM2 CXCL8 ITGAM C5 ICAM1
REACTOME_HEMOSTASIS	0.332963	0.673884	0.0237555	0.306675	1.05727	414	HBB PRKG1 RHOB MAFF P2RY1 CD9 SELP CLU PRKCQ KIF3B GNA11 TUBB4B TUBA1A MYB IRF1 HMG20B SYTL4 JAM2 PRKG2 CD74 SLC7A6 AKT1 MGLL ITGA5 ITGA6 GNAI2 GNG7 GATA2 FERMT3 TIMP3 ATP2A3 RAB27B TUBA4A CTSW LCP2 JAML ANGPT1 GRB2 GNA13 KIFAP3 PTPN6 DOCK8 CALM1 TEX264 SERPING1 PPP2R5E
BIOCARTA_HER2_PATHWAY	0.334043	0.674229	0.0299585	0.496953	1.1306	20	STAT3 IL6R GRB2 IL6ST MAPK3 SOS1 RAF1 ESR1 CARM1 SHC1 MAPK1
HALLMARK_UNFOLDED_PROTEIN_RESPONSE	0.333886	0.674229	0.0270588	0.36695	1.08224	102	ATF3 EIF4A3 ZBTB17 TSPYL2 ATF4 DDX10 SLC1A4 DDIT4 EXOSC5 IFIT1 FUS EIF4EBP1 DCTN1 EIF4A2
KEGG_PYRIMIDINE_METABOLISM	0.333715	0.674229	0.0397009	-0.328991	-1.06782	87	TYMS NME7 PRIM2 POLR3F CTPS1 POLR2A NME2 POLR3G DCK UMPS POLR2K POLR3D
REACTOME_HDMS_DEMETHYLATE_HISTONES	0.334479	0.674229	0.0348992	-0.44719	-1.10635	20	KDM4C KDM5B KDM3A KDM6A
REACTOME_VITAMIN_B5_PANTOTHENATE_METABOLISM	0.334613	0.674229	0.0345945	-0.450996	-1.10922	19	FASN PPCS PANK2 AASDHPPT PDZD11 NUDT8 PANK4
WP_COMPLEMENT_AND_COAGULATION_CASCADES	0.334725	0.674229	0.0295626	0.475229	1.12369	25	CLU CFH SERPING1 C2
WP_DENGUE2_INTERACTIONS_WITH_COMPLEMENT_AND_COAGULATION_CASCADES	0.334725	0.674229	0.0295626	0.475229	1.12369	25	CLU CFH SERPING1 C2
WP_SPHINGOLIPID_METABOLISM_INTEGRATED_PATHWAY	0.334024	0.674229	0.0350258	-0.443645	-1.10815	21	ASAH1 DEGS1 SGPP1 CERS6 SPTLC1 PLPP1 CERS2
REACTOME_PTEN_REGULATION	0.336309	0.676757	0.0264159	0.353668	1.07608	128	EGR1 JUN PHC1 RING1 MECOM TNRC6A AKT1 TRIM27 UBC LAMTOR3 PREX2 CHD3
REACTOME_RHOF_GTPASE_CYCLE	0.336364	0.676757	0.0362324	-0.399319	-1.09576	35	ADD3 ARHGAP32 SNAP23 ESYT1 SLC4A7 ACTN1 PIK3R1 ACTB MTMR1 ARHGAP1 STEAP3 RHOF DIAPH3
REACTOME_BASE_EXCISION_REPAIR	0.337076	0.677417	0.0369874	-0.379648	-1.08717	44	PCNA RPA1 RFC4 FEN1 MBD4 RFC3 PARP2 LIG1 RFC5 TDG POLE RPA2 APEX1 RFC1 POLD2 POLE2 ACD PARP1
REACTOME_NEGATIVE_REGULATION_OF_MAPK_PATHWAY	0.336897	0.677417	0.0287061	0.438288	1.10932	37	DUSP1 DUSP6 UBC PPP2R5E DUSP2 MAPK3 MAPK12 PPP2CB UBA52 KSR1 PTPN7 RAF1 PPP5C
REACTOME_CYCLIN_A_CDK2_ASSOCIATED_EVENTS_AT_S_PHASE_ENTRY	0.337288	0.677457	0.0391892	-0.334582	-1.0706	81	WEE1 PSMD9 PSMD14 PSMD1 PSMC2 PSMA3 RBBP4 PSMD11 PSMA2 PSMA5 PSMD2 PSMB4 CDK7 PSMC4 PSMF1 PSMD8 CCNE1 SKP2 CCNA2 E2F1 PSMB5 TFDP1 PSME3 PSMA6 CDK4 PSMD7 PSMC3 CCNE2
REACTOME_EXTRA_NUCLEAR_ESTROGEN_SIGNALING	0.338017	0.678535	0.0280456	0.405675	1.0972	57	ESR2 FOS MMP2 HSPB1 AKT1 GNAI2 GNG7 HSP90AA1
BIOCARTA_PRC2_PATHWAY	0.338745	0.679046	0.0302159	0.532316	1.12798	13	PHC1 RING1 YY1 BMI1 CBX4
REACTOME_CD28_DEPENDENT_VAV1_PATHWAY	0.338521	0.679046	0.0334873	-0.538621	-1.12893	9	PAK1
REACTOME_CHONDROITIN_SULFATE_DERMATAN_SULFATE_METABOLISM	0.338849	0.679046	0.0355726	-0.419365	-1.09962	28	HEXA DSE AGRN HEXB
KEGG_STARCH_AND_SUCROSE_METABOLISM	0.339061	0.679084	0.0346219	-0.444769	-1.10036	20	PYGL UGDH HK1 PGM1 PYGB GANC GUSB PGM2 GYS1 GBE1
REACTOME_INTERLEUKIN_12_SIGNALING	0.339454	0.679486	0.0283978	0.429451	1.10171	40	SOD2 PITPNA TYK2 JAK1 RALA PAK2 HNRNPDL HNRNPA2B1 IL12RB2 BOLA2B
REACTOME_NFE2L2_REGULATING_MDR_ASSOCIATED_ENZYMES	0.340394	0.680596	0.0327825	-0.594097	-1.14172	6	CREBBP EP300 ABCC1
WP_VITAMIN_B12_METABOLISM	0.340228	0.680596	0.0290952	0.46417	1.11404	27	HBB SOD2 IL1B
BIOCARTA_MTOR_PATHWAY	0.341849	0.682592	0.0295341	0.49209	1.11953	20	TSC2 AKT1 EIF4G2 EIF4EBP1 EIF4A2
REACTOME_INTERLEUKIN_21_SIGNALING	0.34189	0.682592	0.0304071	0.572196	1.13727	9	STAT3 JAK1 STAT5B STAT5A STAT4
WP_CHEMOKINE_SIGNALING	0.341973	0.682592	0.0398169	-0.316205	-1.06179	109	GNG11 PLCB1 PAK1
HALLMARK_DNA_REPAIR	0.342275	0.682659	0.041931	-0.302552	-1.05087	142	TYMS PCNA SDCBP RFC4 POLR2A FEN1 RBX1 ERCC3 DCTN4 SRSF6 NELFCD UMPS POLR2K SF3A3 RFC3 GTF2H3 TMED2 NT5C3A LIG1 PDE4B RAD51 ELL RFC5 ERCC2 MPC2 REV3L GTF2H5 ZWINT SUPT5H ERCC8 DDB1 NME1 IMPDH2 PDE6G MRPL40
REACTOME_GOLGI_ASSOCIATED_VESICLE_BIOGENESIS	0.342394	0.682659	0.037166	-0.361797	-1.07714	54	AP1G1 AP3B1 TFRC AP1B1 SNX2 AP4B1 TPD52 GAK SH3D19 RAB5C VAMP8 YIPF6 PICALM VAMP7 AP1S2 AP4E1 AP1S3
PID_FOXO_PATHWAY	0.342946	0.682814	0.0280456	0.419462	1.09523	45	ZFAND5 SOD2 GADD45A AKT1 RALA YWHAG FOXO3
REACTOME_RSV_HOST_INTERACTIONS	0.342984	0.682814	0.0274251	0.392409	1.08879	67	TLR7 IRF3 MED29 UBC TYK2 JAK1 MED31 CDK19 MED22 EIF2AK2 STAT2 MED9 MED21 UBA52 UBE2L6
WP_KENNEDY_PATHWAY_FROM_SPHINGOLIPIDS	0.343053	0.682814	0.0336531	-0.481127	-1.11182	14	ETNK1 PTDSS1 PCYT1A CEPT1
REACTOME_PI_METABOLISM	0.343721	0.683758	0.0272088	0.385846	1.08483	74	PIP4K2C PIP4K2B PLEKHA5 PIK3CD PIK3C2A PIK3C2B INPP4B PIP5K1B TNFAIP8L1 MTMR12 RAB4A INPP5D TNFAIP8L2
BIOCARTA_GCR_PATHWAY	0.345173	0.685612	0.0298414	0.513972	1.11733	15	AKT1 HSP90AA1 CALM3 CALM1
KEGG_MEDICUS_REFERENCE_MAGI_PTEN_SIGNALING_PATHWAY	0.345052	0.685612	0.0307354	0.618075	1.13703	6	AKT1 MAGI1
WP_NCRNAS_INVOLVED_IN_STAT3_SIGNALING_IN_HEPATOCELLULAR_CARCINOMA	0.345236	0.685612	0.0301262	0.54866	1.12812	11	STAT3 JAK1 IL6R IL6ST
HALLMARK_PEROXISOME	0.345611	0.685693	0.026764	0.375399	1.07911	85	ESR2 MVP SOD2 RDH11 ERCC1 RETSAT TSPO EPHX2
REACTOME_N_GLYCAN_ANTENNAE_ELONGATION	0.345665	0.685693	0.0300076	0.537442	1.12212	12	MGAT5 B4GALT5 ST8SIA6 MGAT4A
REACTOME_RESPONSE_TO_ELEVATED_PLATELET_CYTOSOLIC_CA2	0.346553	0.686681	0.0266115	0.371367	1.07698	90	CD9 SELP CLU SYTL4 FERMT3 TIMP3 RAB27B TUBA4A CTSW CALM1 TEX264 SERPING1
WP_H19_RBE2F1_AND_CDKBETACATENIN_IN_COLORECTAL_CANCER	0.346465	0.686681	0.0332733	-0.496775	-1.1056	12	MED1 E2F1 CDK4 CTNNB1 SOX4 TULP3
PID_ECADHERIN_STABILIZATION_PATHWAY	0.346885	0.686953	0.0351534	-0.409078	-1.08666	30	VCL NCK1 CTNND1 EXOC4 ACTN1 GIT1 CTNNB1 RHOA ABI1 STX4 CYFIP2 KIFC3 LIMA1
REACTOME_CHREBP_ACTIVATES_METABOLIC_GENE_EXPRESSION	0.347525	0.687449	0.0323784	-0.588212	-1.13042	6	FASN MLX AGPAT1 ACLY
REACTOME_RNA_POLYMERASE_I_TRANSCRIPTION_TERMINATION	0.347425	0.687449	0.0288857	0.470233	1.11188	25	CCNH POLR1C POLR2E TAF1D
WP_GENES_TARGETED_BY_MIRNAS_IN_ADIPOCYTES	0.347726	0.687461	0.0305908	0.616962	1.13499	6	ERG SRF KCNQ1
KEGG_MEDICUS_REFERENCE_FLT3LG_FLT3_RAS_ERK_SIGNALING_PATHWAY	0.349512	0.688326	0.0333485	-0.472632	-1.10801	15	FLT3 SOS2 KRAS BRAF
REACTOME_AEROBIC_RESPIRATION_AND_RESPIRATORY_ELECTRON_TRANSPORT	0.350211	0.688326	0.0433895	-0.283741	-1.03853	201	DLD NDUFB4 GLO1 NDUFA9 IDH2 RMND5A ME2 NDUFB5 IDH3B TTC19 SDHD SFXN4 COX7A2 NDUFAB1 NDUFA4 NDUFC2 MPC1 UCP2 NDUFAF6 MDH2 SUCLG1 NDUFB1 NDUFA1 COX7A2L ACO2 NEK1 PDK3 UQCRC2 VDAC1 SUCLA2 NDUFA6 HSPA9 COX5A NDUFS1 PDPR HCCS ETFDH UQCRQ MPC2 CMC1 PDHX DLAT NDUFA12
REACTOME_CATION_COUPLED_CHLORIDE_COTRANSPORTERS	0.348447	0.688326	0.0320771	-0.618819	-1.1398	5	SLC12A2 SLC12A5 SLC12A6
REACTOME_DEFECTS_IN_BIOTIN_BTN_METABOLISM	0.348842	0.688326	0.0327343	-0.566981	-1.12096	7	PCCB MCCC1
REACTOME_FORMATION_OF_INCISION_COMPLEX_IN_GG_NER	0.349682	0.688326	0.0361254	-0.38252	-1.08058	41	RPA1 UBE2I UBE2N RAD23A RBX1 PIAS1 ERCC3 RNF111 CDK7 SUMO3 GTF2H3 PARP2 ERCC2 GTF2H5 DDB1 SUMO2 XPA RPA2 CHD1L
REACTOME_NEDDYLATION	0.349524	0.688326	0.0247737	0.328794	1.06084	209	CDKN1A SOCS3 KLHL21 FBXO6 SPSB3 ZBTB16 COMMD7 FBXL12 COPS5 FEM1A UBC RBBP5 DCAF5
REACTOME_P38MAPK_EVENTS	0.349899	0.688326	0.0297833	0.534842	1.11669	12	RALA MAPK14 MAPKAPK3 MAPK12 RALGDS MAPKAPK2 RALB SRC
REACTOME_P75NTR_RECRUITS_SIGNALLING_COMPLEXES	0.349935	0.688326	0.029822	0.556969	1.12937	10	UBC RIPK2 SQSTM1 UBA52 IRAK1
REACTOME_SMOOTH_MUSCLE_CONTRACTION	0.349531	0.688326	0.0349976	-0.407482	-1.08242	30	TPM4 PAK1 VCL
WP_HDAC6_INTERACTIONS_IN_THE_CENTRAL_NERVOUS_SYSTEM	0.349475	0.688326	0.0264383	0.370136	1.07478	91	HSPB1 ERG OPTN AKT1 PTK2B RHOT1 DNAJA1 HSP90AA1 FUS TUBA4A VIM ARID3A MYH9 DCTN1 SQSTM1 BBIP1 GSK3A MAPK3 RAC1 SIRT2 PRDX2 NDUFV1
WP_MIR124_PREDICTED_INTERACTIONS_WITH_CELL_CYCLE_AND_DIFFERENTIATION	0.350311	0.688326	0.0319744	-0.617876	-1.13807	5	PTBP1 STK11 STRADB
KEGG_LINOLEIC_ACID_METABOLISM	0.350783	0.688488	0.0304274	0.614948	1.13128	6	PLA2G4A PLA2G6 PLA2G12A
PID_CMYB_PATHWAY	0.350653	0.688488	0.0271692	0.392967	1.08546	65	CDKN1A BIRC3 PTGS2 MYB PIM1 TAB2 ZFHX3
BIOCARTA_TFF_PATHWAY	0.351278	0.688692	0.0294301	0.501999	1.11037	17	AKT1 BAD GRB2 APAF1 MAPK3 SOS1
WP_TRYPTOPHAN_CATABOLISM_LEADING_TO_NAD_PRODUCTION	0.351187	0.688692	0.0297157	0.53395	1.11483	12	AFMID NAMPT
KEGG_MEDICUS_PATHOGEN_KSHV_MIR2_TO_CELL_SURFACE_MOLECULE_ENDOCYTOSIS	0.351548	0.688838	0.0303868	0.614399	1.13027	6	CLEC2B ICAM1 MICA
PID_SHP2_PATHWAY	0.352016	0.689162	0.0352966	-0.392897	-1.08421	36	PAG1 KRAS GAB1 JAK3 PRKACA PIK3R1 LCK FRS2
REACTOME_TRANSCRIPTIONAL_REGULATION_BY_TP53	0.352104	0.689162	0.0234574	0.312895	1.05389	320	CDKN1A JUN PLK3 FOS BTG2 CCNH TSC2 PIP4K2C NDRG1 GADD45A PIP4K2B CCNT1 TMEM219 SESN1 TNRC6A AKT1 UBC DDIT4 LAMTOR3 CHD3 PRKAB2 POLR2E PHF20 ARID3A RRAGD COX8A TTC5 NELFE DDB2 YWHAG RABGGTB TFDP2 APAF1 TNRC6C LAMTOR4 MAPK14 CASP10 GPI LAMTOR1 COX6B1 CDK9 NELFA
KEGG_EPITHELIAL_CELL_SIGNALING_IN_HELICOBACTER_PYLORI_INFECTION	0.352655	0.689859	0.0273446	0.405215	1.08747	54	JUN NFKBIA MAP3K14 JAM2
KEGG_MEDICUS_VARIANT_AMPLIFIED_MYC_TO_P27_CELL_CYCLE_G1_S	0.35328	0.689933	0.0331366	-0.470799	-1.10371	15	RBX1 CCNE1 E2F2 SKP2 E2F1 CCNE2
REACTOME_ADIPOGENESIS	0.353149	0.689933	0.0264085	0.371163	1.07216	88	KLF4 NCOR2 PRDM16 MED29 CHD3 MED31 CCND3 CDK19
REACTOME_HCMV_EARLY_EVENTS	0.353051	0.689933	0.036923	-0.351268	-1.07334	63	NUP210 NUP98 DYNC1I2 RBBP4 NUP93 DYNC1LI1 CREB1 NUP37 NUP107 EZH2 TUBA1B EED NUP54
PID_TGFBR_PATHWAY	0.354424	0.690637	0.036095	-0.371965	-1.0729	46	TGFBR2 ITCH SMAD2 TAB1 SMURF1 EIF2A RNF111
REACTOME_NETRIN_1_SIGNALING	0.354331	0.690637	0.028635	0.471786	1.10623	24	PRKCQ PITPNA WASL
WP_INVOLVEMENT_OF_SECRETASE_IN_NEURODEGENERATIVE_DISEASES	0.35425	0.690637	0.0293924	0.523606	1.10953	13	SRPK2 AKT1
WP_NPHP1_DELETION_SYNDROME	0.353981	0.690637	0.0297639	0.565394	1.12375	9	PTK2B FLNB MAPK3
WP_COMPLEMENT_SYSTEM_IN_NEURONAL_DEVELOPMENT_AND_PLASTICITY	0.355276	0.691915	0.0269416	0.391842	1.08235	65	CLU PLSCR4 CFH SERPING1 APAF1 CASP10 C2 CFP ITGAX ITGAM DEDD CYCS BAX C5 TYRO3
REACTOME_INTERLEUKIN_9_SIGNALING	0.355564	0.692094	0.0298123	0.592843	1.12167	7	STAT3 JAK1 STAT5B STAT5A
BIOCARTA_IL17_PATHWAY	0.356148	0.692147	0.0303666	0.638156	1.1364	5	CD4 CXCL8 CD34
KEGG_CYSTEINE_AND_METHIONINE_METABOLISM	0.355801	0.692147	0.0286173	0.477509	1.10378	22	AHCYL1 LDHA MTR SRM MAT2A GOT2 DNMT3A ENOPH1 MPST
PID_NFKAPPAB_ATYPICAL_PATHWAY	0.356376	0.692147	0.0292337	0.505024	1.10709	16	NFKBIA REL MAPK14
REACTOME_SYNAPTIC_ADHESION_LIKE_MOLECULES	0.356207	0.692147	0.0294962	0.552871	1.12106	10	FLOT2 FLOT1
REACTOME_CLASS_A_1_RHODOPSIN_LIKE_RECEPTORS	0.356749	0.69249	0.037413	-0.340087	-1.06339	71	S1PR1 GHRL LPAR6
KEGG_MEDICUS_PATHOGEN_SHIGELLA_IPAC_TO_ACTIN_SIGNALING_PATHWAY	0.357301	0.692798	0.0328793	-0.482978	-1.09482	13	ARPC1B ARPC2 ARPC5 ARPC3 ACTR3 ACTB
KEGG_METABOLISM_OF_XENOBIOTICS_BY_CYTOCHROME_P450	0.357206	0.692798	0.0285466	0.476581	1.10164	22	GSTM3 ALDH3B1 GSTK1
REACTOME_MYOCLONIC_EPILEPSY_OF_LAFORA	0.357812	0.692884	0.0296965	0.590568	1.11737	7	UBC UBA52 GYG1
REACTOME_REGULATION_OF_LOCALIZATION_OF_FOXO_TRANSCRIPTION_FACTORS	0.357683	0.692884	0.0294206	0.552454	1.12021	10	AKT1 YWHAG FOXO3
WP_CHOLESTEROL_BIOSYNTHESIS_PATHWAY	0.357934	0.692884	0.0328793	-0.46807	-1.09732	15	HMGCR MSMO1 LSS FDFT1 HMGCS1 NSDHL FDPS SC5D
REACTOME_FCGR_ACTIVATION	0.359747	0.694663	0.0294678	0.561421	1.11585	9	SYK SRC YES1
REACTOME_PROTEIN_HYDROXYLATION	0.359838	0.694663	0.0292709	0.529531	1.10561	12	U2AF2 DRG2 RCCD1 JMJD6
REACTOME_RUNX1_REGULATES_GENES_INVOLVED_IN_MEGAKARYOCYTE_DIFFERENTIATION_AND_PLATELET_FUNCTION	0.3597	0.694663	0.0279023	0.438047	1.09091	34	PRKCQ TNRC6A RBBP5 KMT2D MYL9 NR4A3 TNRC6C RUNX1
REACTOME_UPTAKE_AND_FUNCTION_OF_ANTHRAX_TOXINS	0.359712	0.694663	0.0293175	0.551604	1.11849	10	MAP2K7 CALM1
WP_FBXL10_ENHANCEMENT_OF_MAPERK_SIGNALING_IN_DIFFUSE_LARGE_BCELL_LYMPHOMA	0.359112	0.694663	0.0294018	0.542993	1.11647	11	DUSP6 KDM2B MAPK3
REACTOME_CELLULAR_RESPONSE_TO_CHEMICAL_STRESS	0.360658	0.695865	0.0247084	0.334104	1.05452	170	CDKN1A HBB SOD2 NCOR2 ATF4 BLVRB SESN1 AKT1 STAT3 UBC
REACTOME_ANTIGEN_ACTIVATES_B_CELL_RECEPTOR_BCR_LEADING_TO_GENERATION_OF_SECOND_MESSENGERS	0.361326	0.696772	0.0279527	0.449134	1.08965	29	PIK3CD DAPP1 AHCYL1 GRB2 PTPN6 CALM1 SOS1 SYK
WP_DEVELOPMENT_OF_PULMONARY_DENDRITIC_CELLS_AND_MACROPHAGE_SUBSETS	0.361702	0.697117	0.0292709	0.54207	1.11457	11	ID2 STAT3 FLT3LG
KEGG_MEDICUS_PATHOGEN_HTLV_1_TAX_TO_SPINDLE_ASSEMBLY_CHECKPOINT_SIGNALING	0.362589	0.698062	0.0326266	-0.466593	-1.09385	15	ANAPC7 CDC27 ANAPC4 ANAPC10
KEGG_MEDICUS_REFERENCE_SPINDLE_ASSEMBLY_CHECKPOINT_SIGNALING	0.362428	0.698062	0.0332858	-0.436804	-1.08065	20	ANAPC7 CDC27 ANAPC4 ANAPC10 BUB1B BUB3 CDC20 MAD2L2 ANAPC5
REACTOME_CELL_EXTRACELLULAR_MATRIX_INTERACTIONS	0.363024	0.698519	0.0289219	0.504042	1.09574	15	PARVB
BIOCARTA_BARD1_PATHWAY	0.363929	0.698737	0.031963	-0.538247	-1.09923	8	FANCD2 BRCA1 BARD1
HALLMARK_HEME_METABOLISM	0.363688	0.698737	0.0246499	0.335689	1.05362	163	HBB PDZK1IP1 BTG2 BLVRB OPTN NEK7 TRAK2 ADD1 CCND3 MFHAS1 TOP1 YPEL5 TFDP2 TRIM58 LMO2 FOXO3 TCEA1 BPGM BNIP3L
PID_S1P_META_PATHWAY	0.36388	0.698737	0.0326743	-0.45292	-1.08775	17	S1PR1
WP_MITOCHONDRIAL_LONG_CHAIN_FATTY_ACID_BETAOXIDATION	0.363653	0.698737	0.0288676	0.500909	1.09807	16	CPT2 SLC25A20 ECI1 ACSL3 ACADVL PECR
BIOCARTA_IFNG_PATHWAY	0.364462	0.698999	0.029939	0.633139	1.12747	5	JAK1
KEGG_LONG_TERM_POTENTIATION	0.364455	0.698999	0.0355141	-0.369229	-1.06501	46	PLCB1 PPP3CA KRAS CAMK2D CHP1 BRAF PRKACA CREBBP PPP3R1 CALM2 EP300
BIOCARTA_TERC_PATHWAY	0.365562	0.700727	0.0314062	-0.578911	-1.11254	6	NFYB NFYC
REACTOME_PURINE_SALVAGE	0.366163	0.700737	0.0321922	-0.486923	-1.08367	12	ADK DCK
REACTOME_SIGNALING_BY_NOTCH1_T_7_9_NOTCH1_M1580_K2555_TRANSLOCATION_MUTANT	0.366046	0.700737	0.031136	-0.608897	-1.12153	5	ADAM17 ADAM10 NOTCH1
WP_IRON_METABOLISM_DISORDERS	0.366163	0.700737	0.0321922	-0.487009	-1.08386	12	TFRC PANK2 SLC40A1 BCS1L UQCRFS1 STEAP3
KEGG_FC_EPSILON_RI_SIGNALING_PATHWAY	0.368447	0.701282	0.0265736	0.400183	1.07526	55	MAP2K7 PIK3CD AKT1 LCP2 GRB2 PLA2G4A MAPK14 INPP5D MAPK3 PLA2G6 GAB2 MAPK12 RAC1 RAC2 SOS1 SYK PLA2G12A PRKCB RAF1 MAPK9
KEGG_INSULIN_SIGNALING_PATHWAY	0.369785	0.701282	0.0252953	0.357183	1.0555	104	SOCS3 TSC2 FLOT2 PPP1R3B PIK3CD AKT1 IRS2 FLOT1 PRKAB2 CALM3 SOCS2 BAD GRB2 EIF4EBP1 CALM1 ACACB INPP5D MAPK3 ELK1 PRKAG2 FBP1 TRIP10
KEGG_MEDICUS_ENV_FACTOR_METALS_TO_NFKB_SIGNALING_PATHWAY	0.368584	0.701282	0.0286972	0.508586	1.09143	14	NFKBIA
KEGG_MEDICUS_REFERENCE_CONDENSIN_LOADING	0.368706	0.701282	0.0326624	-0.437371	-1.07571	19	PPP2R5C TOP2A SMC4 PPP2R1A PPP2CA KIF4A PPP2R5D NCAPH2 PPP2R1B NCAPG2 NCAPG SMC2
KEGG_MEDICUS_REFERENCE_GLYCOGEN_DEGRADATION	0.367925	0.701282	0.031704	-0.55773	-1.10267	7	PYGL PGM1 PYGB
KEGG_MEDICUS_VARIANT_AMPLIFIED_MET_TO_PI3K_SIGNALING_PATHWAY	0.366916	0.701282	0.0291966	0.569118	1.1052	8	PIK3CD AKT1
KEGG_MEDICUS_VARIANT_MLL_AF4_FUSION_TO_TRANSCRIPTIONAL_ACTIVATION	0.369535	0.701282	0.0334114	-0.416111	-1.07143	25	FLT3 PROM1 HMGA2 KDM6A AFF1 RUNX2
KEGG_SNARE_INTERACTIONS_IN_VESICULAR_TRANSPORT	0.370027	0.701282	0.0272088	0.430924	1.0814	35	STX16 USE1 VAMP2 BET1L SNAP29 STX8 VAMP5 STX10 VAMP3 SNAP47 STX5
PID_CDC42_PATHWAY	0.368859	0.701282	0.0263638	0.389004	1.06965	63	JUN LIMK1 MAP2K7 WASL ARPC4 TNK2 PAK2 MAPK14 CDC42BPA
PID_S1P_S1P1_PATHWAY	0.367243	0.701282	0.0323784	-0.463639	-1.08693	15	S1PR1
REACTOME_APOPTOTIC_CLEAVAGE_OF_CELL_ADHESION_PROTEINS	0.366874	0.701282	0.0310933	-0.608417	-1.12064	5	CASP3 CTNNB1
REACTOME_DISEASES_OF_GLYCOSYLATION	0.368227	0.701282	0.0373632	-0.326545	-1.04633	82	ALG2 EXT2 HEXA DPAGT1 ALG11 SRD5A3 GLB1
REACTOME_INTERLEUKIN_2_SIGNALING	0.368118	0.701282	0.0290494	0.556108	1.10529	9	PTK2B JAK1 STAT5B SYK STAT5A SHC1 IL2RG
REACTOME_INTRA_GOLGI_TRAFFIC	0.369727	0.701282	0.026895	0.418989	1.07487	40	MAN2A2 RGP1 STX16 TRIP11 BET1L SNAP29
REACTOME_IRE1ALPHA_ACTIVATES_CHAPERONES	0.369253	0.701282	0.0266646	0.406528	1.07362	48	ZBTB17 LMNA TSPYL2 SYVN1 ADD1 TPP1 EXTL2 DCTN1 GSK3A SULT1A3 SERP1 ACADVL
REACTOME_PROGRAMMED_CELL_DEATH	0.368548	0.701282	0.0243045	0.331679	1.04992	176	BIRC3 LMNA PRKCQ TNFSF10 GSDMD FLOT2 IL1B IRF1 PELI1 AKT1 STAT3 UBC FLOT1 CHMP2A DAPK1 HSP90AA1 ADD1 CARD8 VIM BAD CDC37 PAK2 YWHAG TFDP2 DAPK2 APAF1 CHMP3 OMA1 IL18 MAPK3 PSMB10 FNTA PSME1 PSMB9 CHMP4B
REACTOME_TRANSCRIPTION_OF_E2F_TARGETS_UNDER_NEGATIVE_CONTROL_BY_DREAM_COMPLEX	0.369835	0.701282	0.0326027	-0.436561	-1.07372	19	PCNA RBBP4 TOP2A E2F1 TFDP1 CDC6 E2F5
REACTOME_TRANS_GOLGI_NETWORK_VESICLE_BUDDING	0.36865	0.701282	0.0364176	-0.343302	-1.06095	67	AP1G1 AP3B1 TFRC AP1B1 M6PR HGS SNX2 AP4B1 SNAP23 TPD52 GAK SH3D19 RAB5C VAMP8 YIPF6 PICALM
REACTOME_LYSOSOME_VESICLE_BIOGENESIS	0.370459	0.701724	0.0338209	-0.401005	-1.06522	30	AP1G1 AP1B1 M6PR HGS AP4B1
BIOCARTA_TH1TH2_PATHWAY	0.37085	0.702087	0.0285643	0.515694	1.09276	13	IL12RB2 IL18 HLA-DRA IL18R1 HLA-DRB1 CD40
PID_TRKR_PATHWAY	0.371862	0.703625	0.0265434	0.405683	1.07139	48	MATK ELMO1 STAT3 RASA1 GRB2 SQSTM1 SH2B1 MAPK3 RAP1A GAB2 RAC1 SOS1
KEGG_MEDICUS_REFERENCE_TESTOSTERONE_BIOSYNTHESIS	0.372464	0.704386	0.0308083	-0.604469	-1.11337	5	SRD5A3
KEGG_MEDICUS_REFERENCE_GLUTATHIONE_BIOSYNTHESIS	0.373357	0.704563	0.0294962	0.628213	1.11869	5	GCLM GCLC GPX4 GSS
KEGG_MEDICUS_REFERENCE_WNT_SIGNALING_MODULATION_LGR_RSPO	0.373063	0.704563	0.0317823	-0.507498	-1.08342	10	FZD6 RNF43
REACTOME_RNA_POLYMERASE_I_PROMOTER_ESCAPE	0.373257	0.704563	0.027645	0.455464	1.08306	26	CCNH POLR1C POLR2E TAF1D
WP_TROP2_REGULATORY_SIGNALING	0.373273	0.704563	0.0268332	0.42062	1.07311	39	JUN ITGA5 VIM MDK
REACTOME_BUTYROPHILIN_BTN_FAMILY_INTERACTIONS	0.37411	0.704949	0.0288857	0.580795	1.09888	7	BTN3A3 BTN2A1 BTN3A1
REACTOME_CYTOCHROME_C_MEDIATED_APOPTOTIC_RESPONSE	0.374134	0.704949	0.0284065	0.513657	1.08844	13	CARD8 APAF1 MAPK3 CYCS UACA MAPK1 XIAP APIP
WP_INTRACELLULAR_TRAFFICKING_PROTEINS_INVOLVED_IN_CMT_NEUROPATHY	0.37416	0.704949	0.0278438	0.471608	1.08083	21	NDRG1 HSPB1 RAB4A RAB7A
REACTOME_SIGNALING_BY_MAPK_MUTANTS	0.37471	0.705607	0.0294301	0.627992	1.1183	5	DUSP6
HALLMARK_XENOBIOTIC_METABOLISM	0.374945	0.705673	0.0245659	0.345311	1.0515	129	SERTAD1 IL1R1 PGRMC1 ID2 BLVRB CSAD DHRS1 RETSAT GCNT2
REACTOME_PURINE_RIBONUCLEOSIDE_MONOPHOSPHATE_BIOSYNTHESIS	0.375486	0.706315	0.0314718	-0.519733	-1.08934	9	ADSL PFAS
REACTOME_CREB1_PHOSPHORYLATION_THROUGH_NMDA_RECEPTOR_MEDIATED_ACTIVATION_OF_RAS_SIGNALING	0.376471	0.706656	0.0319289	-0.454562	-1.07759	16	CREB1 DLG1 DLG3 KRAS CAMK2D
REACTOME_INTERLEUKIN_15_SIGNALING	0.37687	0.706656	0.0282764	0.512679	1.08637	13	STAT3 JAK1 GRB2 GAB2 SOS1 STAT5B STAT5A IL15RA
REACTOME_IRF3_MEDIATED_INDUCTION_OF_TYPE_I_IFN	0.376116	0.706656	0.0286616	0.551173	1.09548	9	IRF3
REACTOME_LYSINE_CATABOLISM	0.376012	0.706656	0.0316817	-0.482162	-1.07308	12	DLD GCDH AASS
REACTOME_SIGNALING_BY_TGFBR3	0.376844	0.706656	0.033912	-0.385156	-1.06285	36	TGFBR2 HELLS AGO2
WP_BILE_ACID_SYNTHESIS_AND_ENTEROHEPATIC_CIRCULATION	0.376767	0.706656	0.0291136	0.601685	1.10688	6	MAPK3 FXR1 MAPK1
REACTOME_MATURATION_OF_SARS_COV_2_NUCLEOPROTEIN	0.377438	0.707345	0.0318498	-0.458263	-1.07432	15	PARP4 UBE2I PRMT1 CSNK1A1
KEGG_MEDICUS_REFERENCE_HYDROLYSIS_OF_SPHINGOMYELIN	0.378146	0.707544	0.0307666	-0.572553	-1.10032	6	ASAH1 SMPD4
REACTOME_RAS_ACTIVATION_UPON_CA2_INFLUX_THROUGH_NMDA_RECEPTOR	0.377763	0.707544	0.031593	-0.481256	-1.07106	12	DLG1 DLG3 KRAS CAMK2D
REACTOME_TGFBR3_PTM_REGULATION	0.377975	0.707544	0.0284239	0.540408	1.09579	10	PSEN1 TIMP1 TIMP2 PSENEN APH1B
REACTOME_CARDIOGENESIS	0.378723	0.707874	0.0284414	0.532826	1.09557	11	SRF LDB1 KAT5 MESP1 KAT2A WDR5
WP_TCA_CYCLE_AND_DEFICIENCY_OF_PYRUVATE_DEHYDROGENASE_COMPLEX_PDHC	0.37854	0.707874	0.0317599	-0.474185	-1.07488	13	DLD
KEGG_MEDICUS_REFERENCE_REGULATION_OF_SERCA	0.379157	0.708167	0.0292152	0.625844	1.11448	5	ATP2A3
REACTOME_SIGNALING_BY_NOTCH4	0.379282	0.708167	0.0361712	-0.332441	-1.04714	73	PSMD9 PSMD14 PSMD1 PSMC2 PSMA3 PSMD11 PSMA2 RBX1 PSMA5 PSMD2 SNW1 PSMB4 TACC3 PSMC4 PSMF1 PSMD8 CREBBP
KEGG_MEDICUS_REFERENCE_COHESIN_DISSOCIATION_IN_ANAPHASE	0.379578	0.708345	0.0317711	-0.453223	-1.07442	16	ANAPC7 CDC27 ANAPC4 ANAPC10
REACTOME_INTRA_GOLGI_AND_RETROGRADE_GOLGI_TO_ER_TRAFFIC	0.379911	0.708592	0.0407977	-0.287897	-1.02842	174	CAPZA1 COPB1 KIF16B ACTR10 GOSR2 DYNC1I2 COG5 M6PR SURF4 TMED10 DYNC1LI1 PAFAH1B2 GOLGA1 CAPZA2 SEC22B DCTN2 DCTN4 KIF11 KIF2A COPB2 RINT1 VPS45 KIF1B COG2 COPA TMED2 KIF5B TUBA1B VAMP4 KIF18A DCTN5 TMED7 CYTH4 KIF2C RAB18 KIF13B ARL1
REACTOME_CD209_DC_SIGN_SIGNALING	0.380379	0.709054	0.031816	-0.445484	-1.06989	17	PAK1 KRAS PRKACA CREBBP EP300
REACTOME_MITOTIC_G2_G2_M_PHASES	0.380561	0.709054	0.0407977	-0.286584	-1.03049	179	WEE1 PSMD9 PSMD14 BTRC NME7 PSMD1 PSMC2 MZT1 DYNC1I2 PSMA3 RBBP4 PSMD11 PSMA2 RBX1 PSMA5 TUBGCP5 PSMD2 CEP135 PLK4 DCTN2 PSMB4 CDK7 CDK11B PSMC4 CLASP1 ODF2 TUBA1B PSMF1 PSMD8 PRKACA CCNA2 TPX2 CDK1 SFI1 EP300 E2F1 PSMB5 PSME3 PSMA6 PSMD7 PRKAR2B CENPJ DCTN3 CNTRL NDE1 HMMR PSMC3 PPP2R1A CEP41 PPP2CA RAB8A
REACTOME_L1CAM_INTERACTIONS	0.381215	0.709898	0.0360646	-0.331744	-1.04494	73	ANK3 PAK1 SDCBP AP2B1 CSNK2A1 EZR DLG1 DLG3
BIOCARTA_ERK_PATHWAY	0.382738	0.710774	0.0277109	0.476355	1.07367	19	STAT3 DPM2 GRB2 MAPK3 ELK1 SOS1 RAF1 MYC SHC1 MAPK1
KEGG_PENTOSE_AND_GLUCURONATE_INTERCONVERSIONS	0.383701	0.710774	0.0310613	-0.516774	-1.08314	9	UGDH AKR1B1 XYLB GUSB
REACTOME_G1_S_DNA_DAMAGE_CHECKPOINTS	0.383449	0.710774	0.0351677	-0.346208	-1.05082	61	PSMD9 PSMD14 PSMD1 PSMC2 PSMA3 PSMD11 PSMA2 PSMA5 PSMD2 PSMB4 PSMC4 MDM2 PSMF1 PSMD8 CCNE1
REACTOME_REGULATION_OF_PTEN_LOCALIZATION	0.382617	0.710774	0.0284414	0.56139	1.0902	8	UBC UBA52 XIAP USP7 PML
REACTOME_SUMOYLATION_OF_RNA_BINDING_PROTEINS	0.382149	0.710774	0.0344853	-0.365316	-1.05095	45	NUP210 NUP98 UBE2I NUP93 HNRNPK NUP37 NUP107 NUP54 SCMH1 NUP205 SUMO2 NOP58 NUP153 NUP214
REACTOME_SUMO_IS_TRANSFERRED_FROM_E1_TO_E2_UBE2I_UBC9	0.383148	0.710774	0.0309342	-0.550841	-1.08905	7	UBE2I SUMO3 SUMO2
WP_4P163_COPY_NUMBER_VARIATION	0.383438	0.710774	0.0271376	0.453411	1.0721	25	TMEM129 GRB2 NELFE LETM1 NELFA MAPK3 SOS1
WP_CYSTEINE_AND_METHIONINE_CATABOLISM	0.383324	0.710774	0.0281733	0.537138	1.08916	10	CSAD MTR MPST
WP_LTF_DANGER_SIGNAL_RESPONSE_PATHWAY	0.382955	0.710774	0.0281904	0.537727	1.09035	10	IL1B CXCL8 IRAK1 MAPK1 NFKB1
WP_PHOSPHODIESTERASES_IN_NEURONAL_FUNCTION	0.383612	0.710774	0.0271297	0.453148	1.07148	25	PRKG1
BIOCARTA_DC_PATHWAY	0.384219	0.711248	0.0287597	0.597611	1.09939	6	TLR7
REACTOME_SARS_COV_1_TARGETS_HOST_INTRACELLULAR_SIGNALLING_AND_REGULATORY_PATHWAYS	0.384361	0.711248	0.0314389	-0.461976	-1.06756	14	UBE2I YWHAH EP300 YWHAB YWHAQ
REACTOME_SENSING_OF_DNA_DOUBLE_STRAND_BREAKS	0.384886	0.711848	0.0301959	-0.599488	-1.1042	5	NBN
WP_FOCAL_ADHESION_PI3KAKTMTORSIGNALING	0.38521	0.712074	0.0234869	0.327319	1.04024	182	CDKN1A SLC2A3 TSC2 ATF4 PIK3CD AKT1 PIK3C2A RAB10 IRS2 ITGA5 ITGA6 PIK3C2B DDIT4 JAK1 GNG7 HSP90AA1 IL6R EIF4B BAD ANGPT1 GRB2 EIF4EBP1 ELAVL1 CDC37 PPP2R5E PPP2R3A
KEGG_HYPERTROPHIC_CARDIOMYOPATHY_HCM	0.385665	0.712351	0.0260626	0.40751	1.06107	44	LMNA TPM2 ITGA5 ITGA6 PRKAB2 TPM3 ACE EMD PRKAG2
KEGG_INOSITOL_PHOSPHATE_METABOLISM	0.386045	0.712351	0.025904	0.401327	1.05988	48	PIP4K2C PIP4K2B PIK3CD PIK3C2A PIK3C2B INPP4B ISYNA1 PIP5K1B ITPKB PLCB2 INPP4A
REACTOME_ENOS_ACTIVATION	0.386168	0.712351	0.0282764	0.55955	1.08662	8	AKT1 HSP90AA1 CALM1
WP_TRIACYLGLYCERIDE_SYNTHESIS	0.386128	0.712351	0.0313517	-0.461002	-1.06531	14	GK
REACTOME_FORMATION_OF_THE_CORNIFIED_ENVELOPE	0.38725	0.713599	0.0277689	0.490445	1.06618	15	CAPNS1
REACTOME_KERATINIZATION	0.38725	0.713599	0.0277689	0.490445	1.06618	15	CAPNS1
REACTOME_COSTIMULATION_BY_THE_CD28_FAMILY	0.38762	0.713908	0.0257331	0.39425	1.05635	53	MAP3K14 HLA-DQB1 AKT1 THEM4 HLA-DPA1 GRB2 PTPN6 CD4 PPP2R5E HLA-DQA1 PAK2 MAP3K8
[truncated: 1,612 more rows]

## Sheet: Table S3
Symbol	metaGEP:1	metaGEP:2	metaGEP:3	metaGEP:4
ISG15	-0.000239134	0.000572414	6.64815e-05	8.59897e-05
[truncated: 1,553 more rows]

## Sheet: Table S4
pathway	pval	padj	foldEnrichment	overlap	size	overlapGenes
[truncated: 2,780 more rows]
